# Supplementary material for: The tRNA methyltransferase TrmB is critical for Acinetobacter baumannii stress responses and pulmonary infection
Source: mBio. 2023 Aug 17;14(5):e01416-23. doi: 10.1128/mbio.01416-23 (PMC10653896; doi:10.1128/mbio.01416-23)
Supplement: Supplemental Data Set — Proteomic data set. [file mbio.01416-23-s0004.xlsx]

## Sheet: Key and Legend
Letters	Strain	Condition
A	Wildtype	0mM
B	ΔtrmB	0mM
C	trmB+	0mM
D	Wildtype	2mM
E	ΔtrmB	2mM
F	trmB+	2mM
Legend: Raw dataset included in the 'Full datset' tab. 'Tables' tab includes the full protein set for Tables 2,3,S4, and S5

## Sheet: Full dataset
LFQ intensity A1	LFQ intensity A2	LFQ intensity A3	LFQ intensity A4	LFQ intensity A5	LFQ intensity B1	LFQ intensity B2	LFQ intensity B3	LFQ intensity B4	LFQ intensity B5	LFQ intensity C1	LFQ intensity C2	LFQ intensity C3	LFQ intensity C4	LFQ intensity C5	LFQ intensity D1	LFQ intensity D2	LFQ intensity D3	LFQ intensity D4	LFQ intensity D5	LFQ intensity E1	LFQ intensity E2	LFQ intensity E3	LFQ intensity E4	LFQ intensity E5	LFQ intensity F1	LFQ intensity F2	LFQ intensity F3	LFQ intensity F4	LFQ intensity F5	C: Only identified by site	C: Reverse	C: Potential contaminant	C: Identification type A1	C: Identification type A2	C: Identification type A3	C: Identification type A4	C: Identification type A5	C: Identification type B1	C: Identification type B2	C: Identification type B3	C: Identification type B4	C: Identification type B5	C: Identification type C1	C: Identification type C2	C: Identification type C3	C: Identification type C4	C: Identification type C5	C: Identification type D1	C: Identification type D2
28.1108	28.3625	28.4782	28.191	28.0204	28.3394	28.2852	28.4602	28.325	28.2429	27.9333	28.142	28.3207	28.1066	28.0194	28.0791	28.3991	28.2196	28.3282	28.2269	28.4319	28.3471	28.1363	28.5827	28.5251	28.6375	28.0312	28.1917	28.3525	28.1413				By MS/MS	By MS/MS	By MS/MS	By MS/MS	By MS/MS	By MS/MS	By MS/MS	By MS/MS	By MS/MS	By MS/MS	By MS/MS	By MS/MS	By MS/MS	By MS/MS	By MS/MS	By MS/MS	By MS/MS
29.527	29.6049	29.6323	29.8473	29.8772	29.4541	29.2235	29.4149	29.3901	29.4716	29.653	29.2952	29.6497	29.7945	29.7269	29.3417	29.9586	29.3448	29.3792	29.5584	28.8824	28.9478	29.1595	29.0722	29.0397	29.0924	29.118	29.5123	29.3911	29.4268				By MS/MS	By MS/MS	By MS/MS	By MS/MS	By MS/MS	By MS/MS	By MS/MS	By MS/MS	By MS/MS	By MS/MS	By MS/MS	By MS/MS	By MS/MS	By MS/MS	By MS/MS	By MS/MS	By MS/MS
30.4609	30.3584	30.4499	30.7377	30.7951	30.295	29.9917	29.9237	30.2271	30.2629	30.5558	30.1112	30.3635	30.5824	30.7212	30.1245	30.6088	30.2135	30.5279	30.4328	29.8518	29.9113	30.0967	29.8409	29.9045	30.5018	30.205	30.552	30.4989	30.539				By MS/MS	By MS/MS	By MS/MS	By MS/MS	By MS/MS	By MS/MS	By MS/MS	By MS/MS	By MS/MS	By MS/MS	By MS/MS	By MS/MS	By MS/MS	By MS/MS	By MS/MS	By MS/MS	By MS/MS
33.0742	33.264	33.3126	33.4158	33.4151	33.0123	32.7873	32.7135	32.9275	32.898	33.3496	33.0021	33.2016	33.3402	33.3122	33.0538	33.1999	33.2616	33.305	33.3172	32.7519	32.6133	32.6668	32.6842	32.7025	33.1215	32.982	33.072	33.304	33.3497				By MS/MS	By MS/MS	By MS/MS	By MS/MS	By MS/MS	By MS/MS	By MS/MS	By MS/MS	By MS/MS	By MS/MS	By MS/MS	By MS/MS	By MS/MS	By MS/MS	By MS/MS	By MS/MS	By MS/MS
28.0362	27.6238	27.7252	27.9449	27.8744	27.559	27.7405	27.7381	27.7776	27.7769	27.9534	27.959	27.8621	27.805	27.7552	28.0292	27.9307	27.7442	27.8439	27.7722	27.8005	27.5933	27.923	28.0631	27.9825	27.7952	27.7634	27.9316	27.6705	27.511				By MS/MS	By MS/MS	By MS/MS	By MS/MS	By MS/MS	By MS/MS	By MS/MS	By MS/MS	By MS/MS	By MS/MS	By MS/MS	By MS/MS	By MS/MS	By MS/MS	By MS/MS	By MS/MS	By MS/MS
28.8825	28.816	29.1391	28.8335	28.9464	28.7127	28.6931	28.6237	28.7394	28.8553	28.9562	28.9644	28.7377	28.7777	28.8852	29.1135	28.9532	29.1237	29.1773	29.0745	28.7184	28.5806	28.2787	28.6585	28.7557	29.2024	28.9869	29.1296	28.978	29.0936				By MS/MS	By MS/MS	By MS/MS	By MS/MS	By MS/MS	By MS/MS	By MS/MS	By MS/MS	By MS/MS	By MS/MS	By MS/MS	By MS/MS	By MS/MS	By MS/MS	By MS/MS	By MS/MS	By MS/MS
30.1099	29.8096	29.7376	29.8297	29.89	30.7777	30.0208	30.0314	30.149	30.124	30.3274	29.8579	29.6061	29.969	29.9829	30.7212	30.3171	30.9219	30.6395	30.6767	30.9766	30.7743	30.3655	30.9245	30.9741	30.9287	30.3387	30.4811	30.7931	30.7632				By MS/MS	By MS/MS	By MS/MS	By MS/MS	By MS/MS	By MS/MS	By MS/MS	By MS/MS	By MS/MS	By MS/MS	By MS/MS	By MS/MS	By MS/MS	By MS/MS	By MS/MS	By MS/MS	By MS/MS
29.6248	29.4591	29.4377	29.631	29.6749	29.9191	28.917	29.7091	29.6889	29.7472	29.5832	29.5539	29.5772	29.605	29.5962	29.6314	29.7168	29.885	29.8543	29.9366	30.02	29.9916	30.2084	30.0497	29.9378	29.75	29.5113	29.8291	29.4928	29.5596				By MS/MS	By MS/MS	By MS/MS	By MS/MS	By MS/MS	By MS/MS	By MS/MS	By MS/MS	By MS/MS	By MS/MS	By MS/MS	By MS/MS	By MS/MS	By MS/MS	By MS/MS	By MS/MS	By MS/MS
26.9697	26.4176	26.9273	27.0592	26.9867	27.1673	25.521	27.1444	26.4656	25.1837	26.7597	26.0254	27.8275	26.87	27.5241	27.3562	26.1962	27.3582	27.625	26.4552	26.3522	27.1521	25.9872	26.2607	27.2841	27.4188	26.6121	27.0481	26.5843	26.8176				By MS/MS	By MS/MS	By MS/MS	By MS/MS	By MS/MS	By MS/MS	By MS/MS	By MS/MS		By MS/MS	By MS/MS	By MS/MS	By MS/MS	By MS/MS	By MS/MS	By MS/MS	By MS/MS
29.323	29.1411	29.132	29.4013	29.3272	29.7086	29.7643	29.775	29.7283	29.7674	29.2278	29.2149	29.3021	29.3716	29.4137	29.303	29.4857	29.195	29.4013	29.492	29.9297	30.1114	30.2098	29.8764	30.0291	29.5824	29.195	29.3022	29.3238	29.2438				By MS/MS	By MS/MS	By MS/MS	By MS/MS	By MS/MS	By MS/MS	By MS/MS	By MS/MS	By MS/MS	By MS/MS	By MS/MS	By MS/MS	By MS/MS	By MS/MS	By MS/MS	By MS/MS	By MS/MS
26.8324	27.1984	27.1295	27.1697	27.1898	26.8873	25.9952	26.0176	25.9681	26.2711	27.2078	27.0987	27.3511	26.887	26.5786	27.393	27.0544	27.208	27.1013	26.922	26.7219	25.3404	26.6522	26.8991	26.8379	27.0578	27.0998	25.866	27.0233	27.4186				By MS/MS	By MS/MS	By MS/MS	By MS/MS	By MS/MS						By MS/MS	By MS/MS	By MS/MS	By MS/MS	By MS/MS	By MS/MS	By MS/MS
27.5858	27.4506	27.5692	27.4503	27.7805	27.813	27.7876	27.5426	27.7907	27.9651	27.5565	27.5554	27.5839	27.6007	27.6198	27.4332	27.5982	27.5594	27.3761	27.5588	27.585	27.5529	27.8777	27.6557	27.6349	27.8227	27.6467	27.4597	27.4152	27.5459				By MS/MS	By MS/MS	By MS/MS	By MS/MS	By MS/MS	By MS/MS	By MS/MS	By MS/MS	By MS/MS	By MS/MS	By MS/MS	By MS/MS	By MS/MS	By MS/MS	By MS/MS	By MS/MS	By MS/MS
27.7522	27.3483	27.3862	25.8306	27.2203	28.0108	26.2514	28.0125	27.6055	27.5799	27.616	27.6202	27.3401	27.4908	27.2663	27.2238	26.4902	25.4889	26.2858	26.2098	25.9147	27.0956	27.3978	27.2088	26.8684	26.8566	25.7466	26.7786	26.7003	26.8785				By MS/MS	By MS/MS	By MS/MS	By MS/MS	By MS/MS	By MS/MS	By MS/MS	By MS/MS	By MS/MS	By MS/MS	By MS/MS	By MS/MS	By MS/MS	By MS/MS	By MS/MS	By MS/MS	By MS/MS
28.0493	27.5961	27.8455	27.6879	27.5524	28.1429	27.9521	27.9037	27.9706	27.9199	27.8318	27.7365	27.6775	27.5797	27.7068	27.8845	27.6722	27.8296	27.6574	27.8102	28.0976	27.9507	27.9221	27.9014	27.954	27.8699	27.7734	27.7334	27.5089	27.6259				By MS/MS	By MS/MS	By MS/MS	By MS/MS	By MS/MS	By MS/MS	By MS/MS	By MS/MS	By MS/MS	By MS/MS	By MS/MS	By MS/MS	By MS/MS	By MS/MS	By MS/MS	By MS/MS	By MS/MS
27.3444	27.5655	25.7814	26.2367	25.9052	26.5135	26.2191	26.7386	24.6994	26.5749	26.0189	28.2381	26.9988	26.2842	25.8679	27.6392	27.6628	26.0917	27.4224	26.8026	27.542	27.3719	27.3428	27.8362	25.7602	26.4816	26.9523	26.103	27.1024	27.2267				By MS/MS	By MS/MS	By MS/MS	By MS/MS	By MS/MS	By MS/MS	By MS/MS	By MS/MS	By MS/MS	By MS/MS	By MS/MS	By MS/MS	By MS/MS	By MS/MS	By MS/MS	By MS/MS	By MS/MS
30.9151	30.9763	30.9624	31.1451	31.0144	30.2832	30.1159	30.004	30.2451	30.4121	31.0954	30.6431	30.7975	30.7432	30.7217	30.8303	30.5984	30.9256	30.7687	30.9408	29.5596	29.4339	28.9086	29.5547	29.4955	30.8032	30.3564	30.7334	30.7876	30.8107				By MS/MS	By MS/MS	By MS/MS	By MS/MS	By MS/MS	By MS/MS	By MS/MS	By MS/MS	By MS/MS	By MS/MS	By MS/MS	By MS/MS	By MS/MS	By MS/MS	By MS/MS	By MS/MS	By MS/MS
26.3798	27.2629	27.1303	27	27.1603	27.0799	26.3074	25.7229	26.534	26.8864	26.2149	26.0563	26.309	26.1558	25.7908	26.8371	28.0073	26.4505	26.3022	26.707	25.2887	26.8472	24.722	27.5727	25.4395	26.1532	26.1044	26.1885	26.4388	26.3408				By MS/MS	By MS/MS	By MS/MS	By MS/MS	By MS/MS	By MS/MS					By MS/MS	By MS/MS	By MS/MS	By MS/MS	By MS/MS	By MS/MS	By MS/MS
26.5064	27.6475	27.5101	28.2544	28.0356	25.8279	26.7672	26.4271	26.0041	25.6311	27.9356	26.0869	26.8646	27.3859	27.3249	27.8543	26.4643	28.0215	28.1848	27.9771	27.1381	26.2878	26.5346	26.7546	25.9889	27.0434	27.2453	27.3732	28.0181	27.7715				By MS/MS	By MS/MS	By MS/MS	By MS/MS	By MS/MS				By MS/MS	By MS/MS	By MS/MS		By MS/MS	By MS/MS	By MS/MS	By MS/MS	By MS/MS
27.4985	28.7037	28.6581	29.36	29.2977	25.815	25.6217	26.2644	26.7863	27.6606	29.1371	26.9997	27.8949	28.5515	28.4085	28.7243	27.7776	29.1063	29.2522	29.152	25.3586	25.4655	26.5002	26.3283	27.1613	27.9094	27.4891	28.5745	28.9641	28.8577				By MS/MS	By MS/MS	By MS/MS	By MS/MS	By MS/MS	By MS/MS	By MS/MS	By MS/MS	By MS/MS	By MS/MS	By MS/MS	By MS/MS	By MS/MS	By MS/MS	By MS/MS	By MS/MS	By MS/MS
29.6718	30.4544	30.4042	31.0242	31.0106	28.9088	28.317	28.5137	29.201	29.1118	30.933	29.0611	29.8901	30.2555	30.2852	30.5679	29.2612	30.8279	30.9121	30.9052	25.9348	27.2173	27.2639	27.4895	27.8788	29.7698	29.1654	30.1933	30.5955	30.6519				By MS/MS	By MS/MS	By MS/MS	By MS/MS	By MS/MS	By MS/MS	By MS/MS	By MS/MS	By MS/MS	By MS/MS	By MS/MS	By MS/MS	By MS/MS	By MS/MS	By MS/MS	By MS/MS	By MS/MS
27.6337	28.9821	28.8126	29.6828	29.6479	27.0629	26.8173	26.496	27.841	27.8772	29.4322	27.5575	28.4913	29.0127	28.9438	29.2481	27.834	29.2085	29.6296	29.6435	25.7959	26.1633	25.8501	25.6224	26.046	27.8767	27.6239	28.6726	29.1433	29.2196				By MS/MS	By MS/MS	By MS/MS	By MS/MS	By MS/MS	By MS/MS	By MS/MS	By MS/MS	By MS/MS	By MS/MS	By MS/MS	By MS/MS	By MS/MS	By MS/MS	By MS/MS	By MS/MS	By MS/MS
29.6535	29.6913	29.6097	29.8172	29.6413	29.7389	29.7497	29.5333	29.7201	29.5917	29.7121	29.436	29.5254	29.6146	29.6156	29.5985	29.3639	29.7265	29.7558	29.6313	29.3779	29.1349	28.7954	28.9997	29.2024	29.3927	29.4151	29.3081	29.5387	29.5282				By MS/MS	By MS/MS	By MS/MS	By MS/MS	By MS/MS	By MS/MS	By MS/MS	By MS/MS	By MS/MS	By MS/MS	By MS/MS	By MS/MS	By MS/MS	By MS/MS	By MS/MS	By MS/MS	By MS/MS
28.1694	27.8054	27.8941	27.7046	27.7816	28.1794	27.8833	27.6209	27.8121	27.6232	28.0673	27.7431	27.917	27.7202	27.4552	28.1055	28.2105	28.3106	28.2263	28.0822	26.5691	27.5101	26.9322	27.4378	27.4903	28.2465	28.0642	28.0294	27.7125	28.0035				By MS/MS	By MS/MS	By MS/MS	By MS/MS	By MS/MS	By MS/MS	By MS/MS	By MS/MS	By MS/MS	By MS/MS	By MS/MS	By MS/MS	By MS/MS	By MS/MS	By MS/MS	By MS/MS	By MS/MS
31.0584	30.9162	31.0957	30.8929	30.8997	30.9946	30.8973	30.9522	30.9466	30.9803	30.9743	30.9399	30.9568	30.8469	30.8087	30.8987	30.901	31.1005	31.0175	30.9655	30.9935	30.9511	31.0282	31.0723	30.9994	30.9217	30.9997	30.9604	31.0192	30.9351				By MS/MS	By MS/MS	By MS/MS	By MS/MS	By MS/MS	By MS/MS	By MS/MS	By MS/MS	By MS/MS	By MS/MS	By MS/MS	By MS/MS	By MS/MS	By MS/MS	By MS/MS	By MS/MS	By MS/MS
30.9713	30.9179	30.8078	30.8137	30.7832	31.0685	30.9758	30.9153	30.8008	30.7766	30.9328	30.9316	30.8642	30.7689	30.7545	30.9261	30.9112	30.9063	30.9127	30.8906	31.0682	31.1487	31.1451	31.0776	31.073	31.2353	30.9913	30.9952	30.9431	30.8778				By MS/MS	By MS/MS	By MS/MS	By MS/MS	By MS/MS	By MS/MS	By MS/MS	By MS/MS	By MS/MS	By MS/MS	By MS/MS	By MS/MS	By MS/MS	By MS/MS	By MS/MS	By MS/MS	By MS/MS
30.4351	30.4665	30.5073	30.3661	30.3254	30.7389	30.4521	30.3734	30.3981	30.4014	30.5791	30.477	30.4351	30.2766	30.2649	30.3546	30.3186	30.3583	30.3058	30.3663	30.3262	30.2361	29.847	30.161	30.0995	30.3844	30.387	30.3464	30.3541	30.3018				By MS/MS	By MS/MS	By MS/MS	By MS/MS	By MS/MS	By MS/MS	By MS/MS	By MS/MS	By MS/MS	By MS/MS	By MS/MS	By MS/MS	By MS/MS	By MS/MS	By MS/MS	By MS/MS	By MS/MS
28.1659	27.8606	28.0422	28.0707	27.9852	27.8063	27.8264	27.74	28.0266	27.6499	28.0692	27.9382	28.2108	27.9442	28.0344	28.1195	27.99	28.0148	27.9984	28.1779	27.7943	27.5397	27.2187	27.447	27.43	28.233	28.1998	28.1364	28.001	27.8796				By MS/MS	By MS/MS	By MS/MS	By MS/MS	By MS/MS	By MS/MS	By MS/MS	By MS/MS	By MS/MS	By MS/MS	By MS/MS	By MS/MS	By MS/MS	By MS/MS	By MS/MS	By MS/MS	By MS/MS
29.9862	29.9701	29.9829	29.9368	29.8891	29.7029	29.7112	29.6884	29.817	29.8098	29.9869	29.8891	29.9306	29.8745	29.8805	29.9916	29.9665	30.0263	30.0056	29.982	29.7699	29.5458	29.4246	29.7023	29.6468	30.0543	29.8519	29.9701	29.8895	29.8852				By MS/MS	By MS/MS	By MS/MS	By MS/MS	By MS/MS	By MS/MS	By MS/MS	By MS/MS	By MS/MS	By MS/MS	By MS/MS	By MS/MS	By MS/MS	By MS/MS	By MS/MS	By MS/MS	By MS/MS
26.7269	26.1661	26.7237	26.6634	26.4131	26.6372	25.2948	26.137	25.6077	26.3203	25.2968	26.5989	26.5664	26.9594	26.3188	26.3346	25.6626	26.8116	26.3239	26.0474	26.3791	27.0113	26.7197	26.452	26.5497	27.1109	26.5039	25.8442	25.7664	25.0141				By MS/MS	By MS/MS	By MS/MS	By MS/MS	By MS/MS		By MS/MS	By MS/MS	By MS/MS	By MS/MS	By MS/MS		By MS/MS	By MS/MS	By MS/MS	By MS/MS
29.0965	28.3096	28.458	28.3582	28.6216	28.2646	28.3267	27.9754	28.164	27.883	28.5925	28.3148	28.1217	26.7333	28.4942	26.6546	28.0399	28.4117	28.4811	28.5063	27.878	27.7607	27.21	27.8677	27.8907	28.2226	27.7602	28.1926	28.1077	28.0853				By MS/MS	By MS/MS	By MS/MS	By MS/MS	By MS/MS	By MS/MS	By MS/MS	By MS/MS	By MS/MS	By MS/MS	By MS/MS	By MS/MS	By MS/MS	By MS/MS	By MS/MS	By MS/MS	By MS/MS
30.4579	30.1631	29.8416	30.3017	30.2774	30.0839	30.2888	29.7446	30.1246	30.0107	30.2867	30.0373	30.3514	30.2847	30.2486	30.246	30.1493	29.9901	30.3428	30.0278	30.1542	29.3822	28.5651	29.439	29.2284	30.4361	30.0748	30.0597	30.1162	30.0789				By MS/MS	By MS/MS	By MS/MS	By MS/MS	By MS/MS	By MS/MS	By MS/MS	By MS/MS	By MS/MS	By MS/MS	By MS/MS	By MS/MS	By MS/MS	By MS/MS	By MS/MS	By MS/MS	By MS/MS
28.6725	28.4494	28.7079	28.3109	28.3416	28.4026	28.09	28.189	28.1803	28.2961	28.3729	28.5738	28.4904	28.2184	28.3037	28.498	28.6685	28.701	28.7339	28.8134	27.6769	28.2388	28.389	28.4068	28.2103	28.8744	28.5603	28.6104	28.4002	28.5489				By MS/MS	By MS/MS	By MS/MS	By MS/MS	By MS/MS	By MS/MS	By MS/MS	By MS/MS	By MS/MS	By MS/MS	By MS/MS	By MS/MS	By MS/MS	By MS/MS	By MS/MS	By MS/MS	By MS/MS
29.5081	29.1873	29.1222	29.302	29.3116	29.1029	29.4363	29.4292	29.5006	29.3525	29.3145	29.2332	29.3421	29.2337	29.1967	29.491	29.1808	29.4935	29.5741	29.5203	29.5938	29.436	29.369	29.5585	29.3614	29.3606	29.484	29.17	29.2336	29.2653				By MS/MS	By MS/MS	By MS/MS	By MS/MS	By MS/MS	By MS/MS	By MS/MS	By MS/MS	By MS/MS	By MS/MS	By MS/MS	By MS/MS	By MS/MS	By MS/MS	By MS/MS	By MS/MS	By MS/MS
32.4851	32.355	32.167	32.4424	32.4764	32.1867	32.4899	32.2784	32.4341	32.6077	32.5059	32.583	32.4859	32.4258	32.4909	32.5454	32.4198	32.4847	32.7263	32.7202	32.618	32.3123	32.3362	32.4133	32.4232	32.7679	32.4785	32.644	32.528	32.5819				By MS/MS	By MS/MS	By MS/MS	By MS/MS	By MS/MS	By MS/MS	By MS/MS	By MS/MS	By MS/MS	By MS/MS	By MS/MS	By MS/MS	By MS/MS	By MS/MS	By MS/MS	By MS/MS	By MS/MS
31.8317	31.9025	31.9007	31.7634	31.7135	31.9007	31.9089	31.89	31.8992	31.8911	31.8826	31.9339	31.8615	31.6954	31.7006	31.907	31.8608	31.9897	31.8386	31.8938	31.9378	31.8981	31.8831	31.9488	31.9542	31.9746	31.8909	31.9454	31.8307	31.8565				By MS/MS	By MS/MS	By MS/MS	By MS/MS	By MS/MS	By MS/MS	By MS/MS	By MS/MS	By MS/MS	By MS/MS	By MS/MS	By MS/MS	By MS/MS	By MS/MS	By MS/MS	By MS/MS	By MS/MS
29.6057	29.5452	29.547	29.4166	29.4144	29.3133	29.376	29.3031	29.3923	29.3503	29.6247	29.5339	29.3511	29.5088	29.4268	29.482	29.6259	29.3245	29.1631	29.4079	29.3225	29.1523	28.8951	29.2178	29.0806	29.5395	29.2549	29.2396	29.3477	29.3305				By MS/MS	By MS/MS	By MS/MS	By MS/MS	By MS/MS	By MS/MS	By MS/MS	By MS/MS	By MS/MS	By MS/MS	By MS/MS	By MS/MS	By MS/MS	By MS/MS	By MS/MS	By MS/MS	By MS/MS
27.7993	27.7663	27.7519	27.8182	27.6407	27.1522	26.2971	26.7739	26.7786	27.1059	27.1947	27.4422	27.7904	27.794	27.5885	27.7553	27.375	27.9781	27.5597	27.8005	27.0249	26.6074	26.4587	26.5645	26.6328	27.1622	27.5672	27.4249	27.5809	27.5694				By MS/MS	By MS/MS	By MS/MS	By MS/MS	By MS/MS	By MS/MS	By MS/MS	By MS/MS	By MS/MS	By MS/MS	By MS/MS	By MS/MS	By MS/MS	By MS/MS	By MS/MS	By MS/MS	By MS/MS
29.0244	29.4575	29.4012	29.1504	29.5189	29.0123	25.5345	29.0296	29.2702	29.273	29.1733	29.3971	29.5296	29.3304	29.4604	29.2647	29.4228	29.4387	29.1571	29.3042	29.5945	29.1596	28.8572	29.1217	29.0621	29.317	29.4419	29.4454	29.3961	29.7065				By MS/MS	By MS/MS	By MS/MS	By MS/MS	By MS/MS	By MS/MS	By MS/MS	By MS/MS	By MS/MS	By MS/MS	By MS/MS	By MS/MS	By MS/MS	By MS/MS	By MS/MS	By MS/MS	By MS/MS
30.6545	30.4523	30.5755	30.445	30.313	30.5607	30.1592	30.3149	30.2572	30.2122	30.4218	30.3936	30.2965	30.269	30.2009	30.4841	30.559	30.5607	30.4794	30.4455	30.471	30.3389	30.2615	30.33	30.3399	30.5179	30.3747	30.4337	30.2414	30.3629				By MS/MS	By MS/MS	By MS/MS	By MS/MS	By MS/MS	By MS/MS	By MS/MS	By MS/MS	By MS/MS	By MS/MS	By MS/MS	By MS/MS	By MS/MS	By MS/MS	By MS/MS	By MS/MS	By MS/MS
29.6903	29.6256	29.5417	29.5087	29.4872	29.8308	29.6514	29.5892	29.6157	29.5733	29.663	29.6292	29.535	29.5681	29.5153	29.7646	29.6625	29.5998	29.5296	29.5948	29.7708	29.5505	29.7198	29.5571	29.6158	29.6018	29.4106	29.6053	29.3545	29.3288				By MS/MS	By MS/MS	By MS/MS	By MS/MS	By MS/MS	By MS/MS	By MS/MS	By MS/MS	By MS/MS	By MS/MS	By MS/MS	By MS/MS	By MS/MS	By MS/MS	By MS/MS	By MS/MS	By MS/MS
27.5273	27.1729	27.2845	27.6546	27.5656	26.7691	26.5115	26.7588	26.2641	26.3574	27.5805	27.1677	27.6375	28.1882	28.1627	28.0434	28.4475	28.0003	28.2228	28.1488	27.6113	27.0005	27.5045	27.6097	27.3189	28.3055	27.8181	28.0553	28.5734	28.5502				By MS/MS	By MS/MS	By MS/MS	By MS/MS	By MS/MS	By MS/MS	By MS/MS	By MS/MS	By MS/MS	By MS/MS	By MS/MS	By MS/MS	By MS/MS	By MS/MS	By MS/MS	By MS/MS	By MS/MS
27.3754	27.2523	27.3293	27.2036	27.2153	26.6288	27.381	27.0198	25.7011	27.1032	27.2744	27.8351	27.5436	27.2582	27.1039	27.1815	27.5112	26.9543	26.9147	26.9472	27.3334	27.0712	27.5371	26.3455	26.6508	27.6892	27.5707	25.1976	27.5276	27.23				By MS/MS	By MS/MS	By MS/MS	By MS/MS	By MS/MS	By MS/MS	By MS/MS	By MS/MS	By MS/MS	By MS/MS	By MS/MS	By MS/MS	By MS/MS	By MS/MS	By MS/MS	By MS/MS	By MS/MS
29.7082	29.4672	29.4478	29.4748	29.5267	29.6072	29.4687	29.3051	29.5107	29.4239	29.5124	29.4824	29.5231	29.3759	29.3416	29.4421	29.4272	29.4332	29.4361	29.3912	29.5883	29.388	29.3032	29.6178	29.5304	29.4685	29.4301	29.3639	29.3456	29.3744				By MS/MS	By MS/MS	By MS/MS	By MS/MS	By MS/MS	By MS/MS	By MS/MS	By MS/MS	By MS/MS	By MS/MS	By MS/MS	By MS/MS	By MS/MS	By MS/MS	By MS/MS	By MS/MS	By MS/MS
27.0806	26.9099	26.7514	26.9731	26.9779	26.7831	27.8845	27.8551	27.3168	26.9166	26.0189	27.0717	26.9669	26.7421	26.7347	25.2472	26.7523	27.1064	26.8865	26.9274	27.7672	25.9055	26.344	27.0554	26.6937	26.3193	26.9601	26.4568	26.6967	26.4742				By MS/MS	By MS/MS	By MS/MS	By MS/MS	By MS/MS	By MS/MS	By MS/MS	By MS/MS	By MS/MS	By MS/MS	By MS/MS	By MS/MS	By MS/MS	By MS/MS	By MS/MS	By MS/MS	By MS/MS
27.7459	27.7371	27.8135	27.6461	27.5707	27.9517	27.7788	27.8891	27.7402	27.6457	27.6925	27.6172	27.7995	27.472	27.5118	27.7965	27.972	28.124	27.888	27.9556	28.2903	27.6976	27.4398	27.9311	27.9166	27.8567	28.0212	28.0329	27.8349	27.7622				By MS/MS	By MS/MS	By MS/MS	By MS/MS	By MS/MS	By MS/MS	By MS/MS	By MS/MS	By MS/MS	By MS/MS	By MS/MS	By MS/MS	By MS/MS	By MS/MS	By MS/MS	By MS/MS	By MS/MS
27.3044	27.476	27.7707	27.7124	27.7042	29.2976	27.9839	28.3501	28.6225	28.3694	27.7303	27.8721	28.1625	27.9657	27.8019	29.9403	29.5591	29.5954	29.7885	29.6365	30.3945	29.9464	30.067	30.0633	29.9856	30.1449	29.8498	29.9668	30.1774	30.109				By MS/MS	By MS/MS	By MS/MS	By MS/MS	By MS/MS	By MS/MS	By MS/MS	By MS/MS	By MS/MS	By MS/MS	By MS/MS	By MS/MS	By MS/MS	By MS/MS	By MS/MS	By MS/MS	By MS/MS
29.0888	28.934	28.9833	29.2604	29.2645	29.5043	29.6959	29.7149	29.7645	29.8029	29.1043	29.0034	29.3415	29.579	29.5629	29.211	29.5279	29.2505	29.5356	29.3781	29.7242	29.8377	29.7927	29.879	29.8344	29.3503	29.378	29.3751	29.4682	29.5499				By MS/MS	By MS/MS	By MS/MS	By MS/MS	By MS/MS	By MS/MS	By MS/MS	By MS/MS	By MS/MS	By MS/MS	By MS/MS	By MS/MS	By MS/MS	By MS/MS	By MS/MS	By MS/MS	By MS/MS
27.5975	27.8008	27.3934	27.2684	27.2821	27.148	26.3597	25.7423	26.8023	27.1962	27.195	26.4562	27.3854	26.9611	27.4297	27.7275	27.6933	27.6041	27.8458	27.388	27.5916	27.3717	26.1146	27.5314	27.3704	27.7776	27.8281	25.9844	27.6729	27.9165				By MS/MS	By MS/MS	By MS/MS	By MS/MS	By MS/MS	By MS/MS	By MS/MS	By MS/MS		By MS/MS	By MS/MS	By MS/MS	By MS/MS	By MS/MS	By MS/MS	By MS/MS	By MS/MS
27.7105	27.9848	27.9617	27.8926	28.1469	25.7502	27.6195	28.5424	28.2835	28.0473	27.3718	27.9655	28.3786	27.952	28.0053	28.1765	28.4896	27.9937	27.8799	28.0909	28.1154	28.1328	27.7247	28.1758	28.0696	28.4579	28.4398	28.3331	28.4708	28.5018				By MS/MS	By MS/MS	By MS/MS	By MS/MS	By MS/MS	By MS/MS	By MS/MS	By MS/MS	By MS/MS	By MS/MS	By MS/MS	By MS/MS	By MS/MS	By MS/MS	By MS/MS	By MS/MS	By MS/MS
27.1451	27.2671	27.5275	27.2728	27.4465	27.5242	26.6706	26.961	27.1553	26.8376	27.7471	27.6255	27.939	26.432	26.638	27.8615	28.402	28.2835	28.1193	27.9187	28.099	27.9789	27.9492	27.9368	27.8132	28.7504	28.0246	28.2223	27.7085	27.6798				By MS/MS	By MS/MS	By MS/MS	By MS/MS	By MS/MS	By MS/MS	By MS/MS	By MS/MS	By MS/MS	By MS/MS	By MS/MS	By MS/MS	By MS/MS	By MS/MS	By MS/MS	By MS/MS	By MS/MS
28.9119	28.7473	28.9192	28.8465	28.8514	29.1474	28.9903	29.0782	29.0472	29.2507	28.8661	29.0232	28.8446	28.8475	28.9537	28.9252	28.8671	28.9682	28.8998	28.9097	28.9353	28.8674	28.8795	28.9473	29.0395	28.9353	28.7494	28.9981	28.7751	28.8288				By MS/MS	By MS/MS	By MS/MS	By MS/MS	By MS/MS	By MS/MS	By MS/MS	By MS/MS	By MS/MS	By MS/MS	By MS/MS	By MS/MS	By MS/MS	By MS/MS	By MS/MS	By MS/MS	By MS/MS
29.6554	29.5589	29.5199	29.6214	29.6605	29.7489	29.6713	29.6159	29.7456	29.7471	29.5353	29.5255	29.7038	29.6849	29.6754	29.7047	29.6429	29.6346	29.6287	29.691	29.6528	29.5574	29.5113	29.6483	29.6295	29.7979	29.5681	29.5977	29.5359	29.5802				By MS/MS	By MS/MS	By MS/MS	By MS/MS	By MS/MS	By MS/MS	By MS/MS	By MS/MS	By MS/MS	By MS/MS	By MS/MS	By MS/MS	By MS/MS	By MS/MS	By MS/MS	By MS/MS	By MS/MS
27.089	27.0651	27.0838	26.6429	27.0753	25.5649	27.2223	27.3057	27.148	27.3623	27.2792	26.9447	26.9927	26.9677	27.1984	27.1839	26.8762	27.0272	27.2544	27.2549	25.2924	26.742	26.6514	26.6127	27.2199	27.1548	27.1296	27.0961	27.0277	27.1859				By MS/MS	By MS/MS	By MS/MS	By MS/MS	By MS/MS	By MS/MS	By MS/MS	By MS/MS	By MS/MS	By MS/MS	By MS/MS	By MS/MS	By MS/MS	By MS/MS	By MS/MS	By MS/MS	By MS/MS
32.0898	31.8738	31.7839	32.0487	32.0159	31.9918	32.0087	32.0183	31.9995	32.0407	31.8533	31.8287	31.9774	31.9961	31.993	31.9481	31.9351	31.8911	32.0442	32.0929	31.9953	31.8992	31.9542	31.9702	31.9617	31.992	31.8577	31.9175	31.8019	31.8825				By MS/MS	By MS/MS	By MS/MS	By MS/MS	By MS/MS	By MS/MS	By MS/MS	By MS/MS	By MS/MS	By MS/MS	By MS/MS	By MS/MS	By MS/MS	By MS/MS	By MS/MS	By MS/MS	By MS/MS
36.7739	36.772	36.6597	36.8786	36.8553	36.9638	37.0821	36.8909	36.8679	36.8486	36.7709	36.7561	36.7818	36.9684	36.9999	36.8465	36.8496	36.6609	36.8464	36.8637	36.8882	36.8524	36.7314	36.8099	36.7957	36.8374	36.8243	36.7613	36.7567	36.776				By MS/MS	By MS/MS	By MS/MS	By MS/MS	By MS/MS	By MS/MS	By MS/MS	By MS/MS	By MS/MS	By MS/MS	By MS/MS	By MS/MS	By MS/MS	By MS/MS	By MS/MS	By MS/MS	By MS/MS
30.2465	30.0431	29.9328	30.2367	30.3087	30.0734	30.1447	30.0201	30.1472	30.132	30.1094	29.9058	30.1071	30.3347	30.2879	30.2696	30.1659	30.0771	30.2961	30.2591	30.0741	29.9283	29.7436	30.0893	29.9516	30.2702	30.1148	30.1382	30.1567	30.0638				By MS/MS	By MS/MS	By MS/MS	By MS/MS	By MS/MS	By MS/MS	By MS/MS	By MS/MS	By MS/MS	By MS/MS	By MS/MS	By MS/MS	By MS/MS	By MS/MS	By MS/MS	By MS/MS	By MS/MS
29.0374	29.0515	29.0845	28.9844	29.0681	29.0791	29.2406	29.2063	29.0621	29.09	29.1873	29.1142	29.0328	29.0473	29.155	29.2859	29.1019	29.1523	29.0115	28.9896	29.1644	29.1596	29.2316	29.0537	29.0935	28.6713	29.1815	28.6851	29.085	28.9374				By MS/MS	By MS/MS	By MS/MS	By MS/MS	By MS/MS	By MS/MS	By MS/MS	By MS/MS	By MS/MS	By MS/MS	By MS/MS	By MS/MS	By MS/MS	By MS/MS	By MS/MS	By MS/MS	By MS/MS
30.7182	30.8657	30.682	30.7356	30.9402	30.8068	31.0426	30.6404	31.1402	31.2409	31.3093	31.5375	31.0787	31.0693	30.784	30.9651	31.0395	30.6761	30.9049	30.8269	30.8435	30.8259	30.7525	30.5337	30.7607	31.7638	31.6764	31.3653	31.444	31.343				By MS/MS	By MS/MS	By MS/MS	By MS/MS	By MS/MS	By MS/MS	By MS/MS	By MS/MS	By MS/MS	By MS/MS	By MS/MS	By MS/MS	By MS/MS	By MS/MS	By MS/MS	By MS/MS	By MS/MS
32.7282	32.6026	32.6824	32.584	32.5664	32.8971	32.8452	32.8567	32.8294	32.8657	32.6473	32.7487	32.726	32.551	32.5059	32.783	32.8769	32.8398	32.7848	32.8454	33.1339	33.1832	33.296	33.0853	33.0934	32.914	32.8577	32.9089	32.7693	32.813				By MS/MS	By MS/MS	By MS/MS	By MS/MS	By MS/MS	By MS/MS	By MS/MS	By MS/MS	By MS/MS	By MS/MS	By MS/MS	By MS/MS	By MS/MS	By MS/MS	By MS/MS	By MS/MS	By MS/MS
30.8147	30.5074	30.4339	30.7021	30.6083	30.8225	30.2527	29.9843	30.3944	30.45	30.586	30.4753	30.5039	30.4906	30.5621	30.9901	31.0076	30.9873	30.9378	31.0274	31.175	31.002	31.1494	30.9864	31.056	31.1224	30.9256	30.8439	30.8087	30.8156				By MS/MS	By MS/MS	By MS/MS	By MS/MS	By MS/MS	By MS/MS	By MS/MS	By MS/MS	By MS/MS	By MS/MS	By MS/MS	By MS/MS	By MS/MS	By MS/MS	By MS/MS	By MS/MS	By MS/MS
28.5546	28.3085	26.1332	28.2763	28.4269	26.6035	28.7754	28.5359	28.7584	28.8405	28.7582	29.2501	28.5897	28.4549	28.3186	28.9752	29.0806	28.9211	28.9565	29.0264	29.1646	28.9809	28.8097	29.114	29.3643	28.9147	25.0983	30.4122	29.4775	29.2515				By MS/MS	By MS/MS	By MS/MS	By MS/MS	By MS/MS		By MS/MS	By MS/MS	By MS/MS	By MS/MS	By MS/MS	By MS/MS	By MS/MS	By MS/MS	By MS/MS	By MS/MS	By MS/MS
30.2827	29.9262	29.713	30.1772	30.1012	30.1774	30.2994	30.0157	30.049	30.1353	29.913	29.9203	30.1859	30.1516	30.2447	30.3573	30.27	29.9489	30.437	30.3986	30.2509	30.255	30.4724	30.2775	30.3473	30.5246	30.3277	30.2968	30.1361	30.1229				By MS/MS	By MS/MS	By MS/MS	By MS/MS	By MS/MS	By MS/MS	By MS/MS	By MS/MS	By MS/MS	By MS/MS	By MS/MS	By MS/MS	By MS/MS	By MS/MS	By MS/MS	By MS/MS	By MS/MS
31.238	31.1003	31.1492	31.0632	31.0091	31.3052	31.2247	31.1965	31.1926	31.1996	31.1293	31.1397	31.1406	30.9707	30.9868	31.2521	31.2355	31.3061	31.2774	31.2574	31.4351	31.4065	31.3934	31.3447	31.2852	31.3494	31.3086	31.3376	31.1852	31.1834				By MS/MS	By MS/MS	By MS/MS	By MS/MS	By MS/MS	By MS/MS	By MS/MS	By MS/MS	By MS/MS	By MS/MS	By MS/MS	By MS/MS	By MS/MS	By MS/MS	By MS/MS	By MS/MS	By MS/MS
30.9494	30.7259	30.5671	30.8546	30.7419	30.8492	31.0349	30.5683	30.8075	30.8031	31.032	30.8654	31.0507	30.5452	30.7073	30.8951	30.9374	30.8521	30.9075	30.031	31.2719	31.1173	30.9751	31.0523	31.0768	30.7798	30.9535	30.7137	30.8904	30.7242				By MS/MS	By MS/MS	By MS/MS	By MS/MS	By MS/MS	By MS/MS	By MS/MS	By MS/MS	By MS/MS	By MS/MS	By MS/MS	By MS/MS	By MS/MS	By MS/MS	By MS/MS	By MS/MS	By MS/MS
28.0082	27.772	27.67	28.0462	27.751	27.7079	27.7089	28.1036	27.6739	27.7931	27.9197	27.7487	27.8175	27.5818	27.5403	27.7568	27.8247	28.1355	27.7523	27.478	27.7805	27.6851	27.7174	27.538	27.5704	28.1635	27.893	27.8059	27.8256	27.8895				By MS/MS	By MS/MS	By MS/MS	By MS/MS	By MS/MS	By MS/MS	By MS/MS	By MS/MS	By MS/MS	By MS/MS	By MS/MS	By MS/MS	By MS/MS	By MS/MS	By MS/MS	By MS/MS	By MS/MS
32.7765	32.3886	32.3612	32.6328	32.5964	32.2785	33.2508	33.1507	33.1333	33.179	32.4182	32.5307	32.637	32.5262	32.5264	32.6447	32.4775	32.5242	32.5321	32.6429	32.7455	32.4733	32.4343	32.5785	32.5451	32.5796	32.4479	32.6056	32.4935	32.5245				By MS/MS	By MS/MS	By MS/MS	By MS/MS	By MS/MS	By MS/MS	By MS/MS	By MS/MS	By MS/MS	By MS/MS	By MS/MS	By MS/MS	By MS/MS	By MS/MS	By MS/MS	By MS/MS	By MS/MS
30.3552	30.4159	30.4561	30.2293	30.1696	30.4536	30.4269	30.4067	30.4097	30.3838	30.4029	30.3601	30.3794	30.1958	30.2059	30.3509	30.3198	30.4389	30.268	30.3161	30.4348	30.2414	30.2433	30.3259	30.3073	30.3774	30.3111	30.3448	30.293	30.3187				By MS/MS	By MS/MS	By MS/MS	By MS/MS	By MS/MS	By MS/MS	By MS/MS	By MS/MS	By MS/MS	By MS/MS	By MS/MS	By MS/MS	By MS/MS	By MS/MS	By MS/MS	By MS/MS	By MS/MS
28.0932	27.5795	27.6021	27.8396	27.7008	27.5846	27.7264	27.8161	27.6075	27.751	27.5894	27.4771	27.6366	27.7288	27.7072	27.6948	27.6726	27.6823	27.9094	27.7577	27.7863	27.4104	27.5069	27.7017	27.8232	27.6927	27.7026	27.6324	27.6555	27.617				By MS/MS	By MS/MS	By MS/MS	By MS/MS	By MS/MS	By MS/MS	By MS/MS	By MS/MS	By MS/MS	By MS/MS	By MS/MS	By MS/MS	By MS/MS	By MS/MS	By MS/MS	By MS/MS	By MS/MS
30.4884	30.2115	30.106	30.1258	30.058	30.2812	30.2832	30.0491	29.9954	30.213	30.2769	30.1517	30.2195	30.172	30.1135	30.1812	30.1591	30.1446	30.1533	30.2016	30.2481	30.0215	30.0174	29.9665	30.1164	30.2855	30.1464	30.179	30.1597	30.2151				By MS/MS	By MS/MS	By MS/MS	By MS/MS	By MS/MS	By MS/MS	By MS/MS	By MS/MS	By MS/MS	By MS/MS	By MS/MS	By MS/MS	By MS/MS	By MS/MS	By MS/MS	By MS/MS	By MS/MS
31.1347	31.2271	31.3398	31.2908	31.2225	31.3721	31.182	31.2838	31.3687	31.3921	31.2992	31.0842	31.2351	31.1797	31.2532	31.3741	31.2469	31.3715	31.4131	31.4002	31.0987	31.1263	30.856	31.1904	31.1174	31.0869	31.1059	31.3039	31.1495	31.2067				By MS/MS	By MS/MS	By MS/MS	By MS/MS	By MS/MS	By MS/MS	By MS/MS	By MS/MS	By MS/MS	By MS/MS	By MS/MS	By MS/MS	By MS/MS	By MS/MS	By MS/MS	By MS/MS	By MS/MS
30.331	30.1967	30.1994	30.0554	30.0855	30.2439	30.2045	29.9654	30.068	30.0849	30.1744	30.0621	30.0854	30.1641	30.1337	30.2038	30.1965	30.2217	30.1719	30.2679	30.0367	29.922	29.7701	29.9248	29.9225	30.3121	29.914	30.0251	30.1001	30.1203				By MS/MS	By MS/MS	By MS/MS	By MS/MS	By MS/MS	By MS/MS	By MS/MS	By MS/MS	By MS/MS	By MS/MS	By MS/MS	By MS/MS	By MS/MS	By MS/MS	By MS/MS	By MS/MS	By MS/MS
33.2491	33.1136	33.0583	33.2366	33.2514	33.0947	33.428	33.2675	33.3439	33.4327	33.0926	33.1153	33.2462	33.4069	33.3603	33.1452	33.1211	33.1485	33.1911	33.2223	33.4648	33.4309	33.5965	33.4804	33.4814	32.9059	33.1195	33.1484	32.8741	32.9143				By MS/MS	By MS/MS	By MS/MS	By MS/MS	By MS/MS	By MS/MS	By MS/MS	By MS/MS	By MS/MS	By MS/MS	By MS/MS	By MS/MS	By MS/MS	By MS/MS	By MS/MS	By MS/MS	By MS/MS
28.4801	28.3093	28.1409	28.4796	28.2364	28.2065	28.2787	28.3064	27.9874	27.8298	28.2871	28.3307	28.108	28.3189	28.1443	28.2193	28.0494	28.2609	28.2836	27.8425	28.0031	27.9228	27.8629	27.9775	28.0642	28.0908	28.0385	28.1038	27.9352	28.0873				By MS/MS	By MS/MS	By MS/MS	By MS/MS	By MS/MS	By MS/MS	By MS/MS	By MS/MS	By MS/MS	By MS/MS	By MS/MS	By MS/MS	By MS/MS	By MS/MS	By MS/MS	By MS/MS	By MS/MS
28.4133	28.7196	28.7146	28.5479	28.4433	28.6347	28.8163	28.4096	28.6452	28.6201	28.6175	28.7258	28.5533	28.3682	28.499	28.5553	28.4722	28.6495	28.8167	28.6344	28.7224	28.2103	28.1717	28.2873	28.148	28.7535	28.3794	28.2629	28.2855	28.4615				By MS/MS	By MS/MS	By MS/MS	By MS/MS	By MS/MS	By MS/MS	By MS/MS	By MS/MS	By MS/MS	By MS/MS	By MS/MS	By MS/MS	By MS/MS	By MS/MS	By MS/MS	By MS/MS	By MS/MS
28.4525	29.7601	26.1192	26.5343	26.8482	30.1164	29.9723	26.7744	29.8229	26.297	25.4169	29.5962	29.71	29.5764	27.3353	26.7162	29.5845	25.978	26.5391	27.474	28.1801	25.837	25.5836	29.3937	26.978	25.7159	26.6988	26.327	29.6812	29.7498				By MS/MS	By MS/MS	By MS/MS	By MS/MS	By MS/MS	By MS/MS	By MS/MS	By MS/MS	By MS/MS	By MS/MS	By MS/MS	By MS/MS	By MS/MS	By MS/MS	By MS/MS	By MS/MS	By MS/MS
27.6468	27.5552	27.5869	27.2728	27.4446	27.4738	27.2829	27.2573	27.4273	27.2611	27.9819	27.7622	27.6719	27.32	27.3632	27.4543	27.6024	27.704	27.5962	27.5245	27.3576	27.2302	27.1772	27.3394	27.3683	27.8042	27.5697	27.647	27.5536	27.4857				By MS/MS	By MS/MS	By MS/MS	By MS/MS	By MS/MS	By MS/MS	By MS/MS	By MS/MS	By MS/MS	By MS/MS	By MS/MS	By MS/MS	By MS/MS	By MS/MS	By MS/MS	By MS/MS	By MS/MS
27.8726	27.5687	27.5629	27.3698	27.3812	27.4038	27.456	27.5368	27.425	26.2294	27.5638	27.3841	27.3739	27.4844	27.5123	27.7323	27.8291	27.5029	27.6905	27.3361	27.4198	27.4242	27.3278	27.4484	27.4608	27.6064	27.458	27.5776	27.4229	27.4153				By MS/MS	By MS/MS	By MS/MS	By MS/MS	By MS/MS	By MS/MS	By MS/MS	By MS/MS	By MS/MS	By MS/MS	By MS/MS	By MS/MS	By MS/MS	By MS/MS	By MS/MS	By MS/MS	By MS/MS
30.0674	29.9552	30.0347	29.9943	30.0017	29.8944	29.8563	29.7184	29.9133	29.8581	30.0753	29.9038	29.9802	29.845	29.8354	29.9723	29.7977	30.016	30.0292	29.9997	29.7322	29.3241	29.0243	29.445	29.4202	30.0275	29.7866	29.9335	29.8272	29.8754				By MS/MS	By MS/MS	By MS/MS	By MS/MS	By MS/MS	By MS/MS	By MS/MS	By MS/MS	By MS/MS	By MS/MS	By MS/MS	By MS/MS	By MS/MS	By MS/MS	By MS/MS	By MS/MS	By MS/MS
27.7645	27.583	27.9508	27.6866	27.7723	27.6372	27.6096	27.5757	27.8038	27.929	27.6746	27.6066	27.6943	27.6299	27.6207	27.7864	27.7726	27.9342	27.7951	27.9789	27.7484	27.6749	27.4877	27.8008	27.7565	27.9406	27.7233	27.8322	27.7539	27.6935				By MS/MS	By MS/MS	By MS/MS	By MS/MS	By MS/MS	By MS/MS	By MS/MS	By MS/MS	By MS/MS	By MS/MS	By MS/MS	By MS/MS	By MS/MS	By MS/MS	By MS/MS	By MS/MS	By MS/MS
34.0157	34.0201	34.1158	33.932	33.8889	34.2003	34.0047	33.9475	33.9961	34.0361	34.0641	33.9229	33.9421	33.7988	33.8302	34.1502	34.029	34.2046	34.0942	34.1412	33.9812	33.7652	33.5432	33.8193	33.8364	34.1656	33.9264	33.9945	34.0326	34.0584				By MS/MS	By MS/MS	By MS/MS	By MS/MS	By MS/MS	By MS/MS	By MS/MS	By MS/MS	By MS/MS	By MS/MS	By MS/MS	By MS/MS	By MS/MS	By MS/MS	By MS/MS	By MS/MS	By MS/MS
31.6537	31.6345	31.7083	31.7994	31.6366	31.9103	31.8755	31.906	32.0353	32.1466	31.8637	31.5958	31.7695	31.7074	31.6753	31.7185	31.7093	31.8921	31.8159	31.7967	32.0108	32.0375	32.0145	32.0435	31.9744	31.8297	31.7727	31.674	31.8067	31.7803				By MS/MS	By MS/MS	By MS/MS	By MS/MS	By MS/MS	By MS/MS	By MS/MS	By MS/MS	By MS/MS	By MS/MS	By MS/MS	By MS/MS	By MS/MS	By MS/MS	By MS/MS	By MS/MS	By MS/MS
30.9694	30.733	30.7213	30.8173	30.7573	30.9455	30.9222	30.8259	30.7643	30.8258	30.8191	30.7618	30.6793	30.7757	30.7486	30.7572	30.7961	30.8058	30.8518	30.74	31.0131	30.9408	31.0391	31.0109	30.9523	30.8251	30.87	30.8133	30.7108	30.7327				By MS/MS	By MS/MS	By MS/MS	By MS/MS	By MS/MS	By MS/MS	By MS/MS	By MS/MS	By MS/MS	By MS/MS	By MS/MS	By MS/MS	By MS/MS	By MS/MS	By MS/MS	By MS/MS	By MS/MS
31.8304	31.7707	31.7779	31.9365	31.9827	31.2816	31.426	31.371	31.3415	31.2793	31.6492	31.8598	31.7731	31.6833	32.0668	31.8471	31.8135	31.8379	31.9465	32.1038	31.5293	31.3412	31.3209	31.55	31.5187	31.687	31.9439	31.8532	31.8573	31.8749				By MS/MS	By MS/MS	By MS/MS	By MS/MS	By MS/MS	By MS/MS	By MS/MS	By MS/MS	By MS/MS	By MS/MS	By MS/MS	By MS/MS	By MS/MS	By MS/MS	By MS/MS	By MS/MS	By MS/MS
34.3536	33.8754	33.7997	34.0629	34.0965	33.866	33.8734	33.5764	33.728	33.7411	33.7715	33.7393	33.9824	34.2612	34.2243	34.0879	33.9975	33.736	33.8985	34.0115	33.7223	33.7262	33.5504	33.7398	33.8487	33.835	33.9395	33.7848	33.7245	33.6911				By MS/MS	By MS/MS	By MS/MS	By MS/MS	By MS/MS	By MS/MS	By MS/MS	By MS/MS	By MS/MS	By MS/MS	By MS/MS	By MS/MS	By MS/MS	By MS/MS	By MS/MS	By MS/MS	By MS/MS
35.2769	35.1399	35.2228	35.2447	35.2644	35.3171	35.3344	35.3787	35.363	35.4135	35.208	35.2623	35.2832	35.2576	35.2859	35.1765	35.1831	35.1616	35.2124	35.2524	35.4826	35.5211	35.6698	35.5345	35.5442	35.1826	35.1837	35.1358	35.1124	35.1523				By MS/MS	By MS/MS	By MS/MS	By MS/MS	By MS/MS	By MS/MS	By MS/MS	By MS/MS	By MS/MS	By MS/MS	By MS/MS	By MS/MS	By MS/MS	By MS/MS	By MS/MS	By MS/MS	By MS/MS
30.4646	30.2874	30.3563	30.3621	30.2541	30.5018	30.5371	30.6041	30.4982	30.499	30.3773	30.3804	30.47	30.3422	30.3528	30.287	30.4355	30.3581	30.4331	30.3989	30.6767	30.6237	30.8923	30.6798	30.7168	30.4719	30.3974	30.4401	30.3407	30.3222				By MS/MS	By MS/MS	By MS/MS	By MS/MS	By MS/MS	By MS/MS	By MS/MS	By MS/MS	By MS/MS	By MS/MS	By MS/MS	By MS/MS	By MS/MS	By MS/MS	By MS/MS	By MS/MS	By MS/MS
29.948	29.785	29.6848	30.0107	29.9033	29.6995	29.869	29.8267	29.7415	29.7761	29.7505	29.437	29.8804	30.0728	29.7876	29.7313	29.8277	29.7801	30.0012	29.7154	29.7561	29.5292	29.5438	29.5848	29.7217	29.5649	29.588	29.5019	29.5485	29.5161				By MS/MS	By MS/MS	By MS/MS	By MS/MS	By MS/MS	By MS/MS	By MS/MS	By MS/MS	By MS/MS	By MS/MS	By MS/MS	By MS/MS	By MS/MS	By MS/MS	By MS/MS	By MS/MS	By MS/MS
28.8315	28.9003	28.7664	28.8307	28.8122	29.0472	28.793	28.9514	29.0653	28.9313	28.925	28.38	29.0465	28.991	28.7476	28.9304	28.6309	28.9684	28.9888	29.0618	28.9538	28.8748	28.4314	28.8486	28.8794	28.9076	28.7427	28.719	28.687	28.4939				By MS/MS	By MS/MS	By MS/MS	By MS/MS	By MS/MS	By MS/MS	By MS/MS	By MS/MS	By MS/MS	By MS/MS	By MS/MS	By MS/MS	By MS/MS	By MS/MS	By MS/MS	By MS/MS	By MS/MS
32.3599	32.2582	32.3405	32.3856	32.333	32.3914	32.3171	32.2626	32.2916	32.3554	32.4632	32.3831	32.3405	32.1782	32.2175	32.3873	32.2566	32.3436	32.3056	32.3219	32.303	32.1938	31.99	32.1293	32.1846	32.3885	32.2595	32.3757	32.3393	32.3108				By MS/MS	By MS/MS	By MS/MS	By MS/MS	By MS/MS	By MS/MS	By MS/MS	By MS/MS	By MS/MS	By MS/MS	By MS/MS	By MS/MS	By MS/MS	By MS/MS	By MS/MS	By MS/MS	By MS/MS
31.4843	31.2425	31.3722	31.3448	31.3695	31.3058	31.5835	31.4751	31.3479	31.4585	31.3378	31.2557	31.2879	31.4299	31.3467	31.3138	31.1585	31.3013	31.2413	31.26	31.2385	31.1696	31.0102	31.0307	31.1643	31.2595	31.0905	31.2484	31.1473	31.16				By MS/MS	By MS/MS	By MS/MS	By MS/MS	By MS/MS	By MS/MS	By MS/MS	By MS/MS	By MS/MS	By MS/MS	By MS/MS	By MS/MS	By MS/MS	By MS/MS	By MS/MS	By MS/MS	By MS/MS
30.6137	30.4602	30.8788	30.7283	30.3125	30.7325	30.4969	30.5463	30.5322	30.6343	30.4921	30.6059	31.4021	30.6151	30.2914	30.628	30.6288	30.4863	30.8412	30.5322	30.6612	30.2087	31.2272	30.6085	30.6705	29.7789	30.7832	30.147	30.3748	30.3421				By MS/MS	By MS/MS	By MS/MS	By MS/MS	By MS/MS	By MS/MS	By MS/MS	By MS/MS	By MS/MS	By MS/MS	By MS/MS	By MS/MS	By MS/MS	By MS/MS	By MS/MS	By MS/MS	By MS/MS
27.7295	26.3896	26.79	27.0008	26.9292	25.2294	27.0559	26.974	28.0902	26.9108	26.904	27.1592	25.9605	25.8547	25.8358	26.867	25.6512	25.9701	25.2531	26.2747	26.9449	26.7847	25.6384	25.9344	26.6419	26.7514	25.872	26.6861	26.0109	26.2033				By MS/MS	By MS/MS		By MS/MS	By MS/MS	By MS/MS	By MS/MS	By MS/MS	By MS/MS	By MS/MS	By MS/MS		By MS/MS	By MS/MS		By MS/MS	By MS/MS
27.9109	27.9181	27.8115	27.9574	27.8373	28.1349	27.998	27.7848	27.8487	27.9693	27.8324	27.8884	27.6348	28.0241	27.8193	28.0903	28.1491	27.7877	27.7652	27.8134	28.3362	27.7672	26.3598	27.7052	27.9615	27.8768	28.013	27.8376	27.992	27.9033				By MS/MS	By MS/MS	By MS/MS	By MS/MS	By MS/MS	By MS/MS	By MS/MS	By MS/MS	By MS/MS	By MS/MS	By MS/MS	By MS/MS	By MS/MS	By MS/MS	By MS/MS	By MS/MS	By MS/MS
30.5062	30.3227	30.2465	30.5887	30.552	30.3833	30.7008	30.5341	30.568	30.6766	30.3677	30.2433	30.5107	30.7419	30.5539	30.4692	30.4536	30.4543	30.6364	30.6716	30.4492	30.6016	30.4469	30.5169	30.4889	30.3403	30.4914	30.2583	30.67	30.6042				By MS/MS	By MS/MS	By MS/MS	By MS/MS	By MS/MS	By MS/MS	By MS/MS	By MS/MS	By MS/MS	By MS/MS	By MS/MS	By MS/MS	By MS/MS	By MS/MS	By MS/MS	By MS/MS	By MS/MS
30.2588	30.3304	30.2143	30.2687	30.3124	30.5404	30.2584	30.163	30.3213	30.2488	30.3216	30.2712	30.2188	30.1631	30.1349	30.0576	29.8235	30.019	29.9071	29.9724	29.9212	29.855	29.7604	29.7774	29.7672	29.7594	29.7873	29.7709	29.6837	29.8501				By MS/MS	By MS/MS	By MS/MS	By MS/MS	By MS/MS	By MS/MS	By MS/MS	By MS/MS	By MS/MS	By MS/MS	By MS/MS	By MS/MS	By MS/MS	By MS/MS	By MS/MS	By MS/MS	By MS/MS
28.7094	25.2657	26.0283	28.957	24.9651	26.5091	29.0674	29.1035	26.6086	29.0292	26.1619	24.4017	26.8405	29.1941	29.1578	29.0371	28.614	27.0908	27.2205	29.1429	28.951	26.4279	29.0895	26.1301	29.1231	29.4553	25.6291	29.1717	28.8049	28.813				By MS/MS	By MS/MS	By MS/MS	By MS/MS	By MS/MS		By MS/MS	By MS/MS	By MS/MS	By MS/MS	By MS/MS	By MS/MS	By MS/MS	By MS/MS	By MS/MS	By MS/MS	By MS/MS
29.0727	28.7671	28.6976	28.6908	28.5405	29.1263	28.8381	28.4959	28.7564	28.5901	28.8812	28.8007	28.9906	28.6671	28.3693	28.8798	28.7511	28.8734	28.8626	28.8566	29.1502	28.7757	28.8457	28.8112	28.8254	29.0218	28.8288	28.9157	28.4627	28.6018				By MS/MS	By MS/MS	By MS/MS	By MS/MS	By MS/MS	By MS/MS	By MS/MS	By MS/MS	By MS/MS	By MS/MS	By MS/MS	By MS/MS	By MS/MS	By MS/MS	By MS/MS	By MS/MS	By MS/MS
31.2291	31.0953	30.9975	31.0877	31.1334	31.1741	31.1999	31.0868	31.0267	31.1162	30.9824	31.0148	31.0877	30.9656	30.9851	31.1519	31.093	31.1011	31.2072	31.1725	31.2833	31.0544	30.9297	31.0512	31.1777	31.0536	31.0752	31.0534	30.9584	31.0024				By MS/MS	By MS/MS	By MS/MS	By MS/MS	By MS/MS	By MS/MS	By MS/MS	By MS/MS	By MS/MS	By MS/MS	By MS/MS	By MS/MS	By MS/MS	By MS/MS	By MS/MS	By MS/MS	By MS/MS
28.3139	28.3146	28.226	28.1772	28.1654	28.5095	28.4758	28.3176	28.4331	28.3384	28.3365	28.3449	28.1903	28.2267	28.0863	28.302	28.3679	28.3353	28.0893	28.0964	28.5949	28.6181	28.5374	28.4303	28.3197	28.6652	28.3452	28.3874	28.3191	28.2178				By MS/MS	By MS/MS	By MS/MS	By MS/MS	By MS/MS	By MS/MS	By MS/MS	By MS/MS	By MS/MS	By MS/MS	By MS/MS	By MS/MS	By MS/MS	By MS/MS	By MS/MS	By MS/MS	By MS/MS
30.0832	29.9287	29.9134	29.9285	29.9734	30.2098	30.2269	30.3857	30.3671	30.4123	30.0785	30.1357	30.0505	29.9668	29.9727	30.0504	30.0519	30.1696	30.1709	30.0559	30.3299	30.4877	30.6134	30.41	30.555	30.3096	30.3367	30.2396	30.1376	30.232				By MS/MS	By MS/MS	By MS/MS	By MS/MS	By MS/MS	By MS/MS	By MS/MS	By MS/MS	By MS/MS	By MS/MS	By MS/MS	By MS/MS	By MS/MS	By MS/MS	By MS/MS	By MS/MS	By MS/MS
25.9848	25.605	25.4828	25.2877	25.7862	25.8204	26.1122	25.713	25.8498	26.5667	26.0558	26.7207	26.7516	28.1103	25.8996	26.1181	25.2613	25.949	27.2864	25.0363	26.3379	26.4228	26.6296	25.1024	26.7091	26.8538	26.5086	26.536	26.648	26.3841				By matching	By MS/MS	By MS/MS	By MS/MS	By MS/MS	By MS/MS	By MS/MS	By MS/MS	By MS/MS	By MS/MS	By MS/MS	By MS/MS		By matching	By MS/MS	By MS/MS	By MS/MS
29.5057	29.7122	29.4233	29.445	29.2641	29.7372	29.9794	29.8357	29.9665	29.8653	29.8358	29.5274	29.6231	29.3696	29.4746	29.8501	29.9436	29.6913	29.7875	29.6054	30.3596	29.8643	29.8569	29.8909	29.8376	29.9244	29.6455	29.6	29.5923	29.6817				By MS/MS	By MS/MS	By MS/MS	By MS/MS	By MS/MS	By MS/MS	By MS/MS	By MS/MS	By MS/MS	By MS/MS	By MS/MS	By MS/MS	By MS/MS	By MS/MS	By MS/MS	By MS/MS	By MS/MS
31.0769	31.1374	31.1837	31.167	31.1747	31.2741	31.2972	31.3936	31.266	31.3851	30.9871	31.0554	31.1895	31.1709	31.1884	31.0865	31.2569	31.2955	31.2321	31.2822	31.3865	31.3483	31.463	31.3691	31.4426	31.238	31.1397	31.0711	31.0721	31.0276				By MS/MS	By MS/MS	By MS/MS	By MS/MS	By MS/MS	By MS/MS	By MS/MS	By MS/MS	By MS/MS	By MS/MS	By MS/MS	By MS/MS	By MS/MS	By MS/MS	By MS/MS	By MS/MS	By MS/MS
31.2517	31.2507	31.2778	31.2459	31.1881	31.3629	31.4788	31.3507	31.3645	31.3948	31.241	31.2439	31.2696	31.2939	31.2629	31.2167	31.3231	31.1611	31.2507	31.2316	31.3515	31.3014	31.3896	31.3002	31.3956	31.2686	31.2485	31.2745	31.121	31.1222				By MS/MS	By MS/MS	By MS/MS	By MS/MS	By MS/MS	By MS/MS	By MS/MS	By MS/MS	By MS/MS	By MS/MS	By MS/MS	By MS/MS	By MS/MS	By MS/MS	By MS/MS	By MS/MS	By MS/MS
30.638	30.3886	30.3976	30.4248	30.468	30.6265	30.5161	30.4994	30.5275	30.5117	30.3879	30.4428	30.5301	30.4374	30.3955	30.4845	30.4005	30.3779	30.5208	30.5054	30.6012	30.5705	30.6537	30.5867	30.6078	30.5062	30.5459	30.4518	30.3719	30.3257				By MS/MS	By MS/MS	By MS/MS	By MS/MS	By MS/MS	By MS/MS	By MS/MS	By MS/MS	By MS/MS	By MS/MS	By MS/MS	By MS/MS	By MS/MS	By MS/MS	By MS/MS	By MS/MS	By MS/MS
30.5602	30.2807	30.3073	30.474	30.5798	30.2839	30.5078	30.5764	30.4876	30.6272	30.3769	30.4044	30.5163	30.5955	30.5582	30.2946	30.5286	30.251	30.5382	30.5474	30.5693	30.4877	30.6364	30.5826	30.5234	30.5724	30.5071	30.424	30.4569	30.4129				By MS/MS	By MS/MS	By MS/MS	By MS/MS	By MS/MS	By MS/MS	By MS/MS	By MS/MS	By MS/MS	By MS/MS	By MS/MS	By MS/MS	By MS/MS	By MS/MS	By MS/MS	By MS/MS	By MS/MS
29.757	29.7943	29.7402	29.8831	29.9147	30.0946	30.1579	30.1719	30.1141	30.0841	29.7085	29.9859	29.7855	29.8541	29.835	29.7806	29.8822	29.8006	29.7477	29.8362	30.3076	30.1877	30.4007	30.2299	30.2443	29.9324	29.8826	29.8619	29.9577	29.8041				By MS/MS	By MS/MS	By MS/MS	By MS/MS	By MS/MS	By MS/MS	By MS/MS	By MS/MS	By MS/MS	By MS/MS	By MS/MS	By MS/MS	By MS/MS	By MS/MS	By MS/MS	By MS/MS	By MS/MS
30.6441	30.6066	30.6334	30.6757	30.6425	30.8602	30.8757	30.7993	30.7875	30.7975	30.6947	30.6397	30.6324	30.6231	30.6237	30.6935	30.6458	30.641	30.6849	30.6423	30.918	30.8199	30.9241	30.8937	30.9239	30.6182	30.5766	30.6676	30.5764	30.5527				By MS/MS	By MS/MS	By MS/MS	By MS/MS	By MS/MS	By MS/MS	By MS/MS	By MS/MS	By MS/MS	By MS/MS	By MS/MS	By MS/MS	By MS/MS	By MS/MS	By MS/MS	By MS/MS	By MS/MS
33.1451	32.7974	32.6312	33.0004	32.9506	32.8907	32.9624	32.8709	32.8191	32.7779	32.736	32.7613	32.8893	33.0896	33.0812	32.8318	32.8653	32.6668	33.0391	32.9785	32.9488	32.855	32.8334	32.8969	32.9602	32.8754	32.7772	32.7603	32.6812	32.6935				By MS/MS	By MS/MS	By MS/MS	By MS/MS	By MS/MS	By MS/MS	By MS/MS	By MS/MS	By MS/MS	By MS/MS	By MS/MS	By MS/MS	By MS/MS	By MS/MS	By MS/MS	By MS/MS	By MS/MS
34.0971	33.9768	33.9844	34.0399	34.067	34.2026	34.2268	34.1973	34.0662	34.0803	34.0068	34.0663	34.098	33.9776	33.9591	34.0734	34.0237	34.0835	34.0771	34.138	34.2375	34.2477	34.3302	34.2468	34.2435	34.0063	34.0328	34.0313	33.8934	33.9984				By MS/MS	By MS/MS	By MS/MS	By MS/MS	By MS/MS	By MS/MS	By MS/MS	By MS/MS	By MS/MS	By MS/MS	By MS/MS	By MS/MS	By MS/MS	By MS/MS	By MS/MS	By MS/MS	By MS/MS
32.8325	32.7423	32.6861	32.7871	32.7781	32.9449	32.8944	32.9146	32.8447	32.9186	32.7921	32.896	32.7651	32.63	32.6907	32.7861	32.7872	32.8207	32.8614	32.841	32.9595	32.8949	33.0139	32.9881	33.0124	32.9124	32.9136	32.9183	32.9283	32.8784				By MS/MS	By MS/MS	By MS/MS	By MS/MS	By MS/MS	By MS/MS	By MS/MS	By MS/MS	By MS/MS	By MS/MS	By MS/MS	By MS/MS	By MS/MS	By MS/MS	By MS/MS	By MS/MS	By MS/MS
26.525	26.4898	26.4677	26.5881	25.7591	26.8099	26.5738	27.2874	27.1489	26.7114	26.6626	26.6591	26.309	25.51	25.5145	27.2178	27.3109	26.9506	27.4504	27.1387	27.3073	27.3042	27.5192	27.6961	27.589	27.0715	26.6714	27.1333	27.2792	27.0241				By MS/MS	By MS/MS		By MS/MS	By MS/MS	By MS/MS	By MS/MS	By MS/MS	By MS/MS	By MS/MS	By MS/MS	By MS/MS	By MS/MS	By MS/MS	By MS/MS	By MS/MS	By MS/MS
27.3649	26.7599	27.0796	27.0552	26.2401	27.3271	26.2724	26.489	25.8916	25.9641	26.6608	26.7004	27.5892	26.5556	26.0816	27.3497	26.9581	25.4699	25.6922	26.7385	27.1513	26.9659	27.0941	27.116	27.017	26.5787	27.3819	27.3568	27.0642	27.0942				By MS/MS	By MS/MS	By MS/MS	By MS/MS	By MS/MS	By MS/MS		By MS/MS	By MS/MS		By MS/MS	By MS/MS	By MS/MS	By MS/MS	By MS/MS	By MS/MS	By MS/MS
30.5337	30.4336	30.3441	30.4713	30.4543	30.6183	30.7735	30.7371	30.6251	30.7101	30.4907	30.537	30.5029	30.4951	30.4463	30.4539	30.4473	30.3709	30.5792	30.5175	30.8524	30.9555	31.0721	30.9955	30.9765	30.7249	30.581	30.5045	30.413	30.3517				By MS/MS	By MS/MS	By MS/MS	By MS/MS	By MS/MS	By MS/MS	By MS/MS	By MS/MS	By MS/MS	By MS/MS	By MS/MS	By MS/MS	By MS/MS	By MS/MS	By MS/MS	By MS/MS	By MS/MS
29.2861	29.0535	29.272	29.2073	29.1896	29.2527	29.2795	29.2079	29.2314	29.2274	29.2138	28.9985	29.2235	29.2862	29.1131	29.1616	29.2886	29.2993	29.4596	29.269	29.432	29.2517	29.2077	29.5204	29.2854	29.4265	29.3353	29.2947	29.3659	29.3687				By MS/MS	By MS/MS	By MS/MS	By MS/MS	By MS/MS	By MS/MS	By MS/MS	By MS/MS	By MS/MS	By MS/MS	By MS/MS	By MS/MS	By MS/MS	By MS/MS	By MS/MS	By MS/MS	By MS/MS
29.572	29.5242	29.5442	29.613	29.5865	30.2451	30.349	30.2661	30.1486	30.187	29.5588	29.5991	29.7577	29.7303	29.6837	29.6203	29.9639	29.485	29.6724	29.9012	30.567	30.6331	30.8493	30.7208	30.8658	30.0038	29.9081	29.8387	29.7536	29.8574				By MS/MS	By MS/MS	By MS/MS	By MS/MS	By MS/MS	By MS/MS	By MS/MS	By MS/MS	By MS/MS	By MS/MS	By MS/MS	By MS/MS	By MS/MS	By MS/MS	By MS/MS	By MS/MS	By MS/MS
30.3681	30.1431	30.3062	30.2038	30.0965	30.3607	30.2885	30.3352	30.3099	30.3779	30.1407	30.1234	30.1624	30.0056	30.0767	30.1816	30.1623	30.1954	30.1446	29.9814	30.5149	30.2252	30.7584	30.5815	30.5266	30.2451	30.2047	30.086	30.0146	30.096				By MS/MS	By MS/MS	By MS/MS	By MS/MS	By MS/MS	By MS/MS	By MS/MS	By MS/MS	By MS/MS	By MS/MS	By MS/MS	By MS/MS	By MS/MS	By MS/MS	By MS/MS	By MS/MS	By MS/MS
29.8116	29.8398	29.9235	30.0225	30.1385	30.1982	30.3749	30.2564	30.261	30.3016	30.0436	29.9235	30.0241	30.1442	30.2197	29.9375	30.0995	29.9345	30.1216	30.0479	30.363	30.253	30.4107	30.3705	30.3144	30.1505	30.1353	30.039	29.9389	29.9387				By MS/MS	By MS/MS	By MS/MS	By MS/MS	By MS/MS	By MS/MS	By MS/MS	By MS/MS	By MS/MS	By MS/MS	By MS/MS	By MS/MS	By MS/MS	By MS/MS	By MS/MS	By MS/MS	By MS/MS
29.2268	29.2088	29.2316	29.2166	29.1729	29.1648	29.2209	29.2922	29.2791	29.382	29.1888	29.0916	29.2646	29.2805	29.1794	29.4263	29.4121	29.3852	29.5365	29.5026	29.6434	29.4627	29.4785	29.5427	29.6467	29.3503	29.4552	29.3695	29.3084	29.3501				By MS/MS	By MS/MS	By MS/MS	By MS/MS	By MS/MS	By MS/MS	By MS/MS	By MS/MS	By MS/MS	By MS/MS	By MS/MS	By MS/MS	By MS/MS	By MS/MS	By MS/MS	By MS/MS	By MS/MS
28.9929	29.0039	29.1347	29.2417	29.0056	28.917	29.0821	28.7119	28.962	28.6359	29.183	29.242	28.959	29.0246	29.046	29.2425	29.1442	29.1389	29.2669	29.084	29.379	29.1076	28.863	28.9759	29.1507	29.1341	29.3218	29.1346	28.9804	29.2819				By MS/MS	By MS/MS	By MS/MS	By MS/MS	By MS/MS	By MS/MS	By MS/MS	By MS/MS	By MS/MS	By MS/MS	By MS/MS	By MS/MS	By MS/MS	By MS/MS	By MS/MS	By MS/MS	By MS/MS
29.4738	29.4608	29.323	29.3977	29.3616	29.331	29.4113	29.3442	29.498	29.4964	29.3629	29.4307	29.5698	29.3322	29.1654	29.3534	29.4469	29.3858	29.4739	29.2756	29.159	29.2059	28.9073	28.9676	29.0907	29.515	29.5187	29.4824	29.4116	29.2428				By MS/MS	By MS/MS	By MS/MS	By MS/MS	By MS/MS	By MS/MS	By MS/MS	By MS/MS	By MS/MS	By MS/MS	By MS/MS	By MS/MS	By MS/MS	By MS/MS	By MS/MS	By MS/MS	By MS/MS
31.1971	26.844	31.1296	31.529	31.4245	26.6651	31.7261	31.3905	31.3746	31.7121	31.4455	30.945	31.4582	31.5143	31.2911	31.2384	27.4862	31.2504	31.6362	31.5163	27.1152	31.1269	31.2371	31.2797	31.5117	31.7785	31.3641	31.4874	31.3474	31.2607				By MS/MS	By MS/MS	By MS/MS	By MS/MS	By MS/MS	By MS/MS	By MS/MS	By MS/MS	By MS/MS	By MS/MS	By MS/MS	By MS/MS	By MS/MS	By MS/MS	By MS/MS	By MS/MS	By MS/MS
31.6379	31.4524	31.5772	31.2822	31.1372	31.2532	31.7669	31.8654	31.806	31.654	31.2979	31.5854	31.4307	31.4408	31.3424	31.4108	31.2281	31.2593	31.4603	31.3286	31.6606	31.6486	31.5164	31.8444	31.6731	31.2728	31.1905	31.3428	31.3145	31.21				By MS/MS	By MS/MS	By MS/MS	By MS/MS	By MS/MS	By MS/MS	By MS/MS	By MS/MS	By MS/MS	By MS/MS	By MS/MS	By MS/MS	By MS/MS	By MS/MS	By MS/MS	By MS/MS	By MS/MS
28.2346	27.956	28.3322	28.0661	27.9315	26.7131	28.089	28.0962	25.9914	26.4307	27.9763	28.0381	28.3189	27.9573	27.9118	28.0523	28.2143	28.1363	27.9843	28.1134	28.3567	28.1584	26.4977	28.3967	28.1957	28.1806	28.2947	28.18	27.9841	27.96				By MS/MS	By MS/MS	By MS/MS	By MS/MS	By MS/MS	By MS/MS	By MS/MS	By MS/MS	By MS/MS	By MS/MS	By MS/MS	By MS/MS	By MS/MS	By MS/MS	By MS/MS	By MS/MS	By MS/MS
34.4398	34.4531	34.5964	34.2521	34.2365	34.4977	34.5817	34.6908	34.5534	34.5705	34.3611	34.6824	34.4405	34.2701	34.2642	34.2576	34.3254	34.3201	34.1802	34.2016	34.6016	34.5021	34.0783	34.5125	34.5429	34.242	34.4476	34.4348	34.3205	34.3492				By MS/MS	By MS/MS	By MS/MS	By MS/MS	By MS/MS	By MS/MS	By MS/MS	By MS/MS	By MS/MS	By MS/MS	By MS/MS	By MS/MS	By MS/MS	By MS/MS	By MS/MS	By MS/MS	By MS/MS
29.4168	29.4352	29.3673	29.4251	29.4823	29.8591	29.5474	29.6933	29.6482	29.4979	29.5701	29.6006	29.3484	29.385	29.0214	29.5052	29.5611	29.52	29.4419	29.3625	29.8108	29.8971	29.9553	29.6664	29.8674	29.7843	29.5234	29.5019	29.5257	29.4156				By MS/MS	By MS/MS	By MS/MS	By MS/MS	By MS/MS	By MS/MS	By MS/MS	By MS/MS	By MS/MS	By MS/MS	By MS/MS	By MS/MS	By MS/MS	By MS/MS	By MS/MS	By MS/MS	By MS/MS
29.8293	29.5034	29.4264	29.7608	29.7061	29.3041	29.6789	29.4904	29.714	29.6131	29.3638	29.4473	29.7085	29.9156	29.9385	29.8034	29.8981	29.6312	30.0769	29.8077	29.9025	29.7621	29.4986	29.6759	29.8007	29.6979	29.709	29.4839	29.6112	29.5372				By MS/MS	By MS/MS	By MS/MS	By MS/MS	By MS/MS	By MS/MS	By MS/MS	By MS/MS	By MS/MS	By MS/MS	By MS/MS	By MS/MS	By MS/MS	By MS/MS	By MS/MS	By MS/MS	By MS/MS
33.9976	33.8465	33.7357	33.9815	33.8659	33.1972	33.4015	33.2253	33.3371	33.3017	33.6514	33.7331	33.9389	33.9655	33.9405	33.7374	33.7686	33.4835	33.7648	33.7329	32.9746	32.5757	31.9569	32.6834	32.6814	33.6594	33.7283	33.6891	33.5833	33.5883				By MS/MS	By MS/MS	By MS/MS	By MS/MS	By MS/MS	By MS/MS	By MS/MS	By MS/MS	By MS/MS	By MS/MS	By MS/MS	By MS/MS	By MS/MS	By MS/MS	By MS/MS	By MS/MS	By MS/MS
30.2566	30.2673	30.1654	30.5304	30.4129	29.7593	30.3016	30.2058	30.2339	30.2535	30.1428	30.2598	30.365	30.396	30.5268	30.457	30.1973	30.4109	30.7013	30.639	30.3737	30.0835	29.7558	30.1606	30.3054	30.6221	30.3893	30.3008	30.3746	30.4199				By MS/MS	By MS/MS	By MS/MS	By MS/MS	By MS/MS	By MS/MS	By MS/MS	By MS/MS	By MS/MS	By MS/MS	By MS/MS	By MS/MS	By MS/MS	By MS/MS	By MS/MS	By MS/MS	By MS/MS
33.8295	33.8092	33.86	33.6361	33.6754	34.0358	33.8336	33.8109	33.794	33.8112	33.8192	33.8245	33.7781	33.6451	33.6397	33.8426	33.8106	33.8942	33.8317	33.7992	34.0121	33.9924	34.0734	34.0202	34.0028	33.8625	33.7758	33.8293	33.7764	33.7881				By MS/MS	By MS/MS	By MS/MS	By MS/MS	By MS/MS	By MS/MS	By MS/MS	By MS/MS	By MS/MS	By MS/MS	By MS/MS	By MS/MS	By MS/MS	By MS/MS	By MS/MS	By MS/MS	By MS/MS
33.037	32.9926	33.0636	32.998	32.9758	33.0824	33.0374	33.1047	32.9943	33.0522	33.0818	33.1664	33.0127	32.9583	32.9427	33.1049	32.971	33.0998	33.055	33.031	33.1303	33.1127	33.167	33.1419	33.1067	33.0383	33.1159	33.0945	33.0798	33.1634				By MS/MS	By MS/MS	By MS/MS	By MS/MS	By MS/MS	By MS/MS	By MS/MS	By MS/MS	By MS/MS	By MS/MS	By MS/MS	By MS/MS	By MS/MS	By MS/MS	By MS/MS	By MS/MS	By MS/MS
28.6643	28.2045	27.1608	28.274	25.5035	28.9479	26.263	29.1047	28.6856	25.6548	25.8428	25.595	26.741	28.43	28.3699	28.4781	26.4924	28.6348	28.6678	25.6599	26.1669	29.546	29.5581	29.3637	29.5037	25.9076	26.0291	28.651	28.2447	28.2487				By MS/MS	By MS/MS	By MS/MS	By MS/MS	By MS/MS	By MS/MS	By MS/MS	By MS/MS	By MS/MS	By MS/MS	By MS/MS	By MS/MS	By MS/MS	By MS/MS	By MS/MS	By MS/MS	By MS/MS
28.7446	28.5561	28.5381	28.8705	28.7694	28.6203	28.6627	28.5126	28.5946	28.4529	28.7041	28.3235	28.7282	28.7789	29.055	28.6875	28.8225	28.686	28.8805	28.903	28.4708	28.3117	28.1137	28.4442	28.2461	28.6446	28.4986	28.6374	28.6081	28.8018				By MS/MS	By MS/MS	By MS/MS	By MS/MS	By MS/MS	By MS/MS	By MS/MS	By MS/MS	By MS/MS	By MS/MS	By MS/MS	By MS/MS	By MS/MS	By MS/MS	By MS/MS	By MS/MS	By MS/MS
27.2912	27.4134	26.9725	27.2356	27.1999	27.224	27.3098	26.3317	27.2056	27.2828	27.389	27.4892	27.4118	27.0529	26.9489	27.4844	26.7053	27.2447	27.2215	26.9295	27.5919	27.9087	27.2633	27.5784	27.2984	27.5949	27.5936	27.4824	27.2871	27.1437				By MS/MS	By MS/MS	By MS/MS	By MS/MS	By MS/MS	By MS/MS	By MS/MS	By MS/MS	By MS/MS	By MS/MS	By MS/MS	By MS/MS	By MS/MS	By MS/MS	By MS/MS	By MS/MS	By MS/MS
28.2341	28.1693	28.3753	28.1984	28.3809	28.4442	28.2453	28.2332	28.0143	28.3602	28.1915	28.2913	28.0085	28.1046	28.1328	28.3152	28.2307	28.1901	28.1301	28.1925	28.1238	27.9116	27.7371	27.9364	28.1444	27.9786	27.9033	28.2696	28.2912	28.0874				By MS/MS	By MS/MS	By MS/MS	By MS/MS	By MS/MS	By MS/MS	By MS/MS	By MS/MS	By MS/MS	By MS/MS	By MS/MS	By MS/MS	By MS/MS	By MS/MS	By MS/MS	By MS/MS	By MS/MS
31.4945	31.526	31.5961	31.5747	31.5853	32.3597	32.1554	32.2567	32.2282	32.285	31.7558	31.5112	31.6236	31.5196	31.528	31.8253	31.6881	31.9291	31.9976	31.9304	32.6389	32.6328	32.724	32.5879	32.6791	32.0101	31.8283	31.8394	31.7553	31.8932				By MS/MS	By MS/MS	By MS/MS	By MS/MS	By MS/MS	By MS/MS	By MS/MS	By MS/MS	By MS/MS	By MS/MS	By MS/MS	By MS/MS	By MS/MS	By MS/MS	By MS/MS	By MS/MS	By MS/MS
32.3641	31.9825	31.8567	32.2992	32.3531	31.3559	32.0452	31.759	31.8254	31.7946	32.2356	32.2114	32.091	32.4039	32.4315	32.3156	32.2985	32.0893	32.3548	32.1082	32.1939	31.9925	31.9916	32.1291	32.0887	32.3449	32.6131	32.3873	32.6205	32.8239				By MS/MS	By MS/MS	By MS/MS	By MS/MS	By MS/MS	By MS/MS	By MS/MS	By MS/MS	By MS/MS	By MS/MS	By MS/MS	By MS/MS	By MS/MS	By MS/MS	By MS/MS	By MS/MS	By MS/MS
27.8522	27.9659	27.1866	27.7176	27.9001	27.2106	26.9096	26.6288	26.7943	27.2154	27.1279	27.2436	28.136	27.9569	27.9465	28.0432	28.167	27.6751	27.9939	28.6759	27.5489	27.3825	27.0497	27.7838	27.7405	27.4202	28.1063	27.5574	27.4336	27.4504				By MS/MS	By MS/MS	By MS/MS	By MS/MS	By MS/MS	By MS/MS	By MS/MS	By MS/MS	By MS/MS	By MS/MS	By MS/MS	By MS/MS	By MS/MS	By MS/MS	By MS/MS	By MS/MS	By MS/MS
31.3583	31.2329	31.1679	31.2681	31.3756	30.7392	30.9177	30.8566	30.8639	30.8814	31.1853	31.0914	31.1629	31.2348	31.1796	30.8147	30.6605	30.5529	30.6798	30.7731	30.0128	30.0335	29.3892	29.82	29.9273	30.7846	30.6221	30.6562	30.5274	30.5762				By MS/MS	By MS/MS	By MS/MS	By MS/MS	By MS/MS	By MS/MS	By MS/MS	By MS/MS	By MS/MS	By MS/MS	By MS/MS	By MS/MS	By MS/MS	By MS/MS	By MS/MS	By MS/MS	By MS/MS
27.4689	26.4581	26.6373	27.5689	26.1584	25.4381	26.2577	26.5874	26.8686	26.8744	26.2978	26.7071	26.2553	26.3042	26.007	26.5004	26.4462	26.5855	26.4824	26.1983	24.6107	26.5517	25.935	26.3742	26.4508	26.6029	26.1597	26.7512	26.5494	26.5056				By matching	By MS/MS	By MS/MS	By MS/MS	By MS/MS	By MS/MS	By MS/MS	By MS/MS	By MS/MS	By MS/MS	By MS/MS	By MS/MS	By MS/MS	By MS/MS	By MS/MS	By MS/MS	By MS/MS
26.475	26.3838	26.3998	26.2178	25.8183	26.147	25.8742	26.9312	26.9975	26.1029	26.296	26.3711	26.7511	26.0205	25.538	26.1997	26.3922	26.2931	26.3762	27.7163	26.8559	26.3802	26.5837	26.53	26.5207	26.4077	26.2049	25.9703	26.2225	26.7402				By MS/MS	By MS/MS	By MS/MS	By MS/MS	By MS/MS	By MS/MS	By MS/MS	By MS/MS	By MS/MS	By MS/MS	By MS/MS	By MS/MS	By MS/MS	By MS/MS	By MS/MS	By MS/MS	By MS/MS
27.6892	27.2773	27.5617	27.7315	27.6929	27.6255	27.6344	27.7045	27.7391	27.6584	27.3743	27.5544	27.6124	27.7101	27.6125	27.3312	27.6002	27.6578	27.9099	27.5665	27.6837	27.8624	27.8991	27.8367	27.9683	27.5366	27.6456	27.5467	27.6351	27.6263				By MS/MS	By MS/MS	By MS/MS	By MS/MS	By MS/MS	By MS/MS	By MS/MS	By MS/MS	By MS/MS	By MS/MS	By MS/MS	By MS/MS	By MS/MS	By MS/MS	By MS/MS	By MS/MS	By MS/MS
32.2317	32.0285	32.1689	32.2862	32.2606	32.4138	32.4616	32.4048	32.4789	32.4928	32.1201	32.1927	32.3835	32.2674	32.3023	32.3476	32.2019	32.2402	32.3883	32.4354	32.5193	32.5691	32.5477	32.4843	32.5243	32.2867	32.4795	32.2536	32.2801	32.3013				By MS/MS	By MS/MS	By MS/MS	By MS/MS	By MS/MS	By MS/MS	By MS/MS	By MS/MS	By MS/MS	By MS/MS	By MS/MS	By MS/MS	By MS/MS	By MS/MS	By MS/MS	By MS/MS	By MS/MS
29.2311	29.1586	29.2023	29.1263	29.1351	29.0763	29.1596	29.302	29.1836	29.1074	29.0489	29.098	29.1096	29.2095	29.0707	29.1948	29.3903	29.1103	29.2594	29.2299	29.1203	29.1506	29.0786	29.2455	29.4352	28.996	29.1175	29.2457	29.0277	29.1261				By MS/MS	By MS/MS	By MS/MS	By MS/MS	By MS/MS	By MS/MS	By MS/MS	By MS/MS	By MS/MS	By MS/MS	By MS/MS	By MS/MS	By MS/MS	By MS/MS	By MS/MS	By MS/MS	By MS/MS
30.2382	30.379	30.4731	30.3633	30.408	29.9307	29.7399	29.6838	29.9701	29.7556	30.5516	29.995	30.2568	30.2547	30.2151	30.002	29.9989	30.1183	30.2196	30.0851	29.3467	29.2179	29.2372	29.195	29.0599	30.1271	29.8141	30.0144	29.8535	29.9198				By MS/MS	By MS/MS	By MS/MS	By MS/MS	By MS/MS	By MS/MS	By MS/MS	By MS/MS	By MS/MS	By MS/MS	By MS/MS	By MS/MS	By MS/MS	By MS/MS	By MS/MS	By MS/MS	By MS/MS
27.4502	27.3956	27.573	26.1756	27.5923	26.1433	26.4353	26.5132	27.2085	25.797	27.8961	27.1539	27.2097	27.4484	27.5017	24.8922	27.1451	27.512	27.4419	26.1272	26.23	25.9384	27.0535	26.5555	25.9681	27.4324	26.9675	27.3525	27.344	26.8531				By MS/MS	By MS/MS	By MS/MS	By MS/MS	By MS/MS	By MS/MS	By MS/MS	By MS/MS	By MS/MS	By MS/MS	By MS/MS	By MS/MS	By MS/MS	By MS/MS	By MS/MS	By MS/MS	By MS/MS
27.5136	27.8904	27.6342	27.6239	27.7964	27.2021	26.7421	26.9455	27.4732	27.1954	27.8412	27.1953	27.7096	27.4696	27.1211	27.631	27.5091	27.4644	27.5748	27.4703	26.4109	25.7391	26.8429	26.7866	25.8452	27.6454	27.1768	27.4336	27.6527	27.2645				By MS/MS	By MS/MS	By MS/MS	By MS/MS	By MS/MS	By MS/MS	By MS/MS	By MS/MS	By MS/MS	By MS/MS	By MS/MS	By MS/MS	By MS/MS	By MS/MS	By MS/MS	By MS/MS	By MS/MS
32.0393	31.975	31.9946	32.053	31.9997	31.8048	31.5453	31.5097	31.7198	31.6491	31.9935	31.5794	31.9473	31.86	31.8515	31.7428	31.8012	31.7871	31.748	31.7681	31.1029	30.9196	30.84	31.1642	31.1423	31.5431	31.3043	31.6145	31.4665	31.5035				By MS/MS	By MS/MS	By MS/MS	By MS/MS	By MS/MS	By MS/MS	By MS/MS	By MS/MS	By MS/MS	By MS/MS	By MS/MS	By MS/MS	By MS/MS	By MS/MS	By MS/MS	By MS/MS	By MS/MS
31.4301	31.2874	31.2487	31.1353	31.1113	31.1164	30.9618	30.9122	30.899	30.8291	31.2873	31.141	31.16	31.1235	31.1675	31.374	31.226	31.2912	31.182	31.253	31.2632	30.9169	30.8307	31.0429	30.8996	31.3467	31.4227	31.2904	31.2334	31.1988				By MS/MS	By MS/MS	By MS/MS	By MS/MS	By MS/MS	By MS/MS	By MS/MS	By MS/MS	By MS/MS	By MS/MS	By MS/MS	By MS/MS	By MS/MS	By MS/MS	By MS/MS	By MS/MS	By MS/MS
26.3623	25.9677	26.4318	25.9709	25.9895	26.999	25.0982	25.2306	27.1968	26.1862	26.4638	25.2649	26.6255	26.9036	26.8277	25.7563	25.5425	25.5837	27.2716	26.2386	27.2982	26.9202	25.873	25.8491	25.9059	26.7922	26.0233	25.9165	25.5954	25.781				By matching	By MS/MS	By MS/MS	By MS/MS	By MS/MS		By MS/MS			By MS/MS	By MS/MS	By MS/MS	By MS/MS	By MS/MS	By MS/MS		By MS/MS
28.3057	25.7853	26.6646	26.644	25.4573	26.6559	31.7539	31.7984	29.7809	29.9471	26.3592	26.7657	25.6711	26.6905	25.5067	26.1042	26.3058	27.4152	26.0821	27.25	31.726	25.221	31.8404	27.0926	31.6883	26.6669	25.7499	25.7188	25.6489	28.2713				By MS/MS	By MS/MS	By MS/MS	By MS/MS		By MS/MS	By MS/MS	By MS/MS	By MS/MS	By MS/MS		By MS/MS	By MS/MS	By MS/MS	By MS/MS		By MS/MS
28.3806	28.241	28.1423	28.001	28.1856	26.4282	27.7516	26.6059	27.0328	27.8015	27.7837	27.7029	28.4058	28.0131	28.0111	26.2254	28.0566	27.9573	28.1073	28.2448	27.4942	26.6288	26.6262	27.401	26.1167	28.1563	27.0599	26.0098	27.606	27.7803				By MS/MS	By MS/MS	By MS/MS	By MS/MS	By MS/MS	By MS/MS	By MS/MS	By MS/MS	By MS/MS	By MS/MS	By MS/MS	By MS/MS	By MS/MS	By MS/MS	By MS/MS	By MS/MS	By MS/MS
32.6388	32.4778	32.5628	32.3534	32.3674	32.6754	32.5939	32.6152	32.5358	32.578	32.6042	32.494	32.5009	32.3477	32.3913	32.4365	32.4383	32.4576	32.4272	32.404	32.657	32.6636	32.7763	32.7315	32.7058	32.6122	32.4462	32.4232	32.3347	32.3497				By MS/MS	By MS/MS	By MS/MS	By MS/MS	By MS/MS	By MS/MS	By MS/MS	By MS/MS	By MS/MS	By MS/MS	By MS/MS	By MS/MS	By MS/MS	By MS/MS	By MS/MS	By MS/MS	By MS/MS
25.8307	26.203	26.5077	25.0676	25.6446	26.98	26.5023	27.053	27.198	25.0952	27.0112	25.6307	26.5884	26.5529	26.3612	25.7482	26.6597	26.6298	26.4327	26.3298	26.8991	26.7694	27.5317	26.7934	26.9458	25.0796	26.0214	26.2368	26.6331	26.6938				By MS/MS	By MS/MS	By MS/MS	By MS/MS	By MS/MS	By MS/MS	By MS/MS	By MS/MS	By MS/MS	By MS/MS	By MS/MS	By MS/MS	By MS/MS	By MS/MS	By MS/MS	By MS/MS	By MS/MS
32.5317	32.2766	32.082	32.5718	32.479	31.8162	31.3994	30.4822	31.5351	31.5437	32.4333	30.7031	32.0735	32.3823	32.3346	32.8211	31.9436	32.1052	32.4322	32.2735	32.4461	31.6734	30.444	31.6982	32.0163	31.0895	31.2133	29.1284	31.1447	31.228				By MS/MS	By MS/MS	By MS/MS	By MS/MS	By MS/MS	By MS/MS	By MS/MS	By MS/MS	By MS/MS	By MS/MS	By MS/MS	By MS/MS	By MS/MS	By MS/MS	By MS/MS	By MS/MS	By MS/MS
29.7989	29.5136	29.5327	29.6004	29.6103	29.8397	29.7702	29.8612	29.8334	29.8861	29.6162	29.697	29.6706	29.6683	29.5765	29.5552	29.7124	29.5372	29.6841	29.5914	29.9227	29.8608	29.9012	29.7488	29.8058	29.5584	29.7107	29.8105	29.7056	29.661				By MS/MS	By MS/MS	By MS/MS	By MS/MS	By MS/MS	By MS/MS	By MS/MS	By MS/MS	By MS/MS	By MS/MS	By MS/MS	By MS/MS	By MS/MS	By MS/MS	By MS/MS	By MS/MS	By MS/MS
28.5415	28.5593	28.506	28.3554	28.3749	28.2427	27.9963	27.223	28.1695	28.1827	28.7347	28.5936	28.6567	28.1502	28.2368	28.8012	28.4959	28.7926	28.6442	28.4549	28.6838	25.0424	26.0697	28.0048	25.1182	29.0335	28.6059	28.6572	28.6107	28.4816				By MS/MS	By MS/MS	By MS/MS	By MS/MS	By MS/MS	By MS/MS	By MS/MS	By MS/MS	By MS/MS	By MS/MS	By MS/MS	By MS/MS	By MS/MS	By MS/MS	By MS/MS	By MS/MS	By MS/MS
32.129	31.9518	32.08	31.9933	31.929	31.9911	31.9254	31.883	31.9057	31.9081	32.0422	31.9181	31.9586	31.8642	31.8689	32.0816	31.9937	32.0463	32.0413	32.0279	31.8505	31.7314	31.4927	31.7694	31.7636	31.9598	31.8702	31.9183	31.9379	31.9485				By MS/MS	By MS/MS	By MS/MS	By MS/MS	By MS/MS	By MS/MS	By MS/MS	By MS/MS	By MS/MS	By MS/MS	By MS/MS	By MS/MS	By MS/MS	By MS/MS	By MS/MS	By MS/MS	By MS/MS
30.638	30.6009	30.6987	30.5063	30.4673	30.6748	30.6459	30.6506	30.5784	30.6258	30.5772	30.5878	30.6067	30.3743	30.3901	30.5306	30.5603	30.5854	30.4899	30.456	30.4257	30.3584	30.194	30.4207	30.3687	30.4819	30.4684	30.4633	30.3866	30.4034				By MS/MS	By MS/MS	By MS/MS	By MS/MS	By MS/MS	By MS/MS	By MS/MS	By MS/MS	By MS/MS	By MS/MS	By MS/MS	By MS/MS	By MS/MS	By MS/MS	By MS/MS	By MS/MS	By MS/MS
32.6622	32.5453	32.6522	32.7136	32.7354	32.6254	32.3004	32.2656	32.4344	32.4898	32.4123	32.5555	32.6541	32.6931	32.6731	32.4978	32.4848	32.5649	32.5185	32.6221	32.1614	31.891	31.677	32.0508	31.967	32.4267	32.4111	32.5123	32.4553	32.4787				By MS/MS	By MS/MS	By MS/MS	By MS/MS	By MS/MS	By MS/MS	By MS/MS	By MS/MS	By MS/MS	By MS/MS	By MS/MS	By MS/MS	By MS/MS	By MS/MS	By MS/MS	By MS/MS	By MS/MS
32.1597	31.9933	31.8855	32.0687	32.095	31.6814	31.4469	31.5337	31.555	31.5953	31.824	31.7433	31.9035	32.0127	31.9465	31.7719	31.8594	31.8324	31.9541	31.9103	31.4456	31.0484	30.5417	31.0492	31.0871	31.7444	31.6149	31.8232	31.874	31.9434				By MS/MS	By MS/MS	By MS/MS	By MS/MS	By MS/MS	By MS/MS	By MS/MS	By MS/MS	By MS/MS	By MS/MS	By MS/MS	By MS/MS	By MS/MS	By MS/MS	By MS/MS	By MS/MS	By MS/MS
30.0144	29.9147	30.0823	29.785	29.7526	30.1475	29.8443	29.9509	29.8379	29.9702	29.9825	30.055	29.8467	29.7214	29.7677	29.9303	29.9562	29.9418	29.9272	29.9015	30.0965	29.9268	30.1195	30.0198	29.9638	30.0252	29.96	29.9615	29.9492	30.0096				By MS/MS	By MS/MS	By MS/MS	By MS/MS	By MS/MS	By MS/MS	By MS/MS	By MS/MS	By MS/MS	By MS/MS	By MS/MS	By MS/MS	By MS/MS	By MS/MS	By MS/MS	By MS/MS	By MS/MS
30.985	31.1217	30.9867	31.2933	31.2831	31.33	31.4821	31.4117	31.4019	31.447	31.0032	30.9786	31.1002	31.2308	31.2775	31.0965	31.0982	31.1255	31.1982	31.2285	31.2552	31.3877	31.339	31.2191	31.3635	30.9931	31.0803	31.0104	31.0473	31.1062				By MS/MS	By MS/MS	By MS/MS	By MS/MS	By MS/MS	By MS/MS	By MS/MS	By MS/MS	By MS/MS	By MS/MS	By MS/MS	By MS/MS	By MS/MS	By MS/MS	By MS/MS	By MS/MS	By MS/MS
32.2006	32.2546	32.3106	31.9944	31.9782	32.3573	32.1432	32.2074	32.1215	32.1042	32.1875	32.1797	32.1156	31.9927	31.9836	32.0994	32.1433	32.2277	32.0745	32.0955	32.1603	32.0983	32.1345	32.123	32.1269	32.0927	32.0439	32.1781	32.0587	31.9742				By MS/MS	By MS/MS	By MS/MS	By MS/MS	By MS/MS	By MS/MS	By MS/MS	By MS/MS	By MS/MS	By MS/MS	By MS/MS	By MS/MS	By MS/MS	By MS/MS	By MS/MS	By MS/MS	By MS/MS
29.057	29.0417	28.9047	28.8018	28.7815	29.218	29.1474	29.0711	28.9279	28.9257	29.0865	28.9294	28.939	28.7739	28.8035	28.9522	28.9749	28.8494	28.9223	28.8039	29.245	29.1197	29.1245	29.0777	29.0589	29.2018	28.9901	28.9465	28.8451	28.857				By MS/MS	By MS/MS	By MS/MS	By MS/MS	By MS/MS	By MS/MS	By MS/MS	By MS/MS	By MS/MS	By MS/MS	By MS/MS	By MS/MS	By MS/MS	By MS/MS	By MS/MS	By MS/MS	By MS/MS
29.7044	29.5947	29.6811	29.6819	29.6579	29.7506	29.9045	29.9701	29.9661	30.0309	29.6177	29.5424	29.7161	29.7381	29.6777	29.7418	29.6753	29.7834	29.8426	29.8433	29.905	29.7642	29.9107	29.931	29.9096	29.6906	29.662	29.6548	29.6835	29.6496				By MS/MS	By MS/MS	By MS/MS	By MS/MS	By MS/MS	By MS/MS	By MS/MS	By MS/MS	By MS/MS	By MS/MS	By MS/MS	By MS/MS	By MS/MS	By MS/MS	By MS/MS	By MS/MS	By MS/MS
32.6105	32.3047	32.3117	32.5945	32.5488	32.1223	32.3053	32.3044	32.3627	32.3532	32.3053	32.3408	32.4676	32.6097	32.6342	32.4348	32.524	32.2464	32.5309	32.5474	32.2453	32.2766	32.3357	32.295	32.3781	32.5753	32.3967	32.3627	32.2479	32.2854				By MS/MS	By MS/MS	By MS/MS	By MS/MS	By MS/MS	By MS/MS	By MS/MS	By MS/MS	By MS/MS	By MS/MS	By MS/MS	By MS/MS	By MS/MS	By MS/MS	By MS/MS	By MS/MS	By MS/MS
29.8604	29.7353	29.7422	29.7073	29.7573	29.8191	29.8421	29.8257	29.8403	29.7874	29.7531	29.7726	29.8619	29.6829	29.7347	29.7624	29.6775	29.7084	29.6714	29.6135	29.6674	29.5457	29.5071	29.5377	29.6326	29.9368	29.7485	29.6428	29.6492	29.6189				By MS/MS	By MS/MS	By MS/MS	By MS/MS	By MS/MS	By MS/MS	By MS/MS	By MS/MS	By MS/MS	By MS/MS	By MS/MS	By MS/MS	By MS/MS	By MS/MS	By MS/MS	By MS/MS	By MS/MS
32.0113	31.941	31.9907	32.0173	31.9783	31.8255	31.953	31.8992	31.9914	32.0036	31.8211	31.8971	31.8997	31.9047	31.9166	34.7422	34.712	34.5272	34.6963	34.7331	34.4844	34.2656	34.2118	34.4026	34.4341	34.8606	34.7566	34.7971	34.6057	34.6027				By MS/MS	By MS/MS	By MS/MS	By MS/MS	By MS/MS	By MS/MS	By MS/MS	By MS/MS	By MS/MS	By MS/MS	By MS/MS	By MS/MS	By MS/MS	By MS/MS	By MS/MS	By MS/MS	By MS/MS
26.8008	26.7012	26.9798	26.5892	25.5456	27.1519	26.8989	26.092	26.8165	26.8023	26.8252	26.7966	26.6818	26.6745	25.4132	26.7682	26.7824	26.9499	26.3526	26.7362	26.8699	26.8294	26.9303	26.6905	26.8965	26.9327	26.5584	26.8019	26.4538	26.5376				By MS/MS	By MS/MS	By MS/MS	By MS/MS	By MS/MS	By MS/MS	By MS/MS	By MS/MS	By MS/MS	By MS/MS	By MS/MS	By MS/MS	By MS/MS	By MS/MS	By MS/MS	By MS/MS	By MS/MS
28.4064	28.3321	28.4426	28.3295	28.3605	28.227	27.9295	27.8439	28.0298	27.9856	28.3634	28.2251	28.5633	28.2744	28.2045	28.2746	28.2029	28.1863	28.2407	28.3306	27.5923	27.3415	27.0087	27.3513	27.2488	28.5102	28.0728	28.1715	28.0183	28.1341				By MS/MS	By MS/MS	By MS/MS	By MS/MS	By MS/MS	By MS/MS	By MS/MS	By MS/MS	By MS/MS	By MS/MS	By MS/MS	By MS/MS	By MS/MS	By MS/MS	By MS/MS	By MS/MS	By MS/MS
27.3225	27.63	27.2246	27.4155	27.4828	27.0871	26.9362	26.9201	27.3177	26.9127	27.7862	25.311	27.3701	26.9291	27.2941	27.7137	26.8879	27.4289	27.4918	27.4632	26.4528	26.2344	26.1713	25.7585	27.5644	27.6051	27.3091	27.1333	27.2596	27.2729				By MS/MS	By MS/MS	By MS/MS	By MS/MS	By MS/MS	By MS/MS	By MS/MS	By MS/MS	By MS/MS	By MS/MS	By MS/MS	By MS/MS	By MS/MS	By MS/MS	By MS/MS	By MS/MS	By MS/MS
27.4049	26.3517	27.5359	25.7921	27.6912	27.7653	26.6522	24.7276	27.4545	26.8271	25.8993	25.8092	25.7192	27.505	27.6081	27.9013	26.7748	27.4579	27.3414	27.1309	25.9428	25.8156	26.1569	27.3309	26.2059	27.2396	28.0655	27.4806	27.4951	27.5744				By MS/MS	By MS/MS	By MS/MS	By MS/MS	By MS/MS	By MS/MS	By MS/MS	By MS/MS	By MS/MS	By MS/MS	By MS/MS	By MS/MS	By MS/MS	By MS/MS	By MS/MS	By MS/MS	By MS/MS
29.215	29.145	29.3707	29.2446	29.333	29.4177	29.2964	29.1967	29.297	29.2839	29.297	29.3832	29.5318	29.4899	29.463	29.0878	29.2842	29.1481	29.4386	29.3873	29.6731	29.0536	28.5694	29.1039	29.1443	29.4348	29.427	29.2474	29.1934	29.2537				By MS/MS	By MS/MS	By MS/MS	By MS/MS	By MS/MS	By MS/MS	By MS/MS	By MS/MS	By MS/MS	By MS/MS	By MS/MS	By MS/MS	By MS/MS	By MS/MS	By MS/MS	By MS/MS	By MS/MS
25.7424	26.3247	25.9978	25.5797	26.4086	26.8145	26.1737	26.0994	26.6593	26.1357	26.2854	26.1954	26.0174	25.7793	26.4973	26.2362	27.216	26.4746	26.2614	25.9544	26.4367	26.5769	26.106	26.8576	26.6375	26.4278	24.6121	26.1955	26.5136	25.4938				By MS/MS	By MS/MS	By MS/MS	By MS/MS	By MS/MS	By MS/MS	By MS/MS	By MS/MS	By MS/MS	By MS/MS	By MS/MS	By MS/MS	By MS/MS	By MS/MS	By MS/MS	By MS/MS	By MS/MS
30.6602	30.4349	30.3692	30.4842	30.4415	30.381	30.3381	30.0602	30.1915	30.1745	30.4344	30.4665	30.6162	30.5833	30.5042	30.5758	30.791	30.4679	30.6777	30.6115	30.7431	30.3595	30.1041	30.2693	30.2821	30.8211	30.5494	30.5716	30.3801	30.4312				By MS/MS	By MS/MS	By MS/MS	By MS/MS	By MS/MS	By MS/MS	By MS/MS	By MS/MS	By MS/MS	By MS/MS	By MS/MS	By MS/MS	By MS/MS	By MS/MS	By MS/MS	By MS/MS	By MS/MS
29.8122	29.528	29.489	29.5811	26.0739	28.8904	29.1665	28.984	29.14	29.1823	29.4864	29.5989	29.6183	29.6023	29.6973	29.2694	29.568	29.3579	29.0824	29.6055	28.9066	28.8694	28.7925	28.9756	28.904	29.623	29.448	29.532	29.2626	29.4546				By MS/MS	By MS/MS	By MS/MS	By MS/MS	By MS/MS	By MS/MS	By MS/MS	By MS/MS	By MS/MS	By MS/MS	By MS/MS	By MS/MS	By MS/MS	By MS/MS	By MS/MS	By MS/MS	By MS/MS
26.9543	27.2428	27.3993	27.4016	27.1926	27.3874	26.8593	27.1999	27.5164	26.6214	27.4486	27.3906	27.0864	25.255	27.0014	27.1153	27.1929	27.6043	27.2032	26.5328	26.0642	27.0904	26.6144	26.046	27.3267	27.5568	26.9714	27.3806	26.9576	26.7551				By MS/MS	By MS/MS	By MS/MS	By MS/MS	By MS/MS		By MS/MS	By MS/MS	By MS/MS	By MS/MS	By MS/MS	By MS/MS	By MS/MS	By MS/MS	By MS/MS	By MS/MS	By MS/MS
27.1761	27.1522	27.234	27.216	25.9651	27.7411	27.2071	27.7103	27.2825	27.5474	27.0263	26.9176	27.1572	27.1781	27.237	27.4187	27.2031	27.2244	27.4249	27.1489	27.1306	27.0128	25.6221	27.2399	27.0068	27.3843	26.9175	26.9107	27.2651	27.0911				By MS/MS	By MS/MS	By MS/MS	By MS/MS	By MS/MS	By MS/MS	By MS/MS	By MS/MS	By MS/MS	By MS/MS	By MS/MS	By MS/MS	By MS/MS	By MS/MS	By MS/MS	By MS/MS	By MS/MS
27.3907	27.6964	27.4555	27.341	27.7568	27.6841	27.3867	27.6014	25.7397	27.5472	27.9224	27.5584	27.4647	27.8297	27.5866	27.6728	27.7176	27.3955	27.9329	27.7789	27.7136	27.5313	27.3185	26.6852	27.4693	27.5516	27.3729	27.4482	27.3841	27.4959				By MS/MS	By MS/MS	By MS/MS	By MS/MS	By MS/MS	By MS/MS	By MS/MS	By MS/MS	By MS/MS	By MS/MS	By MS/MS	By MS/MS	By MS/MS	By MS/MS	By MS/MS	By MS/MS	By MS/MS
27.2996	26.0328	26.9677	27.2896	26.9027	26.673	26.6105	26.8693	27.0062	26.8662	27.2126	26.7595	26.9488	26.9784	27.0093	27.0986	27.3531	27.0486	27.1705	27.1355	25.8546	25.9966	25.8373	26.5179	26.6201	27.291	27.1403	26.8612	27.0172	26.9591				By MS/MS	By MS/MS	By MS/MS	By MS/MS	By MS/MS	By MS/MS	By MS/MS	By MS/MS	By MS/MS	By MS/MS	By MS/MS	By MS/MS	By MS/MS	By MS/MS	By MS/MS	By MS/MS	By MS/MS
30.0738	29.8779	29.71	30.186	30.1202	29.5319	29.4026	29.2488	29.2379	29.1662	29.9081	29.7917	30.014	30.303	30.3014	29.7373	29.8385	29.6773	29.9647	29.9651	28.8041	28.8551	28.3124	28.8013	28.6931	29.8454	29.7422	29.7838	29.6823	29.7763				By MS/MS	By MS/MS	By MS/MS	By MS/MS	By MS/MS	By MS/MS	By MS/MS	By MS/MS	By MS/MS	By MS/MS	By MS/MS	By MS/MS	By MS/MS	By MS/MS	By MS/MS	By MS/MS	By MS/MS
31.3397	31.1309	31.0148	31.2505	31.2235	30.6207	30.635	30.4028	30.5065	30.5916	31.2087	31.0641	31.1787	31.2945	31.267	31.1157	31.0887	30.9323	31.1222	31.0541	30.357	30.0757	29.6403	30.1316	30.0548	31.0776	31.039	31.0897	31.0745	31.1407				By MS/MS	By MS/MS	By MS/MS	By MS/MS	By MS/MS	By MS/MS	By MS/MS	By MS/MS	By MS/MS	By MS/MS	By MS/MS	By MS/MS	By MS/MS	By MS/MS	By MS/MS	By MS/MS	By MS/MS
26.3924	25.9061	26.2483	26.1343	26.258	25.6841	26.256	26.6192	26.0602	26.2153	26.2745	25.9144	26.0533	26.9537	26.7253	26.2285	26.3266	26.5463	25.5011	26.4889	26.3028	26.0342	25.3869	25.1793	25.928	26.3668	26.1644	26.1125	25.7936	26.3494				By MS/MS	By MS/MS	By MS/MS	By MS/MS	By MS/MS	By MS/MS	By MS/MS	By MS/MS	By MS/MS	By MS/MS	By MS/MS	By MS/MS	By MS/MS	By MS/MS	By MS/MS	By MS/MS	By MS/MS
28.5392	28.2603	28.3283	28.3511	28.1029	28.2764	28.3702	28.3869	28.1022	27.6858	28.357	28.2953	28.1979	28.4126	28.7745	28.1334	28.6511	28.2475	28.188	28.3522	28.3298	27.9469	27.8291	28.2469	27.8845	28.3579	28.2763	28.1942	28.2891	28.4902				By MS/MS	By MS/MS	By MS/MS	By MS/MS	By MS/MS	By MS/MS	By MS/MS	By MS/MS	By MS/MS	By MS/MS	By MS/MS	By MS/MS	By MS/MS	By MS/MS	By MS/MS	By MS/MS	By MS/MS
26.3297	26.5601	26.6288	26.478	26.5136	26.5137	25.9132	26.5144	26.2724	26.4714	26.5567	26.2694	26.5012	26.4331	26.3098	26.4819	26.734	26.6313	26.4486	26.6424	26.8578	25.7981	26.766	26.2786	26.4808	26.6713	26.2027	26.6098	26.0948	26.4606				By MS/MS	By MS/MS	By MS/MS	By MS/MS	By MS/MS	By MS/MS	By MS/MS	By MS/MS	By MS/MS	By MS/MS	By MS/MS	By MS/MS	By MS/MS	By MS/MS	By MS/MS	By MS/MS	By MS/MS
30.7716	30.6432	30.6541	30.758	30.7482	30.1466	30.261	30.1785	30.3193	30.3478	30.6348	30.6244	30.8283	30.7487	30.7082	30.6516	30.6343	30.5281	30.7325	30.7101	30.1317	29.9436	29.4668	29.9194	29.9001	30.7579	30.613	30.5616	30.4836	30.443				By MS/MS	By MS/MS	By MS/MS	By MS/MS	By MS/MS	By MS/MS	By MS/MS	By MS/MS	By MS/MS	By MS/MS	By MS/MS	By MS/MS	By MS/MS	By MS/MS	By MS/MS	By MS/MS	By MS/MS
28.9739	28.8306	28.8281	29.0518	28.8828	28.4301	28.7344	28.6721	28.5872	28.5152	28.7748	28.8234	28.8909	29.0967	29.0851	28.7741	28.9609	28.8524	28.9822	28.9763	28.5489	28.3168	28.0199	28.2514	28.3857	28.9036	28.9193	28.7462	28.8948	28.7838				By MS/MS	By MS/MS	By MS/MS	By MS/MS	By MS/MS	By MS/MS	By MS/MS	By MS/MS	By MS/MS	By MS/MS	By MS/MS	By MS/MS	By MS/MS	By MS/MS	By MS/MS	By MS/MS	By MS/MS
32.8594	32.7096	32.2283	32.5361	32.4963	31.7862	32.2975	31.7521	31.8783	31.7113	32.8061	32.5791	32.6706	32.6533	32.7479	32.6055	32.7174	32.2946	32.5194	32.2513	32.147	31.8276	30.8088	31.3124	31.6035	32.4747	32.2001	32.3002	32.2261	32.2293				By MS/MS	By MS/MS	By MS/MS	By MS/MS	By MS/MS	By MS/MS	By MS/MS	By MS/MS	By MS/MS	By MS/MS	By MS/MS	By MS/MS	By MS/MS	By MS/MS	By MS/MS	By MS/MS	By MS/MS
27.1147	27.187	27.0791	27.3622	26.9203	27.3587	27.5474	27.2016	27.2834	27.4407	27.4049	27.291	27.1278	26.9447	26.9703	26.9945	27.306	27.1352	27.2839	27.1241	27.3815	26.9853	26.9499	26.7632	26.9627	27.3854	27.3626	27.2904	27.3246	27.2139				By MS/MS	By MS/MS	By MS/MS	By MS/MS	By MS/MS	By MS/MS	By MS/MS	By MS/MS	By MS/MS	By MS/MS	By MS/MS	By MS/MS	By MS/MS	By MS/MS	By MS/MS	By MS/MS	By MS/MS
26.4781	27.2053	27.3116	26.9443	27.5638	26.7711	27.3096	24.5464	26.6664	27.1481	26.2982	26.9367	25.8694	27.3769	27.434	26.7724	25.4652	27.3102	27.3581	27.4288	27.6966	27.6345	27.8277	27.5772	27.1897	27.4984	27.0829	27.4226	26.8062	27.4274				By MS/MS	By MS/MS	By MS/MS	By MS/MS	By MS/MS	By MS/MS	By MS/MS	By MS/MS	By MS/MS	By MS/MS	By MS/MS	By MS/MS	By MS/MS	By MS/MS	By MS/MS	By MS/MS	By MS/MS
28.7029	26.9055	26.8375	27.4739	28.6661	27.055	26.7238	24.9517	28.9486	25.7921	26.7022	25.5019	29.1772	26.1947	26.1703	29.5148	26.6576	29.3293	26.2317	29.549	29.2919	25.4066	25.6851	27.9133	26.9921	29.9478	25.9118	29.8916	26.8337	29.4816				By MS/MS	By MS/MS	By MS/MS	By MS/MS	By MS/MS	By MS/MS	By MS/MS	By MS/MS	By MS/MS		By MS/MS	By MS/MS	By MS/MS	By MS/MS	By MS/MS	By MS/MS
24.9397	26.5309	26.3596	26.8237	27.037	25.9374	25.9929	25.9866	26.5056	26.7038	25.3438	25.2398	26.5107	26.7936	26.7579	26.1903	26.3114	26.0515	26.094	26.7949	26.58	26.4171	26.8082	25.996	26.0872	25.9184	26.0668	25.4751	26.1598	25.9996					By MS/MS	By MS/MS	By MS/MS	By MS/MS	By MS/MS	By MS/MS	By MS/MS	By MS/MS	By MS/MS	By MS/MS	By MS/MS	By MS/MS	By MS/MS	By MS/MS	By MS/MS	By MS/MS
31.0728	31.0016	30.9431	30.8259	30.8703	30.2526	30.1105	29.9617	30.1221	30.0588	30.9543	30.8899	30.9435	31.0851	31.0382	30.882	30.9131	30.9543	30.8368	30.8348	29.8601	29.6137	29.0977	29.6552	29.6087	30.9114	30.6794	30.7279	30.7878	30.8144				By MS/MS	By MS/MS	By MS/MS	By MS/MS	By MS/MS	By MS/MS	By MS/MS	By MS/MS	By MS/MS	By MS/MS	By MS/MS	By MS/MS	By MS/MS	By MS/MS	By MS/MS	By MS/MS	By MS/MS
27.1043	27.5254	27.4347	27.8433	27.6939	27.812	27.4928	27.3105	27.9392	27.9091	27.9584	26.9271	27.4675	27.1082	27.4864	27.6642	26.5581	27.2987	27.4703	27.4799	26.9674	25.6359	25.3156	26.8697	26.7492	27.3116	26.5933	25.5641	27.3223	27.2294				By MS/MS	By MS/MS	By MS/MS	By MS/MS	By MS/MS	By MS/MS	By MS/MS	By MS/MS	By MS/MS	By MS/MS	By MS/MS	By MS/MS	By MS/MS	By MS/MS	By MS/MS	By MS/MS	By MS/MS
29.907	30.3124	30.3583	30.4135	30.3642	30.5102	30.0561	30.0364	30.4048	30.3557	30.7493	29.7141	30.0669	29.9991	29.9947	30.1177	30.0271	30.2542	30.0765	30.1347	29.6495	29.7711	29.7103	29.7439	29.721	29.981	29.3301	30.004	29.9933	29.9607				By MS/MS	By MS/MS	By MS/MS	By MS/MS	By MS/MS	By MS/MS	By MS/MS	By MS/MS	By MS/MS	By MS/MS	By MS/MS	By MS/MS	By MS/MS	By MS/MS	By MS/MS	By MS/MS	By MS/MS
28.3138	28.9751	28.8493	28.981	29.0078	28.9959	28.8817	28.5079	29.2293	28.8841	29.3016	28.8027	28.8764	28.9018	28.9003	28.8382	28.6126	29.087	29.2047	28.9091	28.8203	28.6217	28.4831	28.7175	28.7098	29.0275	28.3923	29.1839	28.9325	28.932				By MS/MS	By MS/MS	By MS/MS	By MS/MS	By MS/MS	By MS/MS	By MS/MS	By MS/MS	By MS/MS	By MS/MS	By MS/MS	By MS/MS	By MS/MS	By MS/MS	By MS/MS	By MS/MS	By MS/MS
31.1126	31.4033	31.5485	31.6672	31.6323	31.6695	31.1866	31.2579	31.4715	31.463	31.8057	30.961	31.3131	31.3632	31.34	31.329	31.3414	31.5727	31.4348	31.5027	30.9771	30.9094	30.9234	30.9675	30.8933	31.2448	30.7451	31.2444	31.4276	31.4509				By MS/MS	By MS/MS	By MS/MS	By MS/MS	By MS/MS	By MS/MS	By MS/MS	By MS/MS	By MS/MS	By MS/MS	By MS/MS	By MS/MS	By MS/MS	By MS/MS	By MS/MS	By MS/MS	By MS/MS
30.8965	31.115	31.1483	31.2649	31.2639	31.4801	31.0635	30.9796	31.2578	31.2224	31.5901	30.5534	31.067	30.9058	30.9259	31.1326	30.8463	31.212	31.1694	31.1245	30.739	30.6708	30.5443	30.5143	30.6287	30.916	30.377	30.9244	31.0529	31.0262				By MS/MS	By MS/MS	By MS/MS	By MS/MS	By MS/MS	By MS/MS	By MS/MS	By MS/MS	By MS/MS	By MS/MS	By MS/MS	By MS/MS	By MS/MS	By MS/MS	By MS/MS	By MS/MS	By MS/MS
30.128	30.4474	30.3044	30.5225	30.6119	30.7064	30.3796	30.1337	30.4723	30.4745	30.8271	29.9178	30.3372	30.3285	30.3282	30.2814	30.1912	30.3741	30.4814	30.3741	30.0643	29.928	29.709	30.0194	29.9622	30.232	29.699	30.1759	30.0941	30.1435				By MS/MS	By MS/MS	By MS/MS	By MS/MS	By MS/MS	By MS/MS	By MS/MS	By MS/MS	By MS/MS	By MS/MS	By MS/MS	By MS/MS	By MS/MS	By MS/MS	By MS/MS	By MS/MS	By MS/MS
30.5839	30.9304	30.9278	31.1438	31.0489	31.3578	30.8647	30.9084	31.2499	31.2435	31.333	30.226	30.8137	30.7324	30.7689	30.7604	30.6193	30.9299	30.9679	30.8842	30.511	30.5294	30.3942	30.5945	30.5578	30.7169	30.1603	30.7017	30.7754	30.7302				By MS/MS	By MS/MS	By MS/MS	By MS/MS	By MS/MS	By MS/MS	By MS/MS	By MS/MS	By MS/MS	By MS/MS	By MS/MS	By MS/MS	By MS/MS	By MS/MS	By MS/MS	By MS/MS	By MS/MS
28.2774	28.6827	28.5374	28.6373	28.7738	28.6865	28.231	27.8389	28.4503	28.5518	28.8847	28.1464	28.5082	28.4687	28.4837	28.4313	28.0058	28.4435	28.4887	28.1283	27.84	27.6523	27.1805	27.8193	27.6111	28.4092	28.0498	28.4572	28.3624	28.4363				By MS/MS	By MS/MS	By MS/MS	By MS/MS	By MS/MS	By MS/MS	By MS/MS	By MS/MS	By MS/MS	By MS/MS	By MS/MS	By MS/MS	By MS/MS	By MS/MS	By MS/MS	By MS/MS	By MS/MS
27.683	27.3745	27.4547	27.4981	27.603	27.5539	27.4002	27.3454	27.1681	27.4055	27.6794	27.4695	27.4684	27.5891	27.3436	27.4388	27.392	27.6486	27.771	27.4195	27.6305	27.4041	27.4551	27.276	27.4408	27.2183	27.2687	27.3548	27.3235	27.3891				By MS/MS	By MS/MS	By MS/MS	By MS/MS	By MS/MS	By MS/MS	By MS/MS	By MS/MS	By MS/MS	By MS/MS	By MS/MS	By MS/MS	By MS/MS	By MS/MS	By MS/MS	By MS/MS	By MS/MS
29.5029	29.7833	29.8855	29.7436	29.7088	29.6105	29.2501	29.2053	29.34	29.3806	29.8597	29.2612	29.6692	29.4592	29.4022	29.2124	29.2793	29.2918	29.2336	29.171	28.3312	28.4098	27.692	28.2822	28.2028	28.9351	28.7507	29.2404	29.0745	29.1554				By MS/MS	By MS/MS	By MS/MS	By MS/MS	By MS/MS	By MS/MS	By MS/MS	By MS/MS	By MS/MS	By MS/MS	By MS/MS	By MS/MS	By MS/MS	By MS/MS	By MS/MS	By MS/MS	By MS/MS
30.0789	30.1252	30.0943	30.0142	29.9736	29.549	29.6032	29.4508	29.6335	29.7712	30.0937	30.0176	29.8579	29.9484	29.8596	29.9839	29.8776	30.0977	30.047	30.0021	29.3412	29.1939	29.0115	29.1085	29.2565	29.8999	29.8403	29.9886	30.2099	30.1903				By MS/MS	By MS/MS	By MS/MS	By MS/MS	By MS/MS	By MS/MS	By MS/MS	By MS/MS	By MS/MS	By MS/MS	By MS/MS	By MS/MS	By MS/MS	By MS/MS	By MS/MS	By MS/MS	By MS/MS
29.3954	29.6738	29.5333	29.6134	29.555	29.9441	29.8015	29.7751	29.8939	29.9912	29.5059	29.1314	29.4657	29.434	29.5595	29.3676	29.31	29.4998	29.5009	29.4397	29.7969	29.91	29.7194	29.752	29.8286	29.3724	29.23	29.4461	29.5052	29.5356				By MS/MS	By MS/MS	By MS/MS	By MS/MS	By MS/MS	By MS/MS	By MS/MS	By MS/MS	By MS/MS	By MS/MS	By MS/MS	By MS/MS	By MS/MS	By MS/MS	By MS/MS	By MS/MS	By MS/MS
29.7975	29.7273	24.6139	29.8092	29.6812	26.3907	30.3402	30.1047	30.1726	27.5372	27.6661	29.4861	29.9386	29.6904	29.6382	29.6385	29.6	29.7273	29.7768	29.6434	30.0452	30.295	30.0974	30.2797	30.3508	27.411	29.6107	29.6237	29.6348	29.5313				By MS/MS	By MS/MS	By MS/MS	By MS/MS	By MS/MS	By MS/MS	By MS/MS	By MS/MS	By MS/MS	By MS/MS	By MS/MS	By MS/MS	By MS/MS	By MS/MS	By MS/MS	By MS/MS	By MS/MS
27.4547	27.4895	27.3063	27.2131	27.2324	27.7134	27.5299	27.4629	27.6543	27.5912	27.3783	27.0054	27.3951	27.0039	27.2803	27.3605	27.4225	27.2718	27.237	26.8046	27.8111	27.7757	27.5694	27.848	27.9617	27.1952	27.0313	27.2383	27.2867	27.1085				By MS/MS	By MS/MS	By MS/MS	By MS/MS	By MS/MS	By MS/MS	By MS/MS	By MS/MS	By MS/MS	By MS/MS	By MS/MS	By MS/MS	By MS/MS	By MS/MS	By MS/MS	By MS/MS	By MS/MS
27.6354	27.7833	27.9323	27.8585	27.9717	28.2267	28.2059	28.0487	28.1216	28.4039	27.9064	27.2533	27.6613	28.0953	27.6853	26.8933	27.6605	27.698	27.7258	27.8827	28.1643	27.8964	27.8631	28.0931	28.3149	27.5292	27.4958	27.4925	27.6841	27.5361				By MS/MS	By MS/MS	By MS/MS	By MS/MS	By MS/MS	By MS/MS	By MS/MS	By MS/MS	By MS/MS	By MS/MS	By MS/MS	By MS/MS	By MS/MS	By MS/MS	By MS/MS	By MS/MS	By MS/MS
26.9604	27.3315	27.5047	27.5182	27.7246	28.2177	28.3628	28.4636	28.1742	28.2831	27.8646	26.8399	27.4591	27.4802	27.1567	27.6319	27.2707	27.3689	27.3164	27.3974	27.8481	28.4272	28.1185	28.5136	27.9699	25.5328	26.9528	26.9914	27.1838	27.3596				By MS/MS	By MS/MS	By MS/MS	By MS/MS	By MS/MS	By MS/MS	By MS/MS	By MS/MS	By MS/MS	By MS/MS	By MS/MS	By MS/MS	By MS/MS	By MS/MS	By MS/MS	By MS/MS	By MS/MS
30.6998	30.6988	30.6928	30.4601	30.5772	30.7653	30.6014	30.6497	30.5897	30.7055	30.6086	30.677	30.6186	30.4226	30.3917	30.7562	30.5517	30.7291	30.5404	30.5544	30.7466	30.6839	30.8135	30.7089	30.7045	30.6713	30.5578	30.5938	30.5459	30.5798				By MS/MS	By MS/MS	By MS/MS	By MS/MS	By MS/MS	By MS/MS	By MS/MS	By MS/MS	By MS/MS	By MS/MS	By MS/MS	By MS/MS	By MS/MS	By MS/MS	By MS/MS	By MS/MS	By MS/MS
26.5411	25.4882	27.0365	26.9848	27.0076	27.3693	27.2658	27.3762	24.783	27.3135	25.4403	26.8405	25.9973	27.278	26.951	26.5222	27.0006	27.0041	26.6594	26.8458	26.7613	26.9362	26.8242	27.6472	27.1564	26.2	26.4151	27.3011	27.2434	26.9054				By MS/MS	By MS/MS	By MS/MS	By MS/MS	By MS/MS	By MS/MS	By MS/MS	By MS/MS	By MS/MS	By MS/MS	By MS/MS	By MS/MS	By MS/MS	By MS/MS	By MS/MS	By MS/MS	By MS/MS
30.1001	29.979	29.9973	29.8686	29.8928	30.1873	29.8071	29.8784	29.7879	29.8138	30.084	30.2007	29.8756	29.8742	29.7511	30.0547	29.939	30.1047	30.1464	30.0314	30.0999	29.885	29.8076	29.8705	29.8427	30.1755	30.0952	30.1183	30.0148	30.1822				By MS/MS	By MS/MS	By MS/MS	By MS/MS	By MS/MS	By MS/MS	By MS/MS	By MS/MS	By MS/MS	By MS/MS	By MS/MS	By MS/MS	By MS/MS	By MS/MS	By MS/MS	By MS/MS	By MS/MS
27.0683	26.9248	27.1742	26.9999	27.0758	27.547	27.6331	27.5572	27.6789	27.489	27.0162	26.804	26.9771	26.1136	26.6223	27.2651	26.9903	27.1404	27.3336	27.3117	27.4372	27.4859	27.3675	27.5624	27.3619	26.8785	27.1247	26.995	27.0905	26.9235				By MS/MS	By MS/MS	By MS/MS	By MS/MS	By MS/MS	By MS/MS	By MS/MS	By MS/MS	By MS/MS	By MS/MS	By MS/MS	By MS/MS	By MS/MS	By MS/MS	By MS/MS	By MS/MS	By MS/MS
26.9158	27.1535	27.2992	27.2939	26.9406	27.3393	26.9186	27.2448	26.4409	27.165	26.8943	27.1542	27.0038	26.9769	24.6784	27.5696	27.341	27.3002	27.5729	27.5789	27.8334	27.0321	27.2331	27.4987	27.5061	27.1784	27.1854	27.208	25.9302	26.4087				By MS/MS	By MS/MS	By MS/MS	By MS/MS	By MS/MS	By MS/MS	By MS/MS	By MS/MS	By MS/MS	By MS/MS	By MS/MS	By MS/MS	By MS/MS	By MS/MS	By MS/MS	By MS/MS	By MS/MS
29.5526	29.4053	29.3841	29.245	29.0951	29.5013	29.1633	29.477	29.2597	29.4027	29.4106	29.401	29.4417	29.1477	29.2328	29.3239	29.3985	29.3381	29.2169	29.3647	29.2664	29.1834	29.1357	29.2083	29.1533	29.5226	29.3353	29.3662	29.2911	29.1553				By MS/MS	By MS/MS	By MS/MS	By MS/MS	By MS/MS	By MS/MS	By MS/MS	By MS/MS	By MS/MS	By MS/MS	By MS/MS	By MS/MS	By MS/MS	By MS/MS	By MS/MS	By MS/MS	By MS/MS
26.6528	27.6506	27.5489	26.1109	26.9517	27.5782	27.0981	27.4569	27.443	27.9363	26.901	26.969	26.1626	27.3856	26.8295	26.9815	27.2206	25.2168	27.3787	26.2934	26.7899	25.3201	26.3248	26.9853	27.0365	27.31	24.5385	26.4011	26.7932	27.0434				By MS/MS	By MS/MS	By MS/MS	By MS/MS	By MS/MS	By MS/MS	By MS/MS	By MS/MS	By MS/MS	By MS/MS	By MS/MS	By MS/MS	By MS/MS	By MS/MS	By MS/MS	By MS/MS	By MS/MS
27.6709	27.9218	27.9826	27.9714	27.7445	27.7281	27.6968	28.0403	27.8165	27.8013	27.7133	27.686	28.0486	27.8276	27.876	27.898	27.6628	27.5694	27.8778	27.9297	27.301	27.6169	27.6216	27.4868	27.4601	27.8667	27.7565	27.8615	27.4872	27.4295				By MS/MS	By MS/MS	By MS/MS	By MS/MS	By MS/MS	By MS/MS	By MS/MS	By MS/MS	By MS/MS	By MS/MS	By MS/MS	By MS/MS	By MS/MS	By MS/MS	By MS/MS	By MS/MS	By MS/MS
26.122	25.0388	26.4735	26.8947	25.8368	26.4917	26.3001	26.1807	26.379	26.4743	26.7629	25.9486	25.8818	27.1588	26.4864	25.9452	25.9162	26.2234	26.2977	27.4271	26.5665	27.0362	26.4961	26.3684	25.7604	26.0226	27.7584	25.9009	25.9921	26.2925				By matching		By MS/MS	By MS/MS	By MS/MS	By MS/MS	By MS/MS	By MS/MS	By MS/MS	By MS/MS	By MS/MS	By MS/MS	By MS/MS	By MS/MS	By MS/MS		By MS/MS
28.0637	27.8014	27.7837	27.8137	27.6501	25.3726	28.0746	27.3839	28.0976	27.4529	26.816	27.846	27.8293	27.8871	27.8227	27.7057	28.0851	26.98	27.8927	27.9254	28.0376	27.9694	27.9454	28.1477	28.2522	28.1426	28.2878	28.1262	26.1694	27.9513				By MS/MS	By MS/MS	By MS/MS	By MS/MS	By MS/MS	By MS/MS	By MS/MS	By MS/MS	By MS/MS	By MS/MS	By MS/MS	By MS/MS	By MS/MS	By MS/MS	By MS/MS	By MS/MS	By MS/MS
26.2274	26.4759	26.9657	26.6034	26.3994	26.0212	26.771	26.8762	25.5554	26.612	26.2723	26.7096	26.7479	26.4601	26.7483	26.8897	26.832	26.8463	26.2788	26.9385	26.5131	26.6518	26.8363	26.5457	26.579	26.8889	26.5281	26.7401	26.4636	26.6966				By MS/MS	By MS/MS	By MS/MS	By MS/MS	By MS/MS	By MS/MS	By MS/MS	By MS/MS	By MS/MS	By MS/MS	By MS/MS	By MS/MS	By MS/MS	By MS/MS	By MS/MS	By MS/MS	By MS/MS
27.3208	27.2292	26.9896	27.2218	27.2214	27.3124	27.4124	26.9616	26.8315	27.2328	26.9838	27.1717	27.0726	26.993	27.0567	27.1437	27.0132	27.3891	27.1062	27.2911	27.3091	27.1186	26.8443	27.342	27.0213	27.0439	27.1904	26.8785	26.875	27.1142				By MS/MS	By MS/MS	By MS/MS	By MS/MS	By MS/MS	By MS/MS	By MS/MS	By MS/MS	By MS/MS	By MS/MS	By MS/MS	By MS/MS	By MS/MS	By MS/MS	By MS/MS	By MS/MS	By MS/MS
29.2186	29.2324	29.3909	29.4858	29.2965	29.2826	29.2927	29.4563	29.4885	29.4739	29.3169	29.3684	29.3624	29.0625	29.1476	29.1362	29.2981	29.3431	29.2514	29.1574	29.4051	29.2969	29.653	29.272	29.3253	29.3051	29.2636	29.3634	29.33	29.4079				By MS/MS	By MS/MS	By MS/MS	By MS/MS	By MS/MS	By MS/MS	By MS/MS	By MS/MS	By MS/MS	By MS/MS	By MS/MS	By MS/MS	By MS/MS	By MS/MS	By MS/MS	By MS/MS	By MS/MS
27.2975	27.2408	26.2927	27.3081	26.7618	26.9722	25.3431	26.8577	26.35	25.7655	27.1984	26.288	26.3529	26.8997	26.9596	25.9236	25.6795	26.9346	27.4213	25.238	25.9123	24.5756	27.1127	26.4921	26.0583	26.1991	25.8031	26.6013	27.0765	27.034				By MS/MS	By MS/MS	By MS/MS	By MS/MS	By MS/MS	By MS/MS	By MS/MS	By MS/MS	By MS/MS	By MS/MS	By MS/MS	By MS/MS	By MS/MS	By MS/MS	By MS/MS	By MS/MS	By MS/MS
28.5556	27.2652	26.3302	26.6115	24.6689	28.1606	28.4003	28.1191	25.461	28.3184	26.3012	26.2018	28.4035	27.2299	25.8405	28.041	26.2659	28.3119	26.156	28.2145	26.6839	27.0575	26.3928	28.0897	26.8385	26.3833	25.749	25.7391	26.5574	26.3881				By MS/MS	By MS/MS	By MS/MS	By MS/MS	By MS/MS	By MS/MS	By MS/MS	By MS/MS	By MS/MS	By MS/MS	By MS/MS	By MS/MS	By MS/MS	By MS/MS	By MS/MS	By MS/MS	By MS/MS
28.2554	28.0299	28.1391	28.5451	28.5098	27.8864	27.9978	28.0457	26.2469	28.0736	28.1183	28.3069	27.8976	28.4576	28.4093	28.3538	28.2054	28.2288	28.2483	28.3738	27.9858	28.1444	27.7944	27.883	27.917	27.8486	28.4363	28.0951	28.5953	28.3358				By MS/MS	By MS/MS	By MS/MS	By MS/MS	By MS/MS	By MS/MS	By MS/MS	By MS/MS	By MS/MS	By MS/MS	By MS/MS	By MS/MS	By MS/MS	By MS/MS	By MS/MS	By MS/MS	By MS/MS
26.488	26.3658	25.4669	26.3093	25.8487	26.9217	26.5989	26.4701	26.5369	26.8887	26.6595	26.1359	26.6087	26.5643	26.2428	25.3939	26.4798	26.8575	24.9686	26.8204	26.7137	26.4867	26.5346	26.5442	26.5194	26.2499	26.3084	26.6319	26.3738	26.2042				By MS/MS	By MS/MS	By MS/MS		By MS/MS	By MS/MS	By MS/MS	By MS/MS	By MS/MS	By MS/MS	By MS/MS	By MS/MS	By MS/MS	By MS/MS	By MS/MS	By MS/MS	By MS/MS
28.9615	29.2307	29.1895	29.0362	28.9041	29.4243	29.1625	29.1971	29.1708	29.0398	29.1971	29.0244	28.9777	28.9498	28.7717	29.1361	28.9234	29.144	29.1599	29.0609	29.1441	28.9025	28.799	28.947	28.8797	29.3721	28.8539	29.0008	28.8947	28.9344				By MS/MS	By MS/MS	By MS/MS	By MS/MS	By MS/MS	By MS/MS	By MS/MS	By MS/MS	By MS/MS	By MS/MS	By MS/MS	By MS/MS	By MS/MS	By MS/MS	By MS/MS	By MS/MS	By MS/MS
29.0999	29.6527	29.5618	29.6565	29.7986	29.19	29.4279	29.239	29.6122	29.5964	29.7346	29.3823	29.4951	29.4652	29.6549	29.3526	29.0417	29.5303	29.4892	29.5665	28.6387	28.8257	26.3478	28.2394	26.2621	29.0516	29.2886	29.4974	29.7159	29.9061				By MS/MS	By MS/MS	By MS/MS	By MS/MS	By MS/MS	By MS/MS	By MS/MS	By MS/MS	By MS/MS	By MS/MS	By MS/MS	By MS/MS	By MS/MS	By MS/MS	By MS/MS	By MS/MS	By MS/MS
31.5313	31.5698	31.5521	31.6638	31.6384	31.0158	31.0952	30.987	31.1964	31.1338	31.6052	31.2415	31.4235	31.5119	31.5661	31.4143	31.1775	31.3491	31.3769	31.4903	30.5431	30.2984	29.6025	30.456	30.4296	31.203	30.9578	31.2635	31.2915	31.2906				By MS/MS	By MS/MS	By MS/MS	By MS/MS	By MS/MS	By MS/MS	By MS/MS	By MS/MS	By MS/MS	By MS/MS	By MS/MS	By MS/MS	By MS/MS	By MS/MS	By MS/MS	By MS/MS	By MS/MS
31.124	31.3373	31.2312	31.3712	31.3784	31.1597	31.1026	31.0271	31.3207	31.2351	31.3117	30.9915	31.2709	31.2868	31.3431	31.2599	31.0345	31.1774	31.1163	31.1061	30.7413	30.7043	30.1461	30.5793	30.6565	31.1069	30.8746	31.1383	31.0992	31.1363				By MS/MS	By MS/MS	By MS/MS	By MS/MS	By MS/MS	By MS/MS	By MS/MS	By MS/MS	By MS/MS	By MS/MS	By MS/MS	By MS/MS	By MS/MS	By MS/MS	By MS/MS	By MS/MS	By MS/MS
32.6481	33.0901	33.1828	33.2015	33.1982	33.0182	33.0475	33.0081	33.2059	33.1959	33.034	32.1972	32.8107	32.9319	32.8748	32.8829	32.2526	32.7845	32.8579	32.8036	31.9671	32.0285	31.4345	31.9785	31.9118	32.3355	31.998	32.5013	32.6241	32.6064				By MS/MS	By MS/MS	By MS/MS	By MS/MS	By MS/MS	By MS/MS	By MS/MS	By MS/MS	By MS/MS	By MS/MS	By MS/MS	By MS/MS	By MS/MS	By MS/MS	By MS/MS	By MS/MS	By MS/MS
33.609	33.768	33.8513	33.8576	33.8037	33.4446	33.3916	33.2764	33.3953	33.4683	33.6955	33.1785	33.5712	33.6	33.6295	33.5761	33.3268	33.6885	33.6421	33.6092	32.7514	32.6324	32.0317	32.7139	32.7335	33.2728	33.0244	33.3531	33.4274	33.4269				By MS/MS	By MS/MS	By MS/MS	By MS/MS	By MS/MS	By MS/MS	By MS/MS	By MS/MS	By MS/MS	By MS/MS	By MS/MS	By MS/MS	By MS/MS	By MS/MS	By MS/MS	By MS/MS	By MS/MS
33.2474	33.4011	33.3631	33.3665	33.3723	33.2035	33.1242	33.0446	33.1863	33.1918	33.3123	32.9756	33.2052	33.213	33.2107	33.2498	32.9877	33.1895	33.2112	33.2167	32.3765	32.2092	31.5306	32.2655	32.3267	33.0362	32.8198	33.0762	33.0549	33.0839				By MS/MS	By MS/MS	By MS/MS	By MS/MS	By MS/MS	By MS/MS	By MS/MS	By MS/MS	By MS/MS	By MS/MS	By MS/MS	By MS/MS	By MS/MS	By MS/MS	By MS/MS	By MS/MS	By MS/MS
34.7335	34.8174	34.7919	34.8489	34.8965	34.3557	34.4007	34.2384	34.385	34.4363	34.6738	34.3365	34.6097	34.7863	34.7832	34.6898	34.4517	34.5405	34.6092	34.5564	33.7207	33.5469	33.0211	33.6304	33.6641	34.3323	34.1973	34.3408	34.4924	34.4728				By MS/MS	By MS/MS	By MS/MS	By MS/MS	By MS/MS	By MS/MS	By MS/MS	By MS/MS	By MS/MS	By MS/MS	By MS/MS	By MS/MS	By MS/MS	By MS/MS	By MS/MS	By MS/MS	By MS/MS
32.9197	32.9479	33.0224	32.9968	32.9656	32.6073	32.5304	32.5333	32.5987	32.6784	32.8232	32.5698	32.8535	32.8968	32.8663	32.9018	32.6881	32.8912	32.8178	32.8641	31.9526	31.7318	31.1887	31.8429	31.888	32.6556	32.3903	32.6181	32.7576	32.7954				By MS/MS	By MS/MS	By MS/MS	By MS/MS	By MS/MS	By MS/MS	By MS/MS	By MS/MS	By MS/MS	By MS/MS	By MS/MS	By MS/MS	By MS/MS	By MS/MS	By MS/MS	By MS/MS	By MS/MS
34.2325	34.4145	34.4328	34.3829	34.3733	34.1929	34.1252	33.9783	34.0773	34.0638	34.2855	33.9035	34.187	34.1954	34.2329	34.1006	33.738	33.9846	33.9715	33.9434	33.1291	32.9796	32.0459	32.9884	32.9677	33.7533	33.5666	33.9212	33.8956	33.7926				By MS/MS	By MS/MS	By MS/MS	By MS/MS	By MS/MS	By MS/MS	By MS/MS	By MS/MS	By MS/MS	By MS/MS	By MS/MS	By MS/MS	By MS/MS	By MS/MS	By MS/MS	By MS/MS	By MS/MS
31.6462	31.5701	31.5182	31.7075	31.7515	31.2125	31.071	30.9777	31.1724	31.2357	31.4488	31.543	31.4484	31.3804	31.4432	31.4417	31.2728	31.4025	31.4911	31.4501	30.5731	30.1675	29.0742	30.2157	30.0585	31.2303	31.2304	31.4037	31.4725	31.4019				By MS/MS	By MS/MS	By MS/MS	By MS/MS	By MS/MS	By MS/MS	By MS/MS	By MS/MS	By MS/MS	By MS/MS	By MS/MS	By MS/MS	By MS/MS	By MS/MS	By MS/MS	By MS/MS	By MS/MS
34.34	34.4576	34.3746	34.4677	34.4472	34.0962	34.0704	33.964	34.2658	34.2057	34.3563	34.133	34.3441	34.2962	34.2689	34.2268	33.8927	34.0372	34.1161	34.0641	33.3614	32.9346	32.0621	32.8559	32.9424	34.0629	33.8896	34.1256	34.1043	34.2101				By MS/MS	By MS/MS	By MS/MS	By MS/MS	By MS/MS	By MS/MS	By MS/MS	By MS/MS	By MS/MS	By MS/MS	By MS/MS	By MS/MS	By MS/MS	By MS/MS	By MS/MS	By MS/MS	By MS/MS
34.7806	34.7556	34.5318	35.0095	35.0685	34.4778	34.8363	34.3674	34.8055	34.8456	34.7809	34.5261	34.7282	34.9295	34.9819	34.7257	34.2286	34.4724	34.6964	34.6917	33.7932	33.4503	32.4727	33.4314	33.3505	34.5129	34.4149	34.6601	34.6337	34.84				By MS/MS	By MS/MS	By MS/MS	By MS/MS	By MS/MS	By MS/MS	By MS/MS	By MS/MS	By MS/MS	By MS/MS	By MS/MS	By MS/MS	By MS/MS	By MS/MS	By MS/MS	By MS/MS	By MS/MS
34.8332	34.9631	34.9043	34.9742	34.9688	34.6203	34.7439	34.4637	34.722	34.6951	34.7874	34.5903	34.7335	34.8099	34.7922	34.8055	34.288	34.5976	34.6612	34.6393	33.9225	33.5878	32.4176	33.3312	33.2693	34.2844	34.3705	34.5233	34.5588	34.6708				By MS/MS	By MS/MS	By MS/MS	By MS/MS	By MS/MS	By MS/MS	By MS/MS	By MS/MS	By MS/MS	By MS/MS	By MS/MS	By MS/MS	By MS/MS	By MS/MS	By MS/MS	By MS/MS	By MS/MS
35.6995	35.8177	35.918	35.7619	35.7644	35.592	35.4973	35.4402	35.6214	35.6149	35.7181	35.489	35.6259	35.6503	35.6502	35.7107	35.5032	35.7976	35.6925	35.7234	35.0438	34.931	34.2119	34.9114	34.9089	35.5155	35.3965	35.6521	35.6747	35.6867				By MS/MS	By MS/MS	By MS/MS	By MS/MS	By MS/MS	By MS/MS	By MS/MS	By MS/MS	By MS/MS	By MS/MS	By MS/MS	By MS/MS	By MS/MS	By MS/MS	By MS/MS	By MS/MS	By MS/MS
26.0406	25.6349	27.0531	26.9614	27.2251	25.8351	26.4333	27.2845	27.3284	26.5936	26.2842	27.4402	27.4081	27.3338	27.0594	27.0754	27.3113	26.7159	27.3083	26.6471	26.4673	26.2971	25.428	25.62	25.5389	27.0746	26.8778	27.4758	26.7933	26.736				By MS/MS	By MS/MS	By MS/MS	By MS/MS	By MS/MS		By MS/MS	By MS/MS	By MS/MS	By MS/MS	By MS/MS	By MS/MS	By MS/MS	By MS/MS	By MS/MS	By MS/MS	By MS/MS
28.0994	28.3038	27.989	28.2262	28.3051	27.8865	27.8134	27.808	28.001	27.8669	28.2797	27.8856	27.9993	27.9333	28.1441	28.6237	28.43	28.7047	28.6705	28.4411	28.1159	28.0064	28.0951	28.1628	28.0519	28.3733	28.2999	28.2998	28.4529	28.365				By MS/MS	By MS/MS	By MS/MS	By MS/MS	By MS/MS	By MS/MS	By MS/MS	By MS/MS	By MS/MS	By MS/MS	By MS/MS	By MS/MS	By MS/MS	By MS/MS	By MS/MS	By MS/MS	By MS/MS
25.9481	26.4709	24.7872	26.3681	26.2274	26.4491	26.4796	25.7547	26.6624	26.7582	26.5526	26.6153	26.4389	26.1649	25.41	26.2713	26.3945	26.4568	26.4899	26.4367	25.4542	25.8648	26.3209	26.5113	26.4404	27.6897	25.3721	27.1813	26.3197	25.4925				By MS/MS	By MS/MS	By MS/MS	By MS/MS	By MS/MS	By MS/MS		By MS/MS	By MS/MS	By MS/MS	By MS/MS	By MS/MS	By MS/MS	By MS/MS	By MS/MS	By MS/MS	By MS/MS
26.6366	26.8349	25.4937	27.2848	26.8942	26.3914	26.5552	26.5729	27.5891	26.095	26.0552	25.4173	26.1032	27.2516	26.3703	27.189	25.8162	26.5785	26.8315	26.0185	26.7864	26.3693	25.9775	25.5733	26.5958	26.3657	25.4392	25.273	25.6941	25.6993				By MS/MS	By MS/MS	By MS/MS	By MS/MS	By MS/MS		By MS/MS	By MS/MS		By MS/MS	By MS/MS	By MS/MS	By MS/MS	By MS/MS	By MS/MS		By MS/MS
28.821	28.5047	28.7411	28.6863	28.8368	28.8848	29.1444	28.9698	29.0753	29.0129	28.8671	28.9496	28.9568	28.7895	28.7646	29.0181	28.8358	28.8933	28.9424	28.9075	29.1417	29.0307	28.9756	28.99	29.0153	29.0684	28.8963	28.823	28.8914	28.8854				By MS/MS	By MS/MS	By MS/MS	By MS/MS	By MS/MS	By MS/MS	By MS/MS	By MS/MS	By MS/MS	By MS/MS	By MS/MS	By MS/MS	By MS/MS	By MS/MS	By MS/MS	By MS/MS	By MS/MS
28.12	28.1541	28.1003	28.2181	28.1285	28.2964	27.8553	27.893	27.9801	27.9351	28.3	27.903	28.1135	28.2548	28.1344	28.3143	28.2778	28.2582	28.346	28.126	28.3339	28.3634	28.5201	28.3131	27.99	28.4439	28.0343	28.2397	28.2111	28.1788				By MS/MS	By MS/MS	By MS/MS	By MS/MS	By MS/MS	By MS/MS	By MS/MS	By MS/MS	By MS/MS	By MS/MS	By MS/MS	By MS/MS	By MS/MS	By MS/MS	By MS/MS	By MS/MS	By MS/MS
33.3827	33.0505	33.049	33.1391	33.0965	32.9256	33.0257	32.8863	32.8307	32.9241	33.0867	32.9864	33.0293	33.1477	33.1327	33.0822	33.0738	32.9071	33.196	33.1516	32.8886	32.7547	32.5506	32.8945	32.9174	33.1416	32.9697	33.0484	32.8855	32.8776				By MS/MS	By MS/MS	By MS/MS	By MS/MS	By MS/MS	By MS/MS	By MS/MS	By MS/MS	By MS/MS	By MS/MS	By MS/MS	By MS/MS	By MS/MS	By MS/MS	By MS/MS	By MS/MS	By MS/MS
26.7112	26.6863	27.2127	26.1351	27.1189	26.85	27.2832	27.8143	26.7915	26.96	27.476	27.2952	26.9533	26.9015	27.1716	26.7082	26.9382	27.0607	27.028	26.9972	27.8835	27.2792	25.2359	25.6766	26.5749	27.3123	27.3376	26.949	27.067	27.3122				By MS/MS	By MS/MS	By MS/MS	By MS/MS	By MS/MS		By MS/MS	By MS/MS	By MS/MS	By MS/MS	By MS/MS	By MS/MS	By MS/MS	By MS/MS	By MS/MS	By MS/MS	By MS/MS
28.5268	28.4553	28.5048	28.2533	28.3894	28.3418	28.2814	28.0882	28.235	28.2165	28.3714	28.4072	28.4637	28.2602	28.2495	28.5654	28.4079	28.4637	28.5487	28.2248	28.1736	27.7344	27.621	27.8042	27.9058	28.3779	28.3733	28.5073	28.5567	28.2553				By MS/MS	By MS/MS	By MS/MS	By MS/MS	By MS/MS	By MS/MS	By MS/MS	By MS/MS	By MS/MS	By MS/MS	By MS/MS	By MS/MS	By MS/MS	By MS/MS	By MS/MS	By MS/MS	By MS/MS
29.0109	28.8963	28.8374	28.9048	28.6399	29.0081	29.034	28.803	28.9267	28.9605	28.9622	29.0187	28.9993	28.7748	28.9191	28.7883	28.8295	28.5968	28.6573	28.7834	28.5819	28.2147	28.5088	28.487	27.9079	29.1358	28.6614	28.889	28.6226	28.7902				By MS/MS	By MS/MS	By MS/MS	By MS/MS	By MS/MS	By MS/MS	By MS/MS	By MS/MS	By MS/MS	By MS/MS	By MS/MS	By MS/MS	By MS/MS	By MS/MS	By MS/MS	By MS/MS	By MS/MS
26.7375	26.3856	26.751	26.5904	26.7066	26.4047	26.9585	26.6106	26.5963	26.3764	26.8506	26.862	26.9204	26.6369	26.6974	26.9786	26.7335	26.885	26.8013	26.6899	26.7053	26.742	26.7062	26.6165	26.3522	27.2356	26.9978	27.1424	27.0451	26.9416				By MS/MS	By MS/MS	By MS/MS	By MS/MS	By MS/MS	By MS/MS	By MS/MS	By MS/MS	By MS/MS	By MS/MS	By MS/MS	By MS/MS	By MS/MS	By MS/MS	By MS/MS	By MS/MS	By MS/MS
25.645	26.8397	26.6988	27.1441	27.2787	26.6573	27.2758	27.3939	27.4317	27.2903	26.6761	26.7988	26.8891	26.6645	27.1523	27.3516	26.733	27.2938	27.7295	27.4595	27.3562	27.2822	27.1358	27.5638	27.2748	24.9888	27.2249	27.052	26.8676	27.1157				By MS/MS	By MS/MS	By MS/MS	By MS/MS	By MS/MS	By MS/MS	By MS/MS	By MS/MS	By MS/MS	By MS/MS	By MS/MS	By MS/MS	By MS/MS	By MS/MS	By MS/MS	By MS/MS	By MS/MS
29.3131	29.2562	29.4024	29.3862	29.3383	29.2219	29.411	29.446	29.5717	29.415	29.4326	29.2793	29.3154	29.2997	29.2303	29.3544	29.3425	29.4445	29.4463	29.4989	29.4465	29.3214	29.1608	29.342	29.3322	29.456	29.459	29.3848	29.3622	29.3009				By MS/MS	By MS/MS	By MS/MS	By MS/MS	By MS/MS	By MS/MS	By MS/MS	By MS/MS	By MS/MS	By MS/MS	By MS/MS	By MS/MS	By MS/MS	By MS/MS	By MS/MS	By MS/MS	By MS/MS
27.5983	27.3684	27.7836	26.9466	27.0592	27.4313	27.5091	27.2629	27.5359	27.0336	27.4309	27.3459	27.3471	26.9604	27.1752	27.3454	27.2948	27.1917	27.3911	27.1249	27.3965	27.3593	27.2883	27.5641	26.9466	28.0023	27.5018	27.5409	27.4104	27.1071				By MS/MS	By MS/MS	By MS/MS	By MS/MS	By MS/MS	By MS/MS	By MS/MS	By MS/MS	By MS/MS	By MS/MS	By MS/MS	By MS/MS	By MS/MS	By MS/MS	By MS/MS	By MS/MS	By MS/MS
29.3572	29.272	29.3045	29.1398	28.9737	29.6346	29.4124	29.4185	29.4698	29.4663	29.4327	29.2756	29.306	29.0076	28.9458	29.2499	29.2399	29.3556	29.2697	29.1507	29.5305	29.3962	29.342	29.5428	29.3398	29.501	29.4038	29.3222	29.2461	29.2561				By MS/MS	By MS/MS	By MS/MS	By MS/MS	By MS/MS	By MS/MS	By MS/MS	By MS/MS	By MS/MS	By MS/MS	By MS/MS	By MS/MS	By MS/MS	By MS/MS	By MS/MS	By MS/MS	By MS/MS
28.4259	27.9817	28.3792	28.2089	28.0609	28.6372	28.5259	28.5689	28.5448	28.581	28.3995	28.4309	28.1109	28.53	28.3082	28.3874	28.2841	28.3073	28.5237	28.2673	28.9068	28.5936	28.7912	28.6266	28.6752	28.6	28.4753	28.4997	28.2465	28.3359				By MS/MS	By MS/MS	By MS/MS	By MS/MS	By MS/MS	By MS/MS	By MS/MS	By MS/MS	By MS/MS	By MS/MS	By MS/MS	By MS/MS	By MS/MS	By MS/MS	By MS/MS	By MS/MS	By MS/MS
28.7499	28.6417	28.6371	28.601	28.2087	29.0118	29.1569	28.918	28.8453	28.909	28.4795	28.84	28.6924	28.4708	28.5273	28.6588	28.7503	28.5653	28.8507	28.7435	29.0269	28.7258	28.72	28.9355	28.5611	28.7997	28.6804	28.5273	28.7371	28.6603				By MS/MS	By MS/MS	By MS/MS	By MS/MS	By MS/MS	By MS/MS	By MS/MS	By MS/MS	By MS/MS	By MS/MS	By MS/MS	By MS/MS	By MS/MS	By MS/MS	By MS/MS	By MS/MS	By MS/MS
28.7128	28.6705	28.7398	29.067	29.0595	30.6281	28.9493	28.8461	30.0447	30.004	30.989	28.4064	28.8778	28.6819	28.7152	29.7971	28.7326	30.5916	29.8915	29.729	29.8262	28.8488	28.5866	29.0144	29.0942	30.9201	28.4077	29.1088	29.7683	29.7994				By MS/MS	By MS/MS	By MS/MS	By MS/MS	By MS/MS	By MS/MS	By MS/MS	By MS/MS	By MS/MS	By MS/MS	By MS/MS	By MS/MS	By MS/MS	By MS/MS	By MS/MS	By MS/MS	By MS/MS
30.6491	30.75	30.6659	31.1812	31.2856	32.7333	30.9559	30.6727	31.8511	31.948	33.0609	30.3909	30.8829	30.7016	30.7358	31.9188	30.7891	32.6777	31.8354	31.978	31.8818	30.727	30.3515	30.8033	30.9437	32.9039	30.5548	31.0996	31.8013	31.9032				By MS/MS	By MS/MS	By MS/MS	By MS/MS	By MS/MS	By MS/MS	By MS/MS	By MS/MS	By MS/MS	By MS/MS	By MS/MS	By MS/MS	By MS/MS	By MS/MS	By MS/MS	By MS/MS	By MS/MS
31.3556	31.5292	31.1897	31.8833	31.8014	33.1642	31.7515	31.4005	32.4697	32.4314	33.502	31.2015	31.4529	31.3899	31.4288	32.5035	31.2636	33.2162	32.488	32.5358	32.4387	31.3746	30.7999	31.4582	31.4327	33.4092	31.1818	31.4967	32.4814	32.521				By MS/MS	By MS/MS	By MS/MS	By MS/MS	By MS/MS	By MS/MS	By MS/MS	By MS/MS	By MS/MS	By MS/MS	By MS/MS	By MS/MS	By MS/MS	By MS/MS	By MS/MS	By MS/MS	By MS/MS
29.0891	29.2429	29.2856	29.8272	29.6771	31.316	29.6195	29.5055	30.7209	29.4445	31.6493	28.6816	29.3824	29.1285	29.1699	30.4828	29.3088	31.3267	30.6132	30.6721	30.6299	29.6322	29.6005	29.7438	29.8713	31.2896	28.9666	29.4521	30.4643	30.4677				By MS/MS	By MS/MS	By MS/MS	By MS/MS	By MS/MS	By MS/MS	By MS/MS	By MS/MS	By MS/MS	By MS/MS	By MS/MS	By MS/MS	By MS/MS	By MS/MS	By MS/MS	By MS/MS	By MS/MS
24.5964	25.9416	25.9986	25.8158	25.9088	26.5461	26.4143	26.0782	26.2845	26.1468	26.4552	26.9999	26.1025	25.9375	25.7887	26.2963	26.0177	25.9887	24.9937	26.2251	26.293	26.9683	25.7413	27.4255	25.8054	26.5259	25.7421	25.6671	25.4606	26.2554				By MS/MS	By MS/MS	By MS/MS	By MS/MS	By MS/MS	By MS/MS	By MS/MS	By MS/MS	By MS/MS	By MS/MS	By MS/MS	By MS/MS	By MS/MS	By MS/MS	By MS/MS	By MS/MS	By MS/MS
30.2844	30.1025	29.9012	30.3133	30.3798	30.1487	30.1894	30.0292	30.1683	30.2273	30.1247	29.9249	30.2844	30.2719	30.3067	30.3456	30.2243	30.1667	30.3942	30.4248	30.1209	29.7515	29.3967	29.7734	29.7145	30.4568	30.15	30.1953	30.0919	30.2749				By MS/MS	By MS/MS	By MS/MS	By MS/MS	By MS/MS	By MS/MS	By MS/MS	By MS/MS	By MS/MS	By MS/MS	By MS/MS	By MS/MS	By MS/MS	By MS/MS	By MS/MS	By MS/MS	By MS/MS
30.8992	30.9725	31.0305	30.9612	30.9105	30.9405	30.6048	30.6594	30.6953	30.8061	31.0278	30.9134	30.9337	30.91	30.8083	30.9733	30.9326	31.0603	31.0599	30.9914	30.5933	30.4207	30.2645	30.4961	30.403	31.1363	30.8596	31.1006	31.018	31.0543				By MS/MS	By MS/MS	By MS/MS	By MS/MS	By MS/MS	By MS/MS	By MS/MS	By MS/MS	By MS/MS	By MS/MS	By MS/MS	By MS/MS	By MS/MS	By MS/MS	By MS/MS	By MS/MS	By MS/MS
31.0927	30.9506	31.0118	30.9516	30.9628	31.2008	30.8474	30.9969	30.9808	30.9437	31.2054	31.0464	31.0482	30.9006	30.9781	31.0785	31.0064	31.0967	31.0187	30.9317	31.0316	30.8507	30.7653	30.7899	30.8989	31.1628	30.9314	31.0285	31.0044	31.0464				By MS/MS	By MS/MS	By MS/MS	By MS/MS	By MS/MS	By MS/MS	By MS/MS	By MS/MS	By MS/MS	By MS/MS	By MS/MS	By MS/MS	By MS/MS	By MS/MS	By MS/MS	By MS/MS	By MS/MS
27.3816	27.3879	27.4001	27.2135	27.3193	27.6218	27.3446	27.4103	27.2587	27.4551	27.6473	27.1304	27.4544	27.4132	27.1094	27.5007	26.8257	27.5681	27.3884	27.3577	27.6384	27.2743	27.2919	27.3642	27.2399	27.4466	27.0658	27.3932	27.4291	27.2017				By MS/MS	By MS/MS	By MS/MS	By MS/MS	By MS/MS	By MS/MS	By MS/MS	By MS/MS	By MS/MS	By MS/MS	By MS/MS	By MS/MS	By MS/MS	By MS/MS	By MS/MS	By MS/MS	By MS/MS
28.5114	28.4134	28.5188	28.5082	28.5049	28.2857	28.5388	28.3144	28.3837	28.3278	28.4548	28.3536	28.4082	28.477	28.3708	28.4271	28.5829	28.354	28.4099	28.3498	27.8576	27.6994	27.6767	27.7508	27.9168	28.3795	28.2938	28.461	28.2185	28.2866				By MS/MS	By MS/MS	By MS/MS	By MS/MS	By MS/MS	By MS/MS	By MS/MS	By MS/MS	By MS/MS	By MS/MS	By MS/MS	By MS/MS	By MS/MS	By MS/MS	By MS/MS	By MS/MS	By MS/MS
26.8863	26.3442	26.8818	26.5959	26.7506	27.69	27.433	26.8009	26.7358	26.7731	26.4798	26.6213	25.8371	26.8223	27.3562	26.4789	25.9012	26.6925	26.75	26.8001	26.9974	26.9123	26.5359	25.521	26.3257	25.2213	26.8112	27.0083	26.9	25.4895				By MS/MS	By MS/MS	By MS/MS	By MS/MS	By MS/MS	By MS/MS	By MS/MS	By MS/MS	By MS/MS	By MS/MS	By MS/MS	By MS/MS	By MS/MS	By MS/MS	By MS/MS	By MS/MS	By MS/MS
30.7774	30.724	30.783	30.5841	30.5283	30.8792	30.7934	30.8115	30.7541	30.8249	30.6457	30.69	30.63	30.5547	30.5359	30.6411	30.724	30.764	30.5967	30.7157	30.8439	30.8327	30.8147	30.8395	30.816	30.7042	30.6823	30.7296	30.6397	30.6637				By MS/MS	By MS/MS	By MS/MS	By MS/MS	By MS/MS	By MS/MS	By MS/MS	By MS/MS	By MS/MS	By MS/MS	By MS/MS	By MS/MS	By MS/MS	By MS/MS	By MS/MS	By MS/MS	By MS/MS
29.9498	29.527	29.0532	25.195	26.5301	26.7329	26.0004	26.9723	26.0216	26.549	26.4995	27.2231	29.5167	25.091	25.5486	29.7214	29.6014	25.6877	26.1093	26.3344	26.1327	26.5106	25.354	26.5011	29.4366	26.667	26.6507	26.489	25.7659	29.6616				By MS/MS	By MS/MS	By MS/MS	By MS/MS	By MS/MS	By MS/MS	By MS/MS	By MS/MS	By MS/MS	By MS/MS	By MS/MS	By MS/MS	By MS/MS	By MS/MS	By MS/MS	By MS/MS	By MS/MS
29.0075	28.9022	28.7862	28.7466	28.7462	28.8289	28.5732	28.731	28.57	28.5404	28.7145	28.8237	28.7135	28.8631	28.8643	28.7816	28.7945	28.749	28.751	28.6304	28.8173	28.6923	28.7421	28.7717	28.5333	28.5987	28.9371	28.5494	28.6682	28.5335				By MS/MS	By MS/MS	By MS/MS	By MS/MS	By MS/MS	By MS/MS	By MS/MS	By MS/MS	By MS/MS	By MS/MS	By MS/MS	By MS/MS	By MS/MS	By MS/MS	By MS/MS	By MS/MS	By MS/MS
29.4557	29.149	29.133	29.1464	29.0604	29.4052	29.4493	28.9959	29.2817	29.2534	29.2942	29.4316	29.2873	29.1114	29.0816	29.2854	29.2377	29.2069	29.1773	29.2276	29.2816	29.1734	29.4281	29.253	29.124	29.4657	29.4205	29.2877	29.3289	29.4986				By MS/MS	By MS/MS	By MS/MS	By MS/MS	By MS/MS	By MS/MS	By MS/MS	By MS/MS	By MS/MS	By MS/MS	By MS/MS	By MS/MS	By MS/MS	By MS/MS	By MS/MS	By MS/MS	By MS/MS
32.5235	32.4126	32.6099	32.5112	32.4899	32.0551	32.008	31.8177	32.0378	32.0904	32.4504	32.4966	32.4574	32.5244	32.4904	32.4025	32.3969	32.4955	32.3336	32.3582	31.7033	31.5371	31.4215	31.7495	31.8565	32.3384	32.3271	32.3794	32.5039	32.4621				By MS/MS	By MS/MS	By MS/MS	By MS/MS	By MS/MS	By MS/MS	By MS/MS	By MS/MS	By MS/MS	By MS/MS	By MS/MS	By MS/MS	By MS/MS	By MS/MS	By MS/MS	By MS/MS	By MS/MS
27.1395	26.8327	26.5364	26.8022	26.3178	26.0941	26.5502	25.4199	26.5345	28.0277	27.0642	26.553	26.7041	26.9683	26.0545	26.83	26.498	26.8858	26.7563	25.7909	26.6251	26.6687	27.1701	27.0489	25.8181	26.8328	26.9627	26.315	26.7	26.5898				By MS/MS	By MS/MS	By MS/MS	By MS/MS	By MS/MS		By MS/MS		By MS/MS	By MS/MS	By MS/MS	By MS/MS	By MS/MS	By MS/MS	By MS/MS	By MS/MS	By MS/MS
28.4201	28.4754	28.4863	28.4709	25.4907	26.1959	26.401	26.6652	28.0753	28.1233	28.4431	26.6342	28.376	28.23	27.7819	28.5445	28.2851	28.1467	28.4529	28.4025	25.8417	26.0177	28.2538	26.8898	28.1318	28.4514	28.3906	26.1073	28.1579	28.2767				By MS/MS	By MS/MS	By MS/MS	By MS/MS	By MS/MS	By MS/MS	By MS/MS	By MS/MS	By MS/MS	By MS/MS	By MS/MS	By MS/MS	By MS/MS	By MS/MS	By MS/MS	By MS/MS	By MS/MS
30.1062	30.0855	30.2064	30.0152	30.0345	30.0832	30.1359	30.1556	30.1114	30.0606	30.1055	30.0427	30.0825	30.103	30.0069	30.0851	30.174	30.0786	30.0906	29.989	30.1443	30.1375	30.2552	30.0967	30.093	30.0227	30.0828	30.0851	30.1036	30.0217				By MS/MS	By MS/MS	By MS/MS	By MS/MS	By MS/MS	By MS/MS	By MS/MS	By MS/MS	By MS/MS	By MS/MS	By MS/MS	By MS/MS	By MS/MS	By MS/MS	By MS/MS	By MS/MS	By MS/MS
31.6378	31.4198	31.4363	31.661	31.6477	31.4801	31.6175	31.5801	31.8073	31.7218	31.5945	31.5427	31.5835	31.6087	31.7055	31.668	31.6272	31.4592	31.6873	31.7366	31.5486	31.6382	31.5779	31.5308	31.5497	31.8009	31.6077	31.7688	31.6177	31.6821				By MS/MS	By MS/MS	By MS/MS	By MS/MS	By MS/MS	By MS/MS	By MS/MS	By MS/MS	By MS/MS	By MS/MS	By MS/MS	By MS/MS	By MS/MS	By MS/MS	By MS/MS	By MS/MS	By MS/MS
29.5382	29.4939	29.3763	29.613	29.6834	29.5452	29.5271	29.5794	29.4618	29.5373	29.5922	29.5185	29.728	29.5394	29.5312	29.6201	29.6053	29.6061	29.8348	29.7964	29.5354	29.3919	29.4981	29.5196	29.5524	29.7229	29.387	29.5889	29.5022	29.5696				By MS/MS	By MS/MS	By MS/MS	By MS/MS	By MS/MS	By MS/MS	By MS/MS	By MS/MS	By MS/MS	By MS/MS	By MS/MS	By MS/MS	By MS/MS	By MS/MS	By MS/MS	By MS/MS	By MS/MS
30.7828	30.6608	30.7369	30.6631	30.6905	30.7815	30.7509	30.7878	30.589	30.7745	30.7209	30.7338	30.6791	30.6438	30.6822	30.6202	30.6386	30.7073	30.6253	30.7312	30.7762	30.5986	30.7486	30.7548	30.7514	30.7073	30.602	30.7749	30.6406	30.6317				By MS/MS	By MS/MS	By MS/MS	By MS/MS	By MS/MS	By MS/MS	By MS/MS	By MS/MS	By MS/MS	By MS/MS	By MS/MS	By MS/MS	By MS/MS	By MS/MS	By MS/MS	By MS/MS	By MS/MS
30.8058	30.7006	30.7344	30.6729	30.6735	30.6822	30.7758	30.7787	30.705	30.7017	30.6956	30.7882	30.7146	30.6482	30.6909	30.7384	30.7261	30.6745	30.6915	30.7328	30.8788	30.6989	30.7654	30.8019	30.7994	30.7042	30.7328	30.6847	30.655	30.635				By MS/MS	By MS/MS	By MS/MS	By MS/MS	By MS/MS	By MS/MS	By MS/MS	By MS/MS	By MS/MS	By MS/MS	By MS/MS	By MS/MS	By MS/MS	By MS/MS	By MS/MS	By MS/MS	By MS/MS
31.2245	31.1486	31.1732	31.0587	31.096	31.3664	31.3906	31.3357	31.2765	31.256	31.2154	31.3411	31.1248	31.1082	31.077	31.0941	31.2336	31.1671	31.0526	30.9971	31.5597	31.6874	31.7108	31.4733	31.4804	31.1997	31.1878	31.2183	31.1441	31.1353				By MS/MS	By MS/MS	By MS/MS	By MS/MS	By MS/MS	By MS/MS	By MS/MS	By MS/MS	By MS/MS	By MS/MS	By MS/MS	By MS/MS	By MS/MS	By MS/MS	By MS/MS	By MS/MS	By MS/MS
25.4138	26.534	27.3177	27.6686	26.2506	26.1179	26.351	27.2776	27.6274	27.3654	26.0804	27.5219	26.8825	26.36	27.2714	26.4876	27.3671	26.9685	27.2219	27.4376	27.7226	27.8327	28.1276	27.79	27.6955	28.4394	25.3949	27.9098	27.3009	27.0632				By MS/MS				By MS/MS	By MS/MS	By MS/MS	By MS/MS	By MS/MS	By MS/MS		By MS/MS	By MS/MS	By MS/MS	By MS/MS		By MS/MS
30.2199	29.9373	30.0123	29.8645	29.8279	30.1871	29.8446	29.82	29.8715	29.8772	29.8636	29.8787	29.9214	29.8415	29.8829	29.9894	29.983	29.8765	29.7452	29.8819	29.9012	29.2465	29.0876	29.6262	29.544	29.9014	29.7943	29.9027	29.6604	29.8114				By MS/MS	By MS/MS	By MS/MS	By MS/MS	By MS/MS	By MS/MS	By MS/MS	By MS/MS	By MS/MS	By MS/MS	By MS/MS	By MS/MS	By MS/MS	By MS/MS	By MS/MS	By MS/MS	By MS/MS
26.4375	25.9351	25.101	26.1879	28.2389	26.9263	25.8099	27.8485	25.9856	26.9658	25.6629	26.7232	26.1027	25.7982	25.3936	26.2712	27.376	26.8038	26.7464	26.5455	25.5966	26.7258	25.5369	25.9504	26.7398	26.3819	26.7465	26.3231	25.9537	25.8662				By MS/MS	By MS/MS		By MS/MS	By MS/MS	By MS/MS			By MS/MS	By MS/MS	By MS/MS	By MS/MS	By MS/MS	By MS/MS		By MS/MS	By MS/MS
29.2944	29.3538	29.3811	29.5913	29.5455	28.9387	29.02	29.0834	28.9961	29.0141	29.3709	29.4427	29.6519	29.566	29.6488	29.4752	29.5643	29.1954	29.4994	29.4845	29.4301	29.416	30.0637	29.5648	29.6204	28.9659	29.6087	29.5797	29.2205	29.4062				By MS/MS	By MS/MS	By MS/MS	By MS/MS	By MS/MS	By MS/MS	By MS/MS	By MS/MS	By MS/MS	By MS/MS	By MS/MS	By MS/MS	By MS/MS	By MS/MS	By MS/MS	By MS/MS	By MS/MS
33.6612	33.4521	33.3473	33.5575	33.5206	33.0722	32.9989	32.766	32.9575	32.7837	33.4292	33.3839	33.4724	33.6064	33.5238	33.5397	33.696	33.535	33.7781	33.6835	33.2604	33.2369	33.3021	33.3754	33.4119	33.7017	33.5306	33.523	33.3141	33.4248				By MS/MS	By MS/MS	By MS/MS	By MS/MS	By MS/MS	By MS/MS	By MS/MS	By MS/MS	By MS/MS	By MS/MS	By MS/MS	By MS/MS	By MS/MS	By MS/MS	By MS/MS	By MS/MS	By MS/MS
27.3674	26.8608	27.0765	27.3987	27.4165	26.3042	25.675	27.6197	26.8281	25.2084	26.8753	27.1848	26.9805	27.267	27.3002	27.3253	27.0556	26.9875	27.3488	27.3374	25.8552	27.3828	26.4584	26.0051	26.1809	27.2041	26.8987	26.3195	27.0677	27.128				By MS/MS	By MS/MS	By MS/MS	By MS/MS	By MS/MS	By MS/MS	By MS/MS	By MS/MS	By MS/MS	By MS/MS	By MS/MS	By MS/MS	By MS/MS	By MS/MS	By MS/MS	By MS/MS	By MS/MS
27.2687	27.5865	27.2347	26.4377	26.6282	27.4518	25.7156	27.4798	27.4689	24.8299	26.8398	27.6598	26.8411	26.0139	27.5457	27.4067	27.4133	27.2885	26.0776	26.3479	27.4518	27.371	27.4186	27.4658	27.349	26.1786	25.9688	26.295	25.9603	27.9272				By MS/MS	By MS/MS	By MS/MS	By MS/MS	By MS/MS	By MS/MS	By MS/MS	By MS/MS	By MS/MS	By MS/MS	By MS/MS	By MS/MS	By MS/MS	By MS/MS	By MS/MS	By MS/MS	By MS/MS
27.0207	29.3135	26.7511	26.146	25.3336	26.71	29.5378	27.3707	25.9935	29.3712	27.5428	29.4112	29.2794	26.7423	29.2731	29.469	29.4523	27.1413	26.3281	27.0743	29.7592	30.4107	29.753	29.9575	29.974	30.0953	30.3744	30.3642	29.772	29.9047					By MS/MS		By MS/MS	By MS/MS	By MS/MS	By MS/MS	By MS/MS		By MS/MS	By MS/MS	By MS/MS	By MS/MS	By MS/MS	By MS/MS	By MS/MS	By MS/MS
28.9708	28.7795	28.7917	28.835	28.481	28.6745	28.7523	28.7258	28.8179	28.5419	28.5408	28.722	28.8117	28.9553	28.7338	28.8863	28.9402	28.9119	28.9059	28.8913	28.8106	28.7251	28.7154	29.0853	28.9778	28.8721	28.7243	28.899	28.5927	28.5376				By MS/MS	By MS/MS	By MS/MS	By MS/MS	By MS/MS	By MS/MS	By MS/MS	By MS/MS	By MS/MS	By MS/MS	By MS/MS	By MS/MS	By MS/MS	By MS/MS	By MS/MS	By MS/MS	By MS/MS
31.7298	31.7274	31.3516	31.9289	31.8455	31.2022	31.5731	30.9642	31.6037	31.4246	31.5048	31.7756	31.6416	31.855	31.7025	31.5854	31.4995	31.3718	31.5124	31.4202	31.1483	30.9009	30.2652	30.5957	30.644	31.9566	32.0366	31.94	31.9043	31.7817				By MS/MS	By MS/MS	By MS/MS	By MS/MS	By MS/MS	By MS/MS	By MS/MS	By MS/MS	By MS/MS	By MS/MS	By MS/MS	By MS/MS	By MS/MS	By MS/MS	By MS/MS	By MS/MS	By MS/MS
27.6847	27.333	27.4422	27.3554	27.4911	27.0914	27.1776	27.208	27.5015	27.6173	27.3778	27.5693	27.5968	27.3916	27.2952	27.5526	27.4086	27.5539	27.3595	27.4022	27.0457	27.16	26.6234	26.7704	27.1984	27.7037	27.3212	27.683	27.6731	27.6436				By MS/MS	By MS/MS	By MS/MS	By MS/MS	By MS/MS	By MS/MS	By MS/MS	By MS/MS	By MS/MS	By MS/MS	By MS/MS	By MS/MS	By MS/MS	By MS/MS	By MS/MS	By MS/MS	By MS/MS
28.4942	28.2756	28.0671	28.4492	28.2186	27.8622	27.958	27.7662	27.8566	27.9879	28.3073	28.4084	28.4326	28.1087	28.3396	28.6145	28.4839	28.3986	28.2158	28.3538	28.1592	27.5242	27.491	27.9893	27.9438	26.492	28.3501	28.2795	28.1655	28.3353				By MS/MS	By MS/MS	By MS/MS	By MS/MS	By MS/MS	By MS/MS	By MS/MS	By MS/MS	By MS/MS	By MS/MS	By MS/MS	By MS/MS	By MS/MS	By MS/MS	By MS/MS	By MS/MS	By MS/MS
31.4678	31.3528	31.3006	31.2336	31.3154	30.9796	31.2198	31.0339	30.9576	31.098	31.2214	31.4804	31.3514	31.2165	31.2893	31.4315	31.4511	31.3536	31.3949	31.4325	31.0894	30.9045	30.666	30.8237	30.8846	31.4651	31.6408	31.4704	31.3552	31.4741				By MS/MS	By MS/MS	By MS/MS	By MS/MS	By MS/MS	By MS/MS	By MS/MS	By MS/MS	By MS/MS	By MS/MS	By MS/MS	By MS/MS	By MS/MS	By MS/MS	By MS/MS	By MS/MS	By MS/MS
31.8377	31.2219	30.9492	31.3857	31.3643	30.9378	31.3903	30.8922	31.0616	31.0954	31.1454	31.4961	31.4516	31.4954	31.4504	31.3777	31.6237	31.0328	31.3909	31.3238	30.9661	30.6603	30.231	30.6765	30.6871	31.6569	31.4393	31.4094	31.3778	31.4282				By MS/MS	By MS/MS	By MS/MS	By MS/MS	By MS/MS	By MS/MS	By MS/MS	By MS/MS	By MS/MS	By MS/MS	By MS/MS	By MS/MS	By MS/MS	By MS/MS	By MS/MS	By MS/MS	By MS/MS
26.8453	26.7631	26.8851	26.6621	26.3888	26.6799	26.8076	26.6734	26.0895	26.1343	26.3006	25.951	26.7095	26.2158	26.4745	26.5702	26.6736	26.6287	26.8398	26.6306	26.3917	26.6109	26.6687	26.1508	26.482	26.3827	26.1722	25.6782	26.1445	26.1891				By MS/MS	By MS/MS	By MS/MS	By MS/MS	By MS/MS	By MS/MS	By MS/MS	By MS/MS	By MS/MS	By MS/MS	By MS/MS	By MS/MS	By MS/MS	By MS/MS	By MS/MS	By MS/MS	By MS/MS
27.2269	26.4645	27.0512	26.7686	26.4165	27.0251	25.3502	27.3302	26.3529	26.3491	26.4111	26.4784	26.872	26.9858	27.1181	26.3991	26.2831	25.5748	26.1951	27.0222	25.8631	26.1814	27.582	26.3449	26.712	26.5156	26.2136	27.8774	26.3979	26.4403				By MS/MS	By MS/MS	By MS/MS	By MS/MS		By MS/MS	By MS/MS	By MS/MS	By MS/MS			By MS/MS	By MS/MS	By MS/MS	By MS/MS		By MS/MS
28.0632	27.9345	27.7962	26.4683	28.3401	27.3106	26.7633	28.0797	27.6131	27.529	27.848	26.0216	27.8821	27.8602	27.4722	26.0629	27.5346	27.2022	27.4845	27.5983	27.9447	27.5484	28.387	27.3862	27.3087	27.6599	26.7787	27.6938	26.8596	26.8911				By MS/MS	By MS/MS	By MS/MS	By MS/MS	By MS/MS	By MS/MS	By MS/MS	By MS/MS	By MS/MS	By MS/MS	By MS/MS	By MS/MS	By MS/MS	By MS/MS	By MS/MS	By MS/MS	By MS/MS
26.7708	26.4017	25.8373	27.1728	26.2747	27.0578	25.4981	26.3059	25.8957	26.4233	26.3934	26.3082	26.7292	26.867	26.5973	27.6984	26.4542	24.7526	26.2222	25.9879	26.5426	25.7044	26.3267	25.9798	25.9554	26.6258	26.0286	26.5839	26.6922	26.6078				By MS/MS	By MS/MS	By MS/MS	By MS/MS	By MS/MS			By MS/MS	By MS/MS	By MS/MS	By MS/MS	By MS/MS	By MS/MS	By MS/MS	By MS/MS	By MS/MS	By MS/MS
32.0046	32.0018	32.1207	32.0245	32.0674	31.964	31.9028	31.9971	31.9867	32.0526	32.0696	32.2046	31.9864	31.9667	31.8996	31.8685	31.9395	32.0267	31.9708	31.9322	31.8195	31.9056	31.7983	31.8702	31.9119	32.0238	32.1221	32.0755	32.1583	32.2006				By MS/MS	By MS/MS	By MS/MS	By MS/MS	By MS/MS	By MS/MS	By MS/MS	By MS/MS	By MS/MS	By MS/MS	By MS/MS	By MS/MS	By MS/MS	By MS/MS	By MS/MS	By MS/MS	By MS/MS
29.795	29.7224	29.8148	29.5874	29.4748	29.8196	29.7669	29.7082	29.6521	29.6515	29.7356	29.7239	29.6554	29.4905	29.476	29.684	29.7212	29.6775	29.594	29.5201	29.7988	29.6898	29.613	29.672	29.6026	29.7182	29.5684	29.6497	29.4756	29.5053				By MS/MS	By MS/MS	By MS/MS	By MS/MS	By MS/MS	By MS/MS	By MS/MS	By MS/MS	By MS/MS	By MS/MS	By MS/MS	By MS/MS	By MS/MS	By MS/MS	By MS/MS	By MS/MS	By MS/MS
29.8194	29.8471	29.8016	29.7876	29.7677	29.6916	29.6492	29.488	29.6933	29.625	29.7536	29.8236	29.8027	29.7299	29.8047	29.7838	29.6935	29.7081	29.6681	29.7099	29.4305	29.3558	29.1759	29.3665	29.2632	29.946	29.8648	29.8715	29.6998	29.7762				By MS/MS	By MS/MS	By MS/MS	By MS/MS	By MS/MS	By MS/MS	By MS/MS	By MS/MS	By MS/MS	By MS/MS	By MS/MS	By MS/MS	By MS/MS	By MS/MS	By MS/MS	By MS/MS	By MS/MS
32.1897	31.5783	31.5776	31.7537	31.825	31.2325	32.3	32.4853	31.968	31.8502	31.5173	31.1127	32.5312	31.3929	31.4798	31.9185	31.6625	31.6028	31.3028	31.2919	30.8889	31.13	31.3011	31.5674	31.501	31.8281	31.1242	30.8893	31.2264	31.2566				By MS/MS	By MS/MS	By MS/MS	By MS/MS	By MS/MS	By MS/MS	By MS/MS	By MS/MS	By MS/MS	By MS/MS	By MS/MS	By MS/MS	By MS/MS	By MS/MS	By MS/MS	By MS/MS	By MS/MS
31.7338	31.7767	31.5548	31.842	31.7394	31.5303	31.7342	31.3982	31.8288	31.6791	32.0155	31.8923	31.8927	31.8754	31.789	31.8892	31.7247	31.5852	31.8656	31.8113	31.6534	31.4462	31.4939	31.6166	31.5641	32.2001	32.1948	32.4237	32.1534	31.8815				By MS/MS	By MS/MS	By MS/MS	By MS/MS	By MS/MS	By MS/MS	By MS/MS	By MS/MS	By MS/MS	By MS/MS	By MS/MS	By MS/MS	By MS/MS	By MS/MS	By MS/MS	By MS/MS	By MS/MS
30.3748	30.0941	30.2781	30.051	30.0504	25.9938	26.5724	27.72	25.9995	25.8965	29.8191	29.8935	29.9541	29.5907	29.5936	30.2034	30.131	30.1174	30.08	30.1094	26.6521	26.5748	26.8762	25.9953	25.8175	30.0394	29.6719	29.9719	29.6478	29.6933				By MS/MS	By MS/MS	By MS/MS	By MS/MS	By MS/MS						By MS/MS	By MS/MS	By MS/MS	By MS/MS	By MS/MS	By MS/MS	By MS/MS
29.8536	29.7195	30.0258	29.9495	29.8083	29.6204	29.7372	29.703	29.7871	29.7407	29.8262	29.6749	29.8644	29.9599	29.9342	29.8684	29.6367	29.8011	30.0097	29.8496	29.7885	29.505	29.1908	29.7136	29.4827	29.6017	29.6802	29.7457	29.7761	29.6752				By MS/MS	By MS/MS	By MS/MS	By MS/MS	By MS/MS	By MS/MS	By MS/MS	By MS/MS	By MS/MS	By MS/MS	By MS/MS	By MS/MS	By MS/MS	By MS/MS	By MS/MS	By MS/MS	By MS/MS
28.3762	28.3373	28.3348	28.2884	28.222	28.297	28.3977	28.442	28.3775	28.2913	28.2566	28.2324	28.227	28.1845	28.222	28.3487	28.1333	28.2593	28.232	28.3265	28.3258	28.4362	28.3813	28.3593	28.3919	28.4887	28.2324	28.1461	28.2179	28.1036				By MS/MS	By MS/MS	By MS/MS	By MS/MS	By MS/MS	By MS/MS	By MS/MS	By MS/MS	By MS/MS	By MS/MS	By MS/MS	By MS/MS	By MS/MS	By MS/MS	By MS/MS	By MS/MS	By MS/MS
32.6137	32.3516	32.1241	32.3882	32.3845	31.3965	31.3305	30.9949	31.2137	31.1858	32.4642	32.1598	32.4577	32.5385	32.4425	32.0167	32.0581	31.8344	32.0284	32.0122	30.5235	30.3763	29.888	30.4883	30.3666	32.1776	31.7456	31.8445	31.8851	31.8887				By MS/MS	By MS/MS	By MS/MS	By MS/MS	By MS/MS	By MS/MS	By MS/MS	By MS/MS	By MS/MS	By MS/MS	By MS/MS	By MS/MS	By MS/MS	By MS/MS	By MS/MS	By MS/MS	By MS/MS
30.4735	30.4408	30.6208	30.6258	30.6347	30.4588	30.2028	30.1288	30.3296	30.3741	30.4395	30.5827	30.5165	30.5269	30.4899	30.4568	30.5393	30.5586	30.4948	30.5236	30.561	30.6092	30.5997	30.5877	30.6425	30.4621	30.5797	30.5865	30.6498	30.6179				By MS/MS	By MS/MS	By MS/MS	By MS/MS	By MS/MS	By MS/MS	By MS/MS	By MS/MS	By MS/MS	By MS/MS	By MS/MS	By MS/MS	By MS/MS	By MS/MS	By MS/MS	By MS/MS	By MS/MS
32.0808	32.0048	32.0036	31.8887	31.8828	32.0895	31.9151	31.9061	31.8296	31.7557	32.072	32.1124	31.8682	31.8012	31.7928	32.0049	31.9611	32.0098	31.9209	31.8995	31.9092	31.9466	31.8717	31.7956	31.8018	32.0172	31.9664	31.9675	31.8839	31.9176				By MS/MS	By MS/MS	By MS/MS	By MS/MS	By MS/MS	By MS/MS	By MS/MS	By MS/MS	By MS/MS	By MS/MS	By MS/MS	By MS/MS	By MS/MS	By MS/MS	By MS/MS	By MS/MS	By MS/MS
30.4746	30.3423	30.3555	30.1483	30.058	30.536	30.2836	30.3509	30.3358	30.3423	30.2958	30.2673	30.2625	30.1415	30.1045	30.3318	30.281	30.3949	30.2427	30.1617	30.3497	30.2666	30.383	30.3847	30.3256	30.4277	30.2548	30.3905	30.2457	30.1968				By MS/MS	By MS/MS	By MS/MS	By MS/MS	By MS/MS	By MS/MS	By MS/MS	By MS/MS	By MS/MS	By MS/MS	By MS/MS	By MS/MS	By MS/MS	By MS/MS	By MS/MS	By MS/MS	By MS/MS
27.674	27.7569	27.6892	27.5927	27.8499	26.6572	26.3527	26.6041	26.0475	26.5095	27.5073	27.8214	27.809	27.6586	27.5978	27.6055	27.9532	27.4455	27.5396	26.878	27.3176	26.8571	26.8314	26.7884	26.5614	27.8856	27.6756	27.8102	27.8106	27.8956				By MS/MS	By MS/MS	By MS/MS	By MS/MS	By MS/MS	By MS/MS	By MS/MS		By MS/MS	By MS/MS	By MS/MS	By MS/MS	By MS/MS	By MS/MS	By MS/MS	By MS/MS	By MS/MS
34.2152	34.139	34.113	34.1575	34.138	34.9167	34.8635	34.729	34.7603	34.792	34.1378	34.0438	34.1973	33.9874	33.9857	34.0377	34.1255	34.1828	34.1731	34.1707	34.9974	34.9829	35.0274	34.9542	34.9806	34.1042	33.9547	34.0749	33.8714	33.9294				By MS/MS	By MS/MS	By MS/MS	By MS/MS	By MS/MS	By MS/MS	By MS/MS	By MS/MS	By MS/MS	By MS/MS	By MS/MS	By MS/MS	By MS/MS	By MS/MS	By MS/MS	By MS/MS	By MS/MS
28.3523	25.2876	28.1337	28.2929	28.4344	28.5253	28.4008	28.389	28.2348	28.4939	28.1925	28.1856	28.3719	28.262	28.2399	28.2784	28.2919	28.3209	28.5456	28.353	28.3862	28.11	28.066	28.2615	28.2655	28.2497	28.307	28.2889	28.2115	28.3173				By MS/MS	By MS/MS	By MS/MS	By MS/MS	By MS/MS	By MS/MS	By MS/MS	By MS/MS	By MS/MS	By MS/MS	By MS/MS	By MS/MS	By MS/MS	By MS/MS	By MS/MS	By MS/MS	By MS/MS
31.4403	31.3189	31.2312	31.4389	31.3619	31.5319	31.5789	31.6166	31.5089	31.6163	31.4	31.1425	31.3355	31.4133	31.2729	31.4378	31.3765	31.5259	31.5669	31.5757	31.6244	31.6892	31.8608	31.6586	31.7004	31.363	31.4066	31.1704	31.3503	31.3563				By MS/MS	By MS/MS	By MS/MS	By MS/MS	By MS/MS	By MS/MS	By MS/MS	By MS/MS	By MS/MS	By MS/MS	By MS/MS	By MS/MS	By MS/MS	By MS/MS	By MS/MS	By MS/MS	By MS/MS
31.7716	31.7548	31.8123	31.7583	31.7174	31.8756	31.8969	31.9189	31.9836	31.9201	31.8136	31.7855	31.7153	31.6873	31.6609	31.8191	31.8093	31.7643	31.7436	31.7757	31.9416	31.863	31.9172	31.9253	31.8962	31.9645	31.9495	32.0128	31.9174	31.9654				By MS/MS	By MS/MS	By MS/MS	By MS/MS	By MS/MS	By MS/MS	By MS/MS	By MS/MS	By MS/MS	By MS/MS	By MS/MS	By MS/MS	By MS/MS	By MS/MS	By MS/MS	By MS/MS	By MS/MS
31.4805	31.3426	31.2944	31.4037	31.309	31.3635	31.3365	31.4585	31.412	31.4661	31.2277	31.259	31.374	31.3515	31.3613	31.3935	31.3807	31.3638	31.3596	31.4364	31.3143	31.3618	31.3504	31.3501	31.4227	31.4119	31.3946	31.3115	31.3571	31.3349				By MS/MS	By MS/MS	By MS/MS	By MS/MS	By MS/MS	By MS/MS	By MS/MS	By MS/MS	By MS/MS	By MS/MS	By MS/MS	By MS/MS	By MS/MS	By MS/MS	By MS/MS	By MS/MS	By MS/MS
33.2814	33.1259	32.9122	33.3282	33.3033	33.0073	32.9958	33.0884	33.0682	33.0624	33.0402	33.077	33.1766	33.3815	33.3581	33.2514	33.225	33.1157	33.3568	33.3719	33.0551	32.8545	32.8024	32.9834	32.8625	33.1752	33.2056	33.1646	33.1564	33.1774				By MS/MS	By MS/MS	By MS/MS	By MS/MS	By MS/MS	By MS/MS	By MS/MS	By MS/MS	By MS/MS	By MS/MS	By MS/MS	By MS/MS	By MS/MS	By MS/MS	By MS/MS	By MS/MS	By MS/MS
33.9878	33.8953	33.965	33.7843	33.7494	34.1278	33.7563	33.7724	33.7984	33.8371	34.0013	33.8865	33.8267	33.6871	33.7224	34.0219	33.9449	34.0894	33.9347	33.9577	34.1581	34.0952	34.1171	34.0224	34.0102	33.9999	33.8479	33.8858	33.832	33.9355				By MS/MS	By MS/MS	By MS/MS	By MS/MS	By MS/MS	By MS/MS	By MS/MS	By MS/MS	By MS/MS	By MS/MS	By MS/MS	By MS/MS	By MS/MS	By MS/MS	By MS/MS	By MS/MS	By MS/MS
30.7022	30.6103	30.5779	30.6814	30.6378	30.7657	30.8188	30.676	30.6424	30.6865	30.6291	30.6918	30.6353	30.6465	30.659	30.7303	30.7942	30.7059	30.7723	30.7806	30.9906	30.941	30.9872	30.9678	30.867	30.7777	30.83	30.5302	30.7151	30.6576				By MS/MS	By MS/MS	By MS/MS	By MS/MS	By MS/MS	By MS/MS	By MS/MS	By MS/MS	By MS/MS	By MS/MS	By MS/MS	By MS/MS	By MS/MS	By MS/MS	By MS/MS	By MS/MS	By MS/MS
29.584	29.4176	29.5239	29.4374	29.2604	29.6725	29.5272	29.6615	29.5438	29.4786	29.5453	29.4351	29.4113	29.2665	29.2721	29.5178	29.5265	29.436	29.4997	29.3274	29.4957	29.5606	29.5676	29.5534	29.4194	29.4199	29.4713	29.4817	29.3487	29.4493				By MS/MS	By MS/MS	By MS/MS	By MS/MS	By MS/MS	By MS/MS	By MS/MS	By MS/MS	By MS/MS	By MS/MS	By MS/MS	By MS/MS	By MS/MS	By MS/MS	By MS/MS	By MS/MS	By MS/MS
33.6901	33.5222	33.5664	33.4946	33.4981	33.7813	33.7793	33.8233	33.7567	33.7176	33.511	33.657	33.5428	33.5142	33.4738	33.4604	33.5459	33.4761	33.4446	33.5714	33.7985	33.8232	34.0341	33.8768	33.801	33.5644	33.5478	33.682	33.6158	33.5991				By MS/MS	By MS/MS	By MS/MS	By MS/MS	By MS/MS	By MS/MS	By MS/MS	By MS/MS	By MS/MS	By MS/MS	By MS/MS	By MS/MS	By MS/MS	By MS/MS	By MS/MS	By MS/MS	By MS/MS
30.9484	30.8929	30.6082	31.3844	31.4433	30.8376	31.0979	30.8075	31.1086	31.178	30.9449	30.861	30.7305	31.2434	31.2941	31.3125	30.9589	30.9356	31.2052	31.3424	31.0727	31.0507	30.7504	31.0001	31.2356	30.537	30.8082	30.2911	30.6673	30.9829				By MS/MS	By MS/MS	By MS/MS	By MS/MS	By MS/MS	By MS/MS	By MS/MS	By MS/MS	By MS/MS	By MS/MS	By MS/MS	By MS/MS	By MS/MS	By MS/MS	By MS/MS	By MS/MS	By MS/MS
29.483	26.366	25.3378	29.4615	25.9949	27.4801	25.2072	26.131	26.3771	26.806	29.8516	26.437	26.1844	26.0225	26.7029	29.7023	25.0648	26.8237	29.1823	26.9669	29.3467	26.26	29.9028	26.256	29.4612	25.7538	26.763	26.4917	26.2069	25.7343				By MS/MS	By MS/MS	By MS/MS	By MS/MS	By MS/MS	By MS/MS	By MS/MS	By MS/MS	By MS/MS	By MS/MS	By MS/MS	By MS/MS	By MS/MS	By MS/MS	By MS/MS	By MS/MS	By MS/MS
29.4019	29.3036	29.3829	29.3921	29.3444	29.2435	29.3414	29.3061	29.3209	29.3697	29.3942	29.4011	29.5409	29.4074	29.4427	29.1212	29.1823	29.0544	29.1274	29.044	29.44	29.3879	29.531	29.2839	29.3264	29.2595	29.0704	29.0481	28.9633	29.2025				By MS/MS	By MS/MS	By MS/MS	By MS/MS	By MS/MS	By MS/MS	By MS/MS	By MS/MS	By MS/MS	By MS/MS	By MS/MS	By MS/MS	By MS/MS	By MS/MS	By MS/MS	By MS/MS	By MS/MS
27.2603	26.5194	26.8479	26.774	26.807	26.6388	26.7722	26.5083	25.9145	26.6477	26.8971	27.0584	27.158	26.5993	26.759	26.723	26.7343	26.6753	26.6447	26.7008	26.6291	26.8493	26.6225	26.2405	26.1905	26.9301	26.7379	26.4598	26.5488	26.5214				By MS/MS	By MS/MS	By MS/MS	By MS/MS	By MS/MS	By MS/MS	By MS/MS	By MS/MS	By MS/MS	By MS/MS	By MS/MS	By MS/MS	By MS/MS	By MS/MS	By MS/MS	By MS/MS	By MS/MS
26.5053	24.7596	26.7341	27.6734	26.0518	27.1576	26.1294	26.9069	26.8648	26.7916	26.8323	27.1514	26.0762	25.011	26.5852	25.8158	26.3895	26.3483	26.3746	25.9962	25.1176	26.5575	26.6465	26.6647	27.9773	26.6994	26.98	26.5976	27.3583	27.0922				By MS/MS	By MS/MS	By MS/MS	By MS/MS	By MS/MS	By MS/MS	By MS/MS	By MS/MS	By MS/MS	By MS/MS	By MS/MS	By MS/MS	By MS/MS	By MS/MS	By MS/MS	By MS/MS	By MS/MS
26.8494	27.2537	25.5707	25.3731	27.1847	26.1686	26.8508	26.8267	26.647	26.892	25.9325	26.6668	25.7373	26.2881	26.321	26.874	26.179	26.2386	26.8533	26.8877	24.9192	26.8262	25.3933	26.3613	26.7737	26.5222	26.3135	25.6943	26.7468	26.8747				By MS/MS	By MS/MS	By MS/MS	By MS/MS	By MS/MS	By MS/MS	By MS/MS	By MS/MS		By MS/MS	By MS/MS	By MS/MS	By MS/MS	By MS/MS	By MS/MS	By MS/MS	By MS/MS
26.7643	26.9585	26.8234	26.5261	26.3716	26.4597	26.7867	26.8216	26.5695	26.7239	26.8266	26.9152	26.8604	26.7288	26.7085	26.7747	26.8755	26.5696	26.7829	26.6853	26.7657	26.6388	25.645	26.5478	26.9002	26.9238	26.5278	26.5997	26.3222	26.7776				By MS/MS	By MS/MS	By MS/MS	By MS/MS	By MS/MS	By MS/MS	By MS/MS	By MS/MS	By MS/MS	By MS/MS	By MS/MS	By MS/MS	By MS/MS	By MS/MS	By MS/MS	By MS/MS	By MS/MS
27.9132	27.767	27.8345	27.7674	27.6098	27.6127	27.3033	27.4272	27.5393	27.431	27.8156	28.0112	27.8445	27.6231	27.6943	27.677	27.7466	27.681	27.6057	27.7649	27.3233	26.9071	27.127	27.0627	27.0148	27.8649	27.7505	27.5937	27.682	27.6449				By MS/MS	By MS/MS	By MS/MS	By MS/MS	By MS/MS	By MS/MS	By MS/MS	By MS/MS	By MS/MS	By MS/MS	By MS/MS	By MS/MS	By MS/MS	By MS/MS	By MS/MS	By MS/MS	By MS/MS
28.9275	28.9583	28.8463	28.8413	29.0423	28.8996	28.7769	28.8481	28.7349	28.9338	28.7338	28.9503	28.8072	28.8449	28.7985	28.9324	28.8211	28.8201	28.8575	29.0713	28.7823	28.5294	28.6454	28.7456	28.8024	28.8598	28.8446	28.837	28.6707	28.6489				By MS/MS	By MS/MS	By MS/MS	By MS/MS	By MS/MS	By MS/MS	By MS/MS	By MS/MS	By MS/MS	By MS/MS	By MS/MS	By MS/MS	By MS/MS	By MS/MS	By MS/MS	By MS/MS	By MS/MS
27.8844	28.0602	28.0896	27.9379	28.1507	27.0053	28.1502	27.9041	28.0424	28.1136	27.997	28.1135	28.1705	28.0311	26.959	27.9164	28.0597	28.0963	28.0434	27.9815	27.8972	28.2748	28.0753	27.8354	28.6866	28.0589	27.9435	27.9589	27.8596	27.8349				By MS/MS	By MS/MS	By MS/MS	By MS/MS	By MS/MS	By MS/MS	By MS/MS	By MS/MS	By MS/MS	By MS/MS	By MS/MS	By MS/MS	By MS/MS	By MS/MS	By MS/MS	By MS/MS	By MS/MS
34.0617	34.0438	34.098	34.1048	34.0687	34.0845	33.9991	34.061	34.162	34.1131	34.0209	33.8466	34.0335	33.9429	33.956	33.9118	33.757	33.9163	33.8922	33.8439	33.6647	33.6623	33.5114	33.6471	33.7152	33.8476	33.624	33.8271	33.8512	33.8045				By MS/MS	By MS/MS	By MS/MS	By MS/MS	By MS/MS	By MS/MS	By MS/MS	By MS/MS	By MS/MS	By MS/MS	By MS/MS	By MS/MS	By MS/MS	By MS/MS	By MS/MS	By MS/MS	By MS/MS
31.6614	31.726	31.7611	31.6483	31.6877	31.6336	31.592	31.5303	31.6237	31.5887	31.7059	31.5022	31.6813	31.6497	31.6198	31.5455	31.4616	31.5702	31.6427	31.6085	31.2433	31.1838	31.1142	31.2982	31.3187	31.5997	31.3499	31.531	31.5641	31.5463				By MS/MS	By MS/MS	By MS/MS	By MS/MS	By MS/MS	By MS/MS	By MS/MS	By MS/MS	By MS/MS	By MS/MS	By MS/MS	By MS/MS	By MS/MS	By MS/MS	By MS/MS	By MS/MS	By MS/MS
29.6874	29.9014	29.9969	30.0049	29.9769	30.0355	29.7984	29.675	29.9509	29.9894	29.9574	29.3163	29.7302	29.8506	29.8047	29.7162	29.2294	29.7107	29.6594	29.5787	29.462	29.2954	29.2537	29.384	29.2765	29.3086	29.0767	29.4117	29.5989	29.5355				By MS/MS	By MS/MS	By MS/MS	By MS/MS	By MS/MS	By MS/MS	By MS/MS	By MS/MS	By MS/MS	By MS/MS	By MS/MS	By MS/MS	By MS/MS	By MS/MS	By MS/MS	By MS/MS	By MS/MS
29.0888	28.991	28.8352	29.1091	29.0935	28.8834	28.9912	29.0659	28.9505	29.1261	29.0235	29.2214	28.9666	29.1721	29.1482	29.1072	28.9953	28.9623	29.0187	29.1109	28.8425	28.6872	28.7496	28.7445	28.5588	29.1422	28.8493	29.0344	29.2687	28.9391				By MS/MS	By MS/MS	By MS/MS	By MS/MS	By MS/MS	By MS/MS	By MS/MS	By MS/MS	By MS/MS	By MS/MS	By MS/MS	By MS/MS	By MS/MS	By MS/MS	By MS/MS	By MS/MS	By MS/MS
27.198	27.2174	27.1676	27.4628	27.5646	27.3235	27.5529	27.2791	27.4924	27.4988	27.4184	27.1911	27.4165	27.2399	27.2644	27.5298	27.6349	27.3717	27.3872	27.5511	27.6655	27.7601	27.8693	27.609	27.9151	27.5256	27.4093	27.3709	27.2977	27.3296				By MS/MS	By MS/MS	By MS/MS	By MS/MS	By MS/MS	By MS/MS	By MS/MS	By MS/MS	By MS/MS	By MS/MS	By MS/MS	By MS/MS	By MS/MS	By MS/MS	By MS/MS	By MS/MS	By MS/MS
27.5849	27.4842	27.3543	27.5171	27.2451	26.8	27.4874	27.5554	27.1492	27.2493	27.3322	26.9615	27.382	27.0679	27.215	27.4483	27.4956	27.5872	27.7431	27.2645	27.5916	27.4255	27.4356	27.2148	27.3476	24.9019	27.1577	27.6118	27.2633	27.1404				By MS/MS	By MS/MS	By MS/MS	By MS/MS	By MS/MS	By MS/MS	By MS/MS	By MS/MS	By MS/MS	By MS/MS	By MS/MS	By MS/MS	By MS/MS	By MS/MS	By MS/MS	By MS/MS	By MS/MS
28.9141	28.4955	27.9156	27.8482	27.3905	27.0464	25.2239	28.4923	26.9583	25.532	28.7202	27.1327	28.6363	26.1219	26.553	28.5705	28.8484	25.6678	27.0614	28.9184	25.639	27.8872	26.8343	27.1136	26.0387	27.8439	27.9548	25.3908	28.5268	28.7027				By MS/MS	By MS/MS	By MS/MS	By MS/MS	By MS/MS		By MS/MS	By MS/MS	By MS/MS	By MS/MS	By MS/MS	By MS/MS	By MS/MS	By MS/MS	By MS/MS	By MS/MS	By MS/MS
29.4965	29.2442	29.0154	28.9612	29.0582	28.3717	27.8568	27.985	27.9626	27.4251	29.2263	28.9875	28.9793	28.9241	28.9223	29.4116	28.9892	29.0764	28.7919	28.9884	28.178	27.5571	27.9204	27.979	27.9204	29.1785	28.8744	28.8786	28.9605	28.7761				By MS/MS	By MS/MS	By MS/MS	By MS/MS	By MS/MS	By MS/MS	By MS/MS	By MS/MS	By MS/MS	By MS/MS	By MS/MS	By MS/MS	By MS/MS	By MS/MS	By MS/MS	By MS/MS	By MS/MS
28.1793	27.4365	28.0496	27.9896	27.8357	29.0098	28.4497	28.3997	27.8888	28.3171	27.6034	28.847	28.5729	28.3373	28.3105	27.8664	28.6164	28.1781	28.2219	28.3722	28.384	29.0204	28.6674	28.6854	28.3777	25.3397	27.4049	28.2737	27.9228	27.8522				By MS/MS	By MS/MS	By MS/MS	By MS/MS	By MS/MS	By MS/MS	By MS/MS	By MS/MS	By MS/MS	By MS/MS	By MS/MS	By MS/MS	By MS/MS	By MS/MS	By MS/MS	By MS/MS	By MS/MS
27.0726	27.1974	26.7692	27.3144	27.1926	27.5941	27.7436	27.643	27.5327	26.4774	27.5537	26.8159	27.1889	26.8637	27.0724	27.3528	26.3088	27.3012	27.1583	26.8737	25.844	26.6772	27.739	27.9878	27.977	27.5479	27.1577	27.353	27.0096	27.0112				By MS/MS	By MS/MS	By MS/MS	By MS/MS	By MS/MS	By MS/MS	By MS/MS	By MS/MS	By MS/MS	By MS/MS	By MS/MS	By MS/MS	By MS/MS	By MS/MS	By MS/MS	By MS/MS	By MS/MS
28.8197	29.1041	29.0897	29.4632	29.3572	29.1159	28.872	28.8941	29.1114	29.0994	29.3035	28.6095	28.9835	29.0729	29.0879	29.3434	28.7233	29.4132	29.4223	29.3988	28.42	28.2232	28.0324	28.5255	28.4772	28.9996	28.5944	29.18	29.2491	29.1962				By MS/MS	By MS/MS	By MS/MS	By MS/MS	By MS/MS	By MS/MS	By MS/MS	By MS/MS	By MS/MS	By MS/MS	By MS/MS	By MS/MS	By MS/MS	By MS/MS	By MS/MS	By MS/MS	By MS/MS
27.7619	28.2077	28.232	28.9801	28.7821	28.0854	28.2933	27.9835	28.2678	28.4184	28.5906	27.4593	28.3009	28.6215	28.5606	28.5469	27.6791	28.5934	28.621	28.6217	27.3551	26.9725	27.0446	25.9943	27.7675	28.1936	27.7153	28.2242	28.5858	28.7278				By MS/MS	By MS/MS	By MS/MS	By MS/MS	By MS/MS	By MS/MS	By MS/MS	By MS/MS	By MS/MS	By MS/MS	By MS/MS	By MS/MS	By MS/MS	By MS/MS	By MS/MS	By MS/MS	By MS/MS
28.5855	28.6475	28.3159	28.3435	28.4283	28.6747	28.9004	28.7278	28.7704	28.6619	28.8074	28.356	28.6613	28.4348	28.4023	28.6524	28.5842	28.3559	28.578	28.5334	28.8017	28.6259	28.603	28.8521	28.6654	28.8171	28.7214	28.5518	28.5608	28.4773				By MS/MS	By MS/MS	By MS/MS	By MS/MS	By MS/MS	By MS/MS	By MS/MS	By MS/MS	By MS/MS	By MS/MS	By MS/MS	By MS/MS	By MS/MS	By MS/MS	By MS/MS	By MS/MS	By MS/MS
28.0422	26.3444	26.5532	28.3183	26.0928	26.4617	27.3709	26.045	28.814	26.5957	28.9786	28.3702	25.7377	26.3829	27.8581	26.4166	26.9565	26.1096	26.2945	26.2621	26.0524	25.8729	26.4373	24.5586	25.3433	28.6456	28.8017	28.6784	28.8748	28.9942				By MS/MS	By MS/MS	By MS/MS	By MS/MS	By MS/MS	By MS/MS	By MS/MS	By MS/MS	By MS/MS	By MS/MS	By MS/MS	By MS/MS	By MS/MS	By MS/MS	By MS/MS	By MS/MS	By MS/MS
30.4644	30.4399	30.5352	30.45	30.4216	30.1971	30.3152	30.3581	30.3734	30.4016	30.3776	30.4476	30.4472	30.2965	30.2901	30.2738	30.3373	30.3172	30.3044	30.3395	30.207	30.039	29.8483	30.0691	30.1402	30.2331	30.2311	30.172	30.1862	30.0775				By MS/MS	By MS/MS	By MS/MS	By MS/MS	By MS/MS	By MS/MS	By MS/MS	By MS/MS	By MS/MS	By MS/MS	By MS/MS	By MS/MS	By MS/MS	By MS/MS	By MS/MS	By MS/MS	By MS/MS
27.6464	27.9274	27.728	26.5758	27.49	27.9175	26.2962	27.9657	26.6881	26.6981	26.2168	28.0566	28.0761	26.3825	26.7548	26.3486	25.2108	27.7024	26.0522	26.3696	26.2728	25.0452	27.4001	26.2018	25.8217	27.7584	25.2665	26.6551	27.9662	27.7157				By MS/MS	By MS/MS	By MS/MS		By MS/MS	By MS/MS	By MS/MS	By MS/MS	By MS/MS	By MS/MS	By MS/MS	By MS/MS	By MS/MS	By matching	By MS/MS	By MS/MS	By MS/MS
29.9531	29.7373	29.7828	29.6369	29.7394	29.8366	29.5705	29.5294	29.6466	29.5159	29.9344	29.8916	29.8992	29.8213	29.6029	29.8461	29.9537	29.8715	29.7719	29.6805	29.7979	29.6737	29.5877	29.2685	29.5741	29.6765	29.7476	29.4749	29.6566	29.7248				By MS/MS	By MS/MS	By MS/MS	By MS/MS	By MS/MS	By MS/MS	By MS/MS	By MS/MS	By MS/MS	By MS/MS	By MS/MS	By MS/MS	By MS/MS	By MS/MS	By MS/MS	By MS/MS	By MS/MS
29.4843	29.4288	29.4632	29.4656	29.4091	29.6172	29.468	29.5086	29.5314	29.6561	29.5033	29.5757	29.4861	29.3559	29.2689	29.4189	29.3539	29.5507	29.4784	29.394	29.6185	29.4319	29.4219	29.3602	29.5959	29.2328	29.378	29.5472	29.4124	29.3681				By MS/MS	By MS/MS	By MS/MS	By MS/MS	By MS/MS	By MS/MS	By MS/MS	By MS/MS	By MS/MS	By MS/MS	By MS/MS	By MS/MS	By MS/MS	By MS/MS	By MS/MS	By MS/MS	By MS/MS
28.3913	28.4024	28.4056	28.3977	28.3709	28.5622	28.341	28.4556	28.5698	28.4702	28.419	28.2818	28.5434	28.4959	28.4845	28.3963	28.5128	28.3972	28.4729	28.4966	28.4821	28.4053	28.4273	28.5898	28.4665	28.5861	28.3559	28.5669	28.3567	28.3777				By MS/MS	By MS/MS	By MS/MS	By MS/MS	By MS/MS	By MS/MS	By MS/MS	By MS/MS	By MS/MS	By MS/MS	By MS/MS	By MS/MS	By MS/MS	By MS/MS	By MS/MS	By MS/MS	By MS/MS
33.3469	33.2569	33.2372	33.4921	33.4654	33.1961	33.2678	33.2775	33.2611	33.3145	33.2278	33.0918	33.3698	33.4307	33.4946	33.2788	33.2184	33.2353	33.3762	33.4308	33.1944	33.1199	33.1107	33.2024	33.1729	33.2018	33.0486	33.1627	33.066	33.0911				By MS/MS	By MS/MS	By MS/MS	By MS/MS	By MS/MS	By MS/MS	By MS/MS	By MS/MS	By MS/MS	By MS/MS	By MS/MS	By MS/MS	By MS/MS	By MS/MS	By MS/MS	By MS/MS	By MS/MS
31.3447	31.2258	31.2966	31.045	31.0236	31.1799	31.02	31.0906	31.0775	31.0233	31.2071	31.2724	31.0903	31.0072	30.971	31.2015	31.2096	31.1577	31.0417	31.0831	31.0485	30.98	30.9101	30.955	31.0209	31.2555	31.072	31.268	31.0906	31.0977				By MS/MS	By MS/MS	By MS/MS	By MS/MS	By MS/MS	By MS/MS	By MS/MS	By MS/MS	By MS/MS	By MS/MS	By MS/MS	By MS/MS	By MS/MS	By MS/MS	By MS/MS	By MS/MS	By MS/MS
33.0934	32.8884	32.8601	33.0615	33.0169	33.0482	33.0568	33.1228	33.0883	33.1045	32.9687	33.0425	33.0439	32.9967	33.0292	33.1023	33.0892	33.0506	33.1923	33.1381	33.2849	33.2176	33.4738	33.2529	33.2263	33.1719	33.1921	33.1165	33.0497	33.0774				By MS/MS	By MS/MS	By MS/MS	By MS/MS	By MS/MS	By MS/MS	By MS/MS	By MS/MS	By MS/MS	By MS/MS	By MS/MS	By MS/MS	By MS/MS	By MS/MS	By MS/MS	By MS/MS	By MS/MS
31.3543	31.2199	31.2413	31.2863	31.2986	31.4972	31.4702	31.4207	31.3893	31.423	31.2806	31.3624	31.2911	31.2122	31.2225	31.261	31.2043	31.1556	31.2291	31.253	31.5194	31.401	31.4522	31.4293	31.4021	31.1742	31.3041	31.2022	31.2005	31.213				By MS/MS	By MS/MS	By MS/MS	By MS/MS	By MS/MS	By MS/MS	By MS/MS	By MS/MS	By MS/MS	By MS/MS	By MS/MS	By MS/MS	By MS/MS	By MS/MS	By MS/MS	By MS/MS	By MS/MS
29.86	29.5046	29.6576	29.3033	29.6849	29.8774	27.2298	29.1519	26.1299	29.3166	29.9967	29.4668	29.5644	29.816	29.6461	29.7313	29.5532	29.6293	29.4637	29.6165	29.5987	29.6773	29.8625	29.4993	29.5041	26.0542	25.6333	29.6217	29.272	29.2903				By MS/MS	By MS/MS	By MS/MS	By MS/MS	By MS/MS	By MS/MS	By MS/MS	By MS/MS	By MS/MS	By MS/MS	By MS/MS	By MS/MS	By MS/MS	By MS/MS	By MS/MS	By MS/MS	By MS/MS
28.433	28.3732	28.4314	28.7234	28.6529	28.8626	28.894	29.0071	29.0278	29.0813	28.5468	28.4884	28.72	28.9806	29.0523	28.354	28.7466	28.4883	28.7736	28.7481	29.1292	29.0339	29.23	29.0943	29.2095	28.7667	28.6762	28.5236	28.7924	28.8454				By MS/MS	By MS/MS	By MS/MS	By MS/MS	By MS/MS	By MS/MS	By MS/MS	By MS/MS	By MS/MS	By MS/MS	By MS/MS	By MS/MS	By MS/MS	By MS/MS	By MS/MS	By MS/MS	By MS/MS
29.5749	29.5964	29.6277	29.5487	29.4909	30.1728	30.1509	30.111	30.1415	30.1652	29.6883	29.6986	29.6388	29.4051	29.4378	29.6666	29.577	29.7271	29.6147	29.6427	30.1594	30.0893	29.933	30.0268	29.9098	29.9091	29.7475	29.7996	29.6946	29.7605				By MS/MS	By MS/MS	By MS/MS	By MS/MS	By MS/MS	By MS/MS	By MS/MS	By MS/MS	By MS/MS	By MS/MS	By MS/MS	By MS/MS	By MS/MS	By MS/MS	By MS/MS	By MS/MS	By MS/MS
26.6901	27.2827	25.3724	26.6372	26.1735	25.902	26.2833	27.1808	26.4625	26.5849	26.0502	26.3627	26.6439	26.011	26.5625	25.3074	26.0429	25.2036	25.5798	26.6803	26.8837	26.1559	26.3557	26.934	25.2431	27.8198	25.7197	26.5741	24.6207	26.544				By MS/MS	By MS/MS	By MS/MS		By MS/MS	By MS/MS	By MS/MS	By MS/MS			By MS/MS	By MS/MS	By MS/MS		By MS/MS	By MS/MS
26.1674	27.4877	27.4953	27.6656	27.7483	26.3516	28.044	27.7959	27.8661	27.7437	26.0189	27.5683	27.6252	27.3438	27.5152	27.6751	27.4485	27.2635	27.7589	27.8151	27.5198	27.6408	27.7681	27.5969	27.42	26.4072	27.5601	27.6715	27.7818	27.8155				By MS/MS	By MS/MS	By MS/MS	By MS/MS	By MS/MS	By MS/MS	By MS/MS	By MS/MS	By MS/MS	By MS/MS	By MS/MS	By MS/MS	By MS/MS	By MS/MS	By MS/MS	By MS/MS	By MS/MS
31.0569	30.9373	30.9396	31.1062	31.1014	31.1066	31.1763	31.2031	31.2005	31.228	30.9534	30.9364	31.0106	31.1269	31.0728	31.1907	31.1733	31.1209	31.2875	31.2774	31.2502	31.0609	30.8602	31.1564	31.0912	31.241	31.2182	31.1871	31.0994	31.1027				By MS/MS	By MS/MS	By MS/MS	By MS/MS	By MS/MS	By MS/MS	By MS/MS	By MS/MS	By MS/MS	By MS/MS	By MS/MS	By MS/MS	By MS/MS	By MS/MS	By MS/MS	By MS/MS	By MS/MS
29.9446	29.838	29.9516	29.9053	29.8234	29.8943	29.9563	29.8357	29.8163	29.9066	29.9439	29.928	29.8927	29.7793	29.8936	29.9307	29.8393	29.9068	29.8867	29.9024	29.8606	29.7974	29.8145	29.8685	29.782	29.7273	29.8108	30.0014	29.884	30.0491				By MS/MS	By MS/MS	By MS/MS	By MS/MS	By MS/MS	By MS/MS	By MS/MS	By MS/MS	By MS/MS	By MS/MS	By MS/MS	By MS/MS	By MS/MS	By MS/MS	By MS/MS	By MS/MS	By MS/MS
32.7377	32.6353	32.5061	32.555	32.613	33.0706	33.0659	33.0046	32.9763	32.9092	32.7541	32.6061	32.5739	32.5264	32.4771	32.7988	32.6993	32.6606	32.7635	32.7473	33.0936	32.905	32.7815	32.9052	32.9215	32.8433	32.7416	32.7135	32.7283	32.7401				By MS/MS	By MS/MS	By MS/MS	By MS/MS	By MS/MS	By MS/MS	By MS/MS	By MS/MS	By MS/MS	By MS/MS	By MS/MS	By MS/MS	By MS/MS	By MS/MS	By MS/MS	By MS/MS	By MS/MS
30.7366	30.6679	30.703	30.7136	30.6323	30.6751	30.6988	30.66	30.6824	30.7313	30.7765	30.9023	30.6028	30.6463	30.6534	30.7052	30.7325	30.7429	30.7369	30.6289	30.6518	30.4875	30.4796	30.6044	30.54	31.0407	30.8844	30.9575	31.0127	31.362				By MS/MS	By MS/MS	By MS/MS	By MS/MS	By MS/MS	By MS/MS	By MS/MS	By MS/MS	By MS/MS	By MS/MS	By MS/MS	By MS/MS	By MS/MS	By MS/MS	By MS/MS	By MS/MS	By MS/MS
28.1301	27.9695	27.9111	27.968	27.9593	28.235	28.09	28.0779	28.1746	27.969	28.2255	27.9809	28.0709	27.9837	27.9228	28.0717	28.0537	28.0249	28.0325	28.0441	28.3266	28.2435	28.4032	28.3194	28.1941	28.2244	28.1687	28.1779	27.8001	27.9131				By MS/MS	By MS/MS	By MS/MS	By MS/MS	By MS/MS	By MS/MS	By MS/MS	By MS/MS	By MS/MS	By MS/MS	By MS/MS	By MS/MS	By MS/MS	By MS/MS	By MS/MS	By MS/MS	By MS/MS
31.4496	31.3243	31.2493	31.4617	31.557	31.2668	31.4711	31.5378	31.4127	31.5732	31.2946	31.5092	31.4245	31.5563	31.5638	31.369	31.5062	31.3517	31.5041	31.5219	31.5866	31.5147	31.4837	31.5811	31.5376	31.4911	31.3674	31.5157	31.2597	31.2118				By MS/MS	By MS/MS	By MS/MS	By MS/MS	By MS/MS	By MS/MS	By MS/MS	By MS/MS	By MS/MS	By MS/MS	By MS/MS	By MS/MS	By MS/MS	By MS/MS	By MS/MS	By MS/MS	By MS/MS
29.7621	29.6679	29.6468	29.6234	29.547	29.7982	29.7217	29.701	29.7194	29.6963	29.7619	29.5587	29.6576	29.5439	29.5057	29.5586	29.529	29.5264	29.5425	29.567	29.6968	29.5141	29.6355	29.6618	29.6405	29.7027	29.6547	29.6083	29.6795	29.5616				By MS/MS	By MS/MS	By MS/MS	By MS/MS	By MS/MS	By MS/MS	By MS/MS	By MS/MS	By MS/MS	By MS/MS	By MS/MS	By MS/MS	By MS/MS	By MS/MS	By MS/MS	By MS/MS	By MS/MS
27.6816	25.5528	26.3245	25.5195	27.8135	25.2899	29.9889	29.3514	28.0403	28.1992	25.953	25.9173	28.6937	27.8599	27.5122	26.3142	27.5703	27.4308	25.8918	26.7445	24.3476	26.9672	27.4337	28.1954	28.1877	26.4422	27.7408	25.5147	26.3068	26.9865				By MS/MS	By MS/MS		By MS/MS	By MS/MS		By MS/MS	By MS/MS	By MS/MS	By MS/MS		By MS/MS	By MS/MS	By MS/MS	By MS/MS	By matching	By MS/MS
29.7126	29.7729	29.9491	29.8573	29.7952	29.8148	29.8292	29.8616	29.8604	29.8727	29.8612	29.8695	29.8966	29.8789	29.7921	29.8364	29.8843	29.8223	29.8394	29.8194	29.8366	29.7057	29.577	29.6816	29.7401	29.9098	29.8373	29.9379	29.7945	29.8121				By MS/MS	By MS/MS	By MS/MS	By MS/MS	By MS/MS	By MS/MS	By MS/MS	By MS/MS	By MS/MS	By MS/MS	By MS/MS	By MS/MS	By MS/MS	By MS/MS	By MS/MS	By MS/MS	By MS/MS
30.7359	30.6362	30.7872	30.6115	30.6777	30.5582	30.486	30.5925	30.5212	30.551	30.6244	30.694	30.6127	30.5847	30.6015	30.647	30.7363	30.7705	30.76	30.7027	30.5838	30.4901	30.419	30.4673	30.487	30.6951	30.6112	30.5771	30.7045	30.6557				By MS/MS	By MS/MS	By MS/MS	By MS/MS	By MS/MS	By MS/MS	By MS/MS	By MS/MS	By MS/MS	By MS/MS	By MS/MS	By MS/MS	By MS/MS	By MS/MS	By MS/MS	By MS/MS	By MS/MS
30.7377	30.5582	30.5547	30.429	30.3483	30.6239	30.3655	30.5357	30.3789	30.448	30.5463	30.3511	30.5655	30.441	30.3778	30.5531	30.451	30.5626	30.4536	30.4103	30.4153	30.3058	30.0539	30.1838	30.2209	30.5879	30.2673	30.2147	30.3451	30.2823				By MS/MS	By MS/MS	By MS/MS	By MS/MS	By MS/MS	By MS/MS	By MS/MS	By MS/MS	By MS/MS	By MS/MS	By MS/MS	By MS/MS	By MS/MS	By MS/MS	By MS/MS	By MS/MS	By MS/MS
31.0537	30.7971	30.7935	30.793	30.9649	30.8019	30.8872	30.7068	30.8656	30.8705	30.8246	30.8189	30.9892	30.8731	30.8356	30.9395	31.0897	30.9387	31.2015	31.1817	31.0029	30.9975	30.9285	31.0944	31.0396	31.1775	30.9844	31.0424	31.0615	30.9864				By MS/MS	By MS/MS	By MS/MS	By MS/MS	By MS/MS	By MS/MS	By MS/MS	By MS/MS	By MS/MS	By MS/MS	By MS/MS	By MS/MS	By MS/MS	By MS/MS	By MS/MS	By MS/MS	By MS/MS
31.3755	31.2375	31.0401	31.6138	31.6472	31.0819	31.2583	30.9646	31.2165	31.2594	31.1139	30.9192	31.3877	31.6505	31.7543	31.3575	31.3608	31.1328	31.6264	31.7909	31.5012	31.2814	31.1232	31.4377	31.4678	30.9852	31.4095	31.0037	31.0847	31.1539				By MS/MS	By MS/MS	By MS/MS	By MS/MS	By MS/MS	By MS/MS	By MS/MS	By MS/MS	By MS/MS	By MS/MS	By MS/MS	By MS/MS	By MS/MS	By MS/MS	By MS/MS	By MS/MS	By MS/MS
27.4315	27.9181	28.0658	28.0884	27.7802	27.2925	29.093	29.0623	28.6653	28.5841	27.7233	27.6771	28.4171	27.5269	27.7169	27.7871	28.035	28.1878	27.7009	28.0699	27.9863	27.7739	27.9686	27.7849	27.671	28.223	28.1335	27.7416	28.1647	28.1878				By MS/MS	By MS/MS	By MS/MS	By MS/MS	By MS/MS	By MS/MS	By MS/MS	By MS/MS	By MS/MS	By MS/MS	By MS/MS	By MS/MS	By MS/MS	By MS/MS	By MS/MS	By MS/MS	By MS/MS
27.3082	27.5977	27.3255	27.4369	27.3415	27.0308	26.663	26.6688	27.4777	26.8671	27.597	26.8119	27.0655	27.3467	27.1671	27.8073	27.2931	27.3951	27.4802	27.0875	27.0646	26.3074	25.7658	26.2655	26.5126	26.17	26.6185	26.5901	27.4274	26.4693				By MS/MS	By MS/MS	By MS/MS	By MS/MS	By MS/MS	By MS/MS	By MS/MS	By MS/MS	By MS/MS	By MS/MS	By MS/MS	By MS/MS	By MS/MS	By MS/MS	By MS/MS	By MS/MS	By MS/MS
32.2741	32.282	32.4256	32.2222	32.1994	33.1367	32.9594	32.9848	32.9456	32.9561	32.4058	32.3	32.3212	32.1705	32.16	32.3856	32.3792	32.5801	32.4478	32.4443	33.2442	33.138	33.2556	33.195	33.1817	32.5257	32.3383	32.4255	32.3873	32.3693				By MS/MS	By MS/MS	By MS/MS	By MS/MS	By MS/MS	By MS/MS	By MS/MS	By MS/MS	By MS/MS	By MS/MS	By MS/MS	By MS/MS	By MS/MS	By MS/MS	By MS/MS	By MS/MS	By MS/MS
28.567	28.241	28.4208	28.3016	28.4377	28.373	28.4867	28.2423	28.3392	28.4818	28.3706	28.3894	28.2878	28.6143	28.4657	28.4677	28.4287	28.2824	28.0158	28.1994	28.2578	28.4777	28.5144	28.4698	28.4215	28.4633	28.4904	28.2981	28.5186	28.3669				By MS/MS	By MS/MS	By MS/MS	By MS/MS	By MS/MS	By MS/MS	By MS/MS	By MS/MS	By MS/MS	By MS/MS	By MS/MS	By MS/MS	By MS/MS	By MS/MS	By MS/MS	By MS/MS	By MS/MS
31.9618	31.9738	31.7674	32.0038	32.1244	31.6072	32.1076	31.9334	31.7813	31.8131	32.076	31.7945	31.957	32.204	32.0404	31.7544	31.6657	31.6612	31.8841	31.8036	31.6839	31.2197	31.2403	31.2729	31.286	31.6201	31.8843	31.6247	31.7606	31.8752				By MS/MS	By MS/MS	By MS/MS	By MS/MS	By MS/MS	By MS/MS	By MS/MS	By MS/MS	By MS/MS	By MS/MS	By MS/MS	By MS/MS	By MS/MS	By MS/MS	By MS/MS	By MS/MS	By MS/MS
27.8229	27.6767	27.5271	27.9106	27.581	27.6543	27.7134	27.7344	27.6462	27.5916	27.7944	27.9285	27.7144	27.922	27.749	27.9754	28.0351	28.139	28.1768	28.1253	28.1919	27.8246	27.8364	27.8951	27.7981	28.1766	27.9529	27.9932	28.0434	28.1454				By MS/MS	By MS/MS	By MS/MS	By MS/MS	By MS/MS	By MS/MS	By MS/MS	By MS/MS	By MS/MS	By MS/MS	By MS/MS	By MS/MS	By MS/MS	By MS/MS	By MS/MS	By MS/MS	By MS/MS
31.0548	30.9744	31.0366	30.9224	30.8365	31.2657	31.1095	31.1442	31.1357	31.2096	30.9383	31.0365	30.956	30.8249	30.8695	30.8993	30.9199	31.0295	30.9588	30.9571	31.0904	31.3057	31.6055	31.3711	31.3268	30.9426	30.8893	31.0237	30.8954	30.9189				By MS/MS	By MS/MS	By MS/MS	By MS/MS	By MS/MS	By MS/MS	By MS/MS	By MS/MS	By MS/MS	By MS/MS	By MS/MS	By MS/MS	By MS/MS	By MS/MS	By MS/MS	By MS/MS	By MS/MS
28.2766	28.08	27.8736	28.2495	28.0922	28.1787	28.3609	27.9832	28.0824	28.3487	28.1305	28.2958	28.0256	28.2327	27.7817	27.9023	28.1039	28.0539	27.9811	28.2859	28.4222	27.9787	28.6706	28.2093	28.2861	28.4092	28.2884	28.1827	28.2362	28.319				By MS/MS	By MS/MS	By MS/MS	By MS/MS	By MS/MS	By MS/MS	By MS/MS	By MS/MS	By MS/MS	By MS/MS	By MS/MS	By MS/MS	By MS/MS	By MS/MS	By MS/MS	By MS/MS	By MS/MS
29.0869	28.9073	28.8902	28.8181	28.9141	28.7451	29.0558	29.0667	29.0231	28.9982	29.0096	28.9466	28.8988	28.8456	28.9094	28.9842	28.7828	29.0454	28.8232	29.1178	29.0215	28.9983	28.9997	28.8622	28.9839	28.9854	29.1395	28.9335	29.0495	29.0635				By MS/MS	By MS/MS	By MS/MS	By MS/MS	By MS/MS	By MS/MS	By MS/MS	By MS/MS	By MS/MS	By MS/MS	By MS/MS	By MS/MS	By MS/MS	By MS/MS	By MS/MS	By MS/MS	By MS/MS
34.1454	34.0175	33.9846	34.067	34.0674	34.0183	34.2072	34.0719	34.1241	34.1384	34.098	34.1062	34.0922	33.9988	33.9915	34.0591	34.0647	34.0187	34.0816	34.0451	34.2217	34.1496	34.1605	34.154	34.1918	34.1146	34.2119	34.1225	34.0377	34.0734				By MS/MS	By MS/MS	By MS/MS	By MS/MS	By MS/MS	By MS/MS	By MS/MS	By MS/MS	By MS/MS	By MS/MS	By MS/MS	By MS/MS	By MS/MS	By MS/MS	By MS/MS	By MS/MS	By MS/MS
28.471	28.3463	28.4441	28.3391	28.3048	28.3671	28.3231	28.367	28.3419	28.2965	28.4792	28.3404	28.4237	28.3129	28.1944	28.5224	28.4504	28.2919	28.2969	28.4186	28.4936	28.3247	28.3647	28.3766	28.4245	28.4311	28.2615	28.3745	28.3094	28.3754				By MS/MS	By MS/MS	By MS/MS	By MS/MS	By MS/MS	By MS/MS	By MS/MS	By MS/MS	By MS/MS	By MS/MS	By MS/MS	By MS/MS	By MS/MS	By MS/MS	By MS/MS	By MS/MS	By MS/MS
28.7796	28.8953	28.7157	28.8572	28.8081	28.6711	28.6664	28.5313	28.6793	28.6768	28.8144	28.4307	28.7887	28.9098	28.947	28.8333	28.7787	28.5333	28.7319	28.7177	28.6274	28.7138	28.3106	28.5844	28.5775	28.7111	28.4746	28.5819	28.624	28.7013				By MS/MS	By MS/MS	By MS/MS	By MS/MS	By MS/MS	By MS/MS	By MS/MS	By MS/MS	By MS/MS	By MS/MS	By MS/MS	By MS/MS	By MS/MS	By MS/MS	By MS/MS	By MS/MS	By MS/MS
29.394	29.1965	29.4537	29.0566	29.2982	29.4114	29.2313	29.3007	29.3346	29.4927	29.2916	29.1428	29.4005	29.0841	29.1335	29.228	29.3291	29.2721	29.2986	29.2813	29.583	29.5843	29.7883	29.7975	29.6747	29.2503	29.3835	29.2226	29.2716	29.1194				By MS/MS	By MS/MS	By MS/MS	By MS/MS	By MS/MS	By MS/MS	By MS/MS	By MS/MS	By MS/MS	By MS/MS	By MS/MS	By MS/MS	By MS/MS	By MS/MS	By MS/MS	By MS/MS	By MS/MS
27.8845	26.4209	27.9002	27.8354	26.4243	28.227	28.2236	28.186	27.977	28.1002	26.1819	27.9115	25.683	26.1397	26.8059	27.7516	28.1486	27.9671	27.8088	28.0765	28.1835	28.2186	28.3599	28.3227	28.1514	27.9729	27.8313	28.3623	26.4712	28.0059				By MS/MS		By MS/MS	By MS/MS	By MS/MS	By MS/MS	By MS/MS	By MS/MS	By MS/MS	By MS/MS	By MS/MS	By MS/MS	By MS/MS	By MS/MS	By MS/MS	By MS/MS	By MS/MS
29.6517	29.4787	29.4737	29.513	29.4876	29.1583	29.1495	29.0036	29.1714	29.1294	29.4082	29.4093	29.6089	29.4362	29.3929	29.563	29.5829	29.539	29.5869	29.6193	29.2428	28.9818	28.6625	28.9991	29.0313	29.6245	29.5568	29.4674	29.4256	29.4346				By MS/MS	By MS/MS	By MS/MS	By MS/MS	By MS/MS	By MS/MS	By MS/MS	By MS/MS	By MS/MS	By MS/MS	By MS/MS	By MS/MS	By MS/MS	By MS/MS	By MS/MS	By MS/MS	By MS/MS
34.0044	33.7424	33.6904	33.8994	33.8788	33.2608	33.3915	33.1911	33.2427	33.2039	33.7329	33.6509	33.8549	33.8711	33.9267	33.9786	33.77	33.803	34.0049	33.993	33.3928	33.2924	33.1799	33.3456	33.3258	33.7803	33.6236	33.534	33.746	33.7658				By MS/MS	By MS/MS	By MS/MS	By MS/MS	By MS/MS	By MS/MS	By MS/MS	By MS/MS	By MS/MS	By MS/MS	By MS/MS	By MS/MS	By MS/MS	By MS/MS	By MS/MS	By MS/MS	By MS/MS
33.8012	33.8225	33.8329	33.7794	33.8399	33.691	33.6623	33.678	33.7024	33.7508	33.6878	33.6132	33.6848	33.7085	33.7996	33.9867	33.9465	33.8996	33.897	33.9225	33.5755	33.3346	33.2351	33.413	33.4408	33.949	33.7035	33.8726	33.8832	33.9001				By MS/MS	By MS/MS	By MS/MS	By MS/MS	By MS/MS	By MS/MS	By MS/MS	By MS/MS	By MS/MS	By MS/MS	By MS/MS	By MS/MS	By MS/MS	By MS/MS	By MS/MS	By MS/MS	By MS/MS
31.4629	31.3797	31.4368	31.3521	31.2707	31.4602	31.4652	31.4067	31.4074	31.4188	31.3978	31.3922	31.3928	31.281	31.2521	31.3952	31.3728	31.3858	31.3096	31.3248	31.5651	31.4267	31.4633	31.3894	31.3855	31.493	31.3798	31.3714	31.3418	31.3872				By MS/MS	By MS/MS	By MS/MS	By MS/MS	By MS/MS	By MS/MS	By MS/MS	By MS/MS	By MS/MS	By MS/MS	By MS/MS	By MS/MS	By MS/MS	By MS/MS	By MS/MS	By MS/MS	By MS/MS
29.591	29.5354	29.604	29.4705	29.4394	29.4992	29.5424	29.5142	29.461	29.4363	29.4336	29.6404	29.5979	29.3758	29.5292	29.4527	29.5171	29.5622	29.4309	29.5098	29.4716	29.3649	29.4433	29.4869	29.4831	29.6144	29.5776	29.61	29.4674	29.5252				By MS/MS	By MS/MS	By MS/MS	By MS/MS	By MS/MS	By MS/MS	By MS/MS	By MS/MS	By MS/MS	By MS/MS	By MS/MS	By MS/MS	By MS/MS	By MS/MS	By MS/MS	By MS/MS	By MS/MS
28.8156	28.8214	28.8345	29.1714	29.295	29.3678	29.0254	29.2403	29.2102	29.4956	28.9593	28.6428	28.6921	29.0555	29.3119	29.0518	28.7731	28.904	29.0557	28.9273	29.1737	29.4289	29.418	29.2601	29.2736	28.7638	28.6775	28.5128	28.7605	28.8458				By MS/MS	By MS/MS	By MS/MS	By MS/MS	By MS/MS	By MS/MS	By MS/MS	By MS/MS	By MS/MS	By MS/MS	By MS/MS	By MS/MS	By MS/MS	By MS/MS	By MS/MS	By MS/MS	By MS/MS
29.6742	29.415	29.3145	29.6455	29.416	29.2814	29.5386	29.3825	29.6169	29.332	29.5214	29.5806	29.531	29.6142	29.4612	29.6385	29.5143	29.3051	29.5027	29.5015	29.7053	29.4585	29.428	29.2499	29.3098	29.563	29.4674	29.3749	29.4147	29.394				By MS/MS	By MS/MS	By MS/MS	By MS/MS	By MS/MS	By MS/MS	By MS/MS	By MS/MS	By MS/MS	By MS/MS	By MS/MS	By MS/MS	By MS/MS	By MS/MS	By MS/MS	By MS/MS	By MS/MS
29.2161	29.1328	29.101	29.3777	29.4013	29.2464	29.1835	29.4177	29.1816	29.2674	29.345	28.9836	29.2731	29.4693	29.4339	29.4272	29.4895	29.3984	29.4815	29.6265	29.41	29.2267	29.4553	29.3175	29.3678	29.4334	29.3413	29.4538	29.2496	29.2854				By MS/MS	By MS/MS	By MS/MS	By MS/MS	By MS/MS	By MS/MS	By MS/MS	By MS/MS	By MS/MS	By MS/MS	By MS/MS	By MS/MS	By MS/MS	By MS/MS	By MS/MS	By MS/MS	By MS/MS
33.2361	33.2194	33.2476	33.2288	33.2331	33.1974	33.191	33.1501	33.1168	33.1409	33.2804	33.3701	33.2956	33.2876	33.2677	33.1059	33.078	33.0418	33.1059	33.0791	33.0415	32.9604	32.8517	32.985	32.9713	33.2313	33.1539	33.1917	33.1683	33.0938				By MS/MS	By MS/MS	By MS/MS	By MS/MS	By MS/MS	By MS/MS	By MS/MS	By MS/MS	By MS/MS	By MS/MS	By MS/MS	By MS/MS	By MS/MS	By MS/MS	By MS/MS	By MS/MS	By MS/MS
33.3845	33.058	33.0172	33.0165	33.0169	32.9167	32.8956	32.8581	32.8613	32.8186	33.1255	32.9815	33.0941	33.0595	33.0675	32.9828	32.8642	32.8324	32.928	32.9201	32.7365	32.7835	32.6363	32.6989	32.7897	32.9349	32.8026	32.7	32.6504	32.7379				By MS/MS	By MS/MS	By MS/MS	By MS/MS	By MS/MS	By MS/MS	By MS/MS	By MS/MS	By MS/MS	By MS/MS	By MS/MS	By MS/MS	By MS/MS	By MS/MS	By MS/MS	By MS/MS	By MS/MS
32.2399	32.0369	31.9274	32.2679	32.2066	32.1729	32.2018	32.2288	32.2287	32.2013	32.0794	31.8809	32.0184	32.2735	32.2761	32.1558	32.0648	32.0699	32.2877	32.2467	32.2998	32.1212	31.9496	32.2044	32.1863	32.2045	32.1738	32.0396	31.9913	31.9961				By MS/MS	By MS/MS	By MS/MS	By MS/MS	By MS/MS	By MS/MS	By MS/MS	By MS/MS	By MS/MS	By MS/MS	By MS/MS	By MS/MS	By MS/MS	By MS/MS	By MS/MS	By MS/MS	By MS/MS
31.931	31.8235	31.8183	31.9496	31.9453	31.8383	32.0044	32.043	32.0313	32.0681	31.838	31.8773	31.9365	32.0161	32.002	31.8606	31.854	31.8182	31.9659	31.9145	32.0535	32.0745	32.1929	32.102	32.042	31.9239	31.9341	31.8574	31.8241	31.8495				By MS/MS	By MS/MS	By MS/MS	By MS/MS	By MS/MS	By MS/MS	By MS/MS	By MS/MS	By MS/MS	By MS/MS	By MS/MS	By MS/MS	By MS/MS	By MS/MS	By MS/MS	By MS/MS	By MS/MS
27.3223	27.6235	27.3219	27.2415	27.3264	25.8121	26.1972	26.8341	26.4699	26.3025	27.2396	27.0803	27.0158	26.9932	27.0307	27.4835	26.9428	27.2354	27.1852	27.2121	26.8363	26.2552	26.5838	26.7374	26.7011	27.4932	26.166	26.9483	26.9687	27.0275				By MS/MS	By MS/MS	By MS/MS	By MS/MS	By MS/MS	By MS/MS	By MS/MS		By MS/MS	By MS/MS	By MS/MS	By MS/MS	By MS/MS	By MS/MS	By MS/MS	By MS/MS	By MS/MS
27.8835	27.904	27.8194	28.1375	27.8936	27.618	27.4406	27.1252	25.838	26.24	26.3758	27.6306	27.8455	28.0196	28.1705	27.7771	27.7244	27.5892	27.2758	27.6287	25.9918	23.9336	25.0595	26.7582	26.1453	25.8795	27.6859	27.7501	27.5101	27.6656				By MS/MS	By MS/MS	By MS/MS	By MS/MS	By MS/MS	By MS/MS	By MS/MS	By MS/MS	By MS/MS	By MS/MS	By MS/MS	By MS/MS	By MS/MS	By MS/MS	By MS/MS	By MS/MS	By MS/MS
30.6901	26.9828	26.5597	24.8141	26.5557	25.8045	26.4025	26.9105	25.27	26.5534	27.232	25.6553	26.5914	26.948	25.146	25.6817	30.4972	26.8197	26.7737	27.3059	26.9296	25.0219	27.2083	25.8874	26.0611	25.5577	30.142	26.3798	30.696	30.6507				By MS/MS	By MS/MS	By MS/MS	By MS/MS	By MS/MS	By MS/MS	By MS/MS	By MS/MS	By MS/MS	By MS/MS	By MS/MS	By MS/MS	By MS/MS	By MS/MS	By MS/MS	By MS/MS	By MS/MS
32.0106	31.9227	32.1085	31.9525	31.9739	32.16	31.9678	31.9851	32.0459	32.0519	32.0712	32.0403	31.9577	31.8984	31.8208	32.0832	32.072	32.0742	32.0749	32.0685	32.0254	31.8019	31.9015	31.9615	31.9261	32.1428	31.998	32.1263	31.9275	31.9466				By MS/MS	By MS/MS	By MS/MS	By MS/MS	By MS/MS	By MS/MS	By MS/MS	By MS/MS	By MS/MS	By MS/MS	By MS/MS	By MS/MS	By MS/MS	By MS/MS	By MS/MS	By MS/MS	By MS/MS
29.5312	29.6379	29.5906	29.288	29.2384	29.4187	29.4893	29.5296	29.1801	29.2061	29.6518	29.6509	29.3573	29.3071	29.1405	29.5055	29.3589	29.4159	29.2885	29.1962	29.2179	29.1638	28.8977	28.8206	28.9018	29.5133	29.472	29.6228	29.3828	29.3878				By MS/MS	By MS/MS	By MS/MS	By MS/MS	By MS/MS	By MS/MS	By MS/MS	By MS/MS	By MS/MS	By MS/MS	By MS/MS	By MS/MS	By MS/MS	By MS/MS	By MS/MS	By MS/MS	By MS/MS
31.2383	31.2125	31.2348	31.2992	31.2055	31.1598	31.1342	31.1992	31.1833	31.1887	31.2385	31.1895	31.2392	31.1425	31.203	31.1769	31.2996	31.2349	31.3457	31.2402	31.1862	31.1816	31.238	31.2218	31.2098	31.3557	31.234	31.223	31.2233	31.274				By MS/MS	By MS/MS	By MS/MS	By MS/MS	By MS/MS	By MS/MS	By MS/MS	By MS/MS	By MS/MS	By MS/MS	By MS/MS	By MS/MS	By MS/MS	By MS/MS	By MS/MS	By MS/MS	By MS/MS
31.3872	31.3728	31.4729	31.2136	31.2162	31.4419	31.2955	31.2887	31.2615	31.2404	31.399	31.3609	31.2991	31.1307	31.1238	31.3344	31.3587	31.489	31.2642	31.204	31.4195	31.2955	31.2849	31.2353	31.2775	31.4593	31.3275	31.4502	31.3576	31.3494				By MS/MS	By MS/MS	By MS/MS	By MS/MS	By MS/MS	By MS/MS	By MS/MS	By MS/MS	By MS/MS	By MS/MS	By MS/MS	By MS/MS	By MS/MS	By MS/MS	By MS/MS	By MS/MS	By MS/MS
28.4743	28.4472	28.334	28.485	28.616	28.2971	28.3995	28.7409	28.3648	28.707	28.4137	28.5068	28.5188	28.4471	28.4293	28.5688	28.4151	28.3265	28.5946	28.6097	28.3838	28.3361	28.4534	28.2895	28.2701	28.6848	28.6458	28.6339	28.5943	28.4532				By MS/MS	By MS/MS	By MS/MS	By MS/MS	By MS/MS	By MS/MS	By MS/MS	By MS/MS	By MS/MS	By MS/MS	By MS/MS	By MS/MS	By MS/MS	By MS/MS	By MS/MS	By MS/MS	By MS/MS
27.4093	27.5162	27.3022	27.272	27.4514	27.2265	27.2602	26.9198	27.2448	27.0522	27.5375	27.2829	27.1984	26.9278	27.2968	27.4691	27.4503	27.4659	27.0405	26.0184	27.2204	26.8025	27.1291	27.2889	26.8633	27.367	27.0749	27.2631	26.9095	27.0032				By MS/MS	By MS/MS	By MS/MS	By MS/MS	By MS/MS	By MS/MS	By MS/MS	By MS/MS	By MS/MS	By MS/MS	By MS/MS	By MS/MS	By MS/MS	By MS/MS	By MS/MS	By MS/MS	By MS/MS
27.3504	27.0777	27.47	26.946	26.9309	26.7909	27.0823	26.8992	26.8756	27.1028	27.1303	27.5738	27.0833	26.9585	27.1305	27.7287	27.0683	27.2872	27.3794	27.168	27.0318	26.2576	26.4856	26.6391	26.439	27.4448	27.6025	27.4131	27.4549	27.3719				By MS/MS	By MS/MS	By MS/MS	By MS/MS	By MS/MS	By MS/MS	By MS/MS	By MS/MS	By MS/MS	By MS/MS	By MS/MS	By MS/MS	By MS/MS	By MS/MS	By MS/MS	By MS/MS	By MS/MS
29.2674	28.91	28.775	28.9444	29.0477	28.783	28.9208	28.898	28.9483	28.9298	28.8453	28.8439	28.9958	29.0586	29.139	28.9165	29.0344	28.9159	28.9717	28.965	28.8592	28.6362	28.5464	28.6692	28.7545	29.1977	28.8303	28.9329	28.8479	28.887				By MS/MS	By MS/MS	By MS/MS	By MS/MS	By MS/MS	By MS/MS	By MS/MS	By MS/MS	By MS/MS	By MS/MS	By MS/MS	By MS/MS	By MS/MS	By MS/MS	By MS/MS	By MS/MS	By MS/MS
33.7926	33.6761	33.7307	33.7331	33.6987	33.71	33.6653	33.7024	33.6901	33.7112	33.6586	33.7385	33.7197	33.6779	33.666	33.7795	33.7316	33.824	33.7418	33.6797	33.6808	33.6452	33.5796	33.6175	33.7736	33.8356	33.6902	33.7099	33.7483	33.6876				By MS/MS	By MS/MS	By MS/MS	By MS/MS	By MS/MS	By MS/MS	By MS/MS	By MS/MS	By MS/MS	By MS/MS	By MS/MS	By MS/MS	By MS/MS	By MS/MS	By MS/MS	By MS/MS	By MS/MS
30.0347	29.7885	29.736	30.0197	29.858	29.8486	29.9706	29.8619	29.863	29.9964	29.8058	29.7313	29.8093	29.9007	29.9985	29.846	29.8052	29.6808	29.8746	29.9341	29.7132	29.4625	29.5618	29.5799	29.4427	29.8787	29.7528	29.7451	29.7756	29.7206				By MS/MS	By MS/MS	By MS/MS	By MS/MS	By MS/MS	By MS/MS	By MS/MS	By MS/MS	By MS/MS	By MS/MS	By MS/MS	By MS/MS	By MS/MS	By MS/MS	By MS/MS	By MS/MS	By MS/MS
29.0407	28.8396	28.7879	28.8237	28.8682	28.8348	29.0991	28.9425	28.9039	28.8198	29.0847	28.872	28.9449	29.0773	29.1721	28.8783	28.7985	28.6993	28.8685	28.9021	28.9949	28.7776	28.9631	28.8925	28.6105	29.2047	28.7978	29.1907	28.8184	28.9508				By MS/MS	By MS/MS	By MS/MS	By MS/MS	By MS/MS	By MS/MS	By MS/MS	By MS/MS	By MS/MS	By MS/MS	By MS/MS	By MS/MS	By MS/MS	By MS/MS	By MS/MS	By MS/MS	By MS/MS
28.7907	27.4487	27.6255	28.2226	25.6789	26.6936	27.7983	26.0336	27.1606	26.4112	28.6945	28.0539	28.4855	26.6245	27.4211	30.4208	30.312	29.9292	30.2848	29.9852	29.4179	30.0741	29.9852	27.7095	29.0433	30.9455	29.7075	29.9537	29.7684	29.5299				By MS/MS	By MS/MS	By MS/MS	By MS/MS	By MS/MS	By MS/MS	By MS/MS	By MS/MS	By MS/MS	By MS/MS	By MS/MS	By MS/MS	By MS/MS	By MS/MS	By MS/MS	By MS/MS	By MS/MS
30.553	30.0217	29.8833	30.3499	30.2696	30.3826	30.6218	30.0888	30.332	30.4681	30.129	30.2208	30.3524	30.2769	30.3276	30.4956	30.6533	30.3233	30.7842	30.7009	30.8865	30.8173	30.97	30.9202	30.9088	30.7816	30.6832	30.62	30.5033	30.5429				By MS/MS	By MS/MS	By MS/MS	By MS/MS	By MS/MS	By MS/MS	By MS/MS	By MS/MS	By MS/MS	By MS/MS	By MS/MS	By MS/MS	By MS/MS	By MS/MS	By MS/MS	By MS/MS	By MS/MS
31.8954	31.7565	31.7969	31.7571	31.7555	31.8515	31.7294	31.7492	31.8187	31.7605	31.8754	31.7626	31.8349	31.8226	31.8546	31.8811	31.9029	32.0144	31.9856	31.9916	31.9404	31.8677	31.8242	31.9473	31.9331	31.9941	31.9215	31.9491	31.9205	31.899				By MS/MS	By MS/MS	By MS/MS	By MS/MS	By MS/MS	By MS/MS	By MS/MS	By MS/MS	By MS/MS	By MS/MS	By MS/MS	By MS/MS	By MS/MS	By MS/MS	By MS/MS	By MS/MS	By MS/MS
29.6525	29.5091	29.8451	29.2232	29.4767	29.7986	29.4952	29.4948	29.5407	29.5732	29.6487	29.6626	29.6485	29.4433	29.3563	29.6678	29.4541	29.4426	29.7334	29.1736	29.7103	29.6467	29.6118	29.6467	29.514	29.5522	29.4489	28.9245	29.3967	29.4575				By MS/MS	By MS/MS	By MS/MS	By MS/MS	By MS/MS	By MS/MS	By MS/MS	By MS/MS	By MS/MS	By MS/MS	By MS/MS	By MS/MS	By MS/MS	By MS/MS	By MS/MS	By MS/MS	By MS/MS
29.1163	29.2022	29.3831	29.0764	29.1617	29.4031	29.2442	29.2302	29.2843	29.3235	29.3713	29.3198	29.266	29.1029	29.25	29.3111	29.4553	29.4615	29.4795	29.5798	29.6331	29.5245	29.9011	29.6361	29.6826	29.4816	29.5802	29.484	29.3676	29.4017				By MS/MS	By MS/MS	By MS/MS	By MS/MS	By MS/MS	By MS/MS	By MS/MS	By MS/MS	By MS/MS	By MS/MS	By MS/MS	By MS/MS	By MS/MS	By MS/MS	By MS/MS	By MS/MS	By MS/MS
31.0865	30.9907	31.0616	30.861	30.7996	31.1224	31.0159	30.9868	30.9863	30.9075	31.0437	31.0326	30.9468	30.7523	30.6887	30.9265	30.935	31.0264	30.8804	30.8421	31.0432	31.0012	31.0512	30.9965	30.9718	30.9281	30.9162	30.9998	30.9068	30.8874				By MS/MS	By MS/MS	By MS/MS	By MS/MS	By MS/MS	By MS/MS	By MS/MS	By MS/MS	By MS/MS	By MS/MS	By MS/MS	By MS/MS	By MS/MS	By MS/MS	By MS/MS	By MS/MS	By MS/MS
30.895	30.6066	30.5116	30.8076	30.7775	30.1884	30.3308	30.2966	30.2128	30.2068	30.5835	30.5278	30.7731	30.8461	30.81	30.7351	30.5987	30.6028	30.7171	30.6819	30.2227	29.7764	29.3184	29.7249	29.5194	30.7961	30.5088	30.5159	30.4037	30.4363				By MS/MS	By MS/MS	By MS/MS	By MS/MS	By MS/MS	By MS/MS	By MS/MS	By MS/MS	By MS/MS	By MS/MS	By MS/MS	By MS/MS	By MS/MS	By MS/MS	By MS/MS	By MS/MS	By MS/MS
28.6579	28.5666	28.8052	28.6558	28.5025	28.3912	28.3954	28.468	28.4131	28.4172	28.6226	28.6753	28.8397	28.6149	28.7097	28.6518	28.6129	28.7082	28.5847	28.5613	28.6055	28.4389	28.7392	28.3654	28.4767	28.6519	28.4835	28.5062	28.4375	28.3334				By MS/MS	By MS/MS	By MS/MS	By MS/MS	By MS/MS	By MS/MS	By MS/MS	By MS/MS	By MS/MS	By MS/MS	By MS/MS	By MS/MS	By MS/MS	By MS/MS	By MS/MS	By MS/MS	By MS/MS
27.1304	27.3379	27.188	27.4028	27.3478	27.3948	27.3512	27.3491	27.4099	27.8886	27.2225	26.967	27.3109	27.226	27.2963	27.0342	27.612	27.2487	27.3909	27.4527	26.9724	27.219	26.949	27.2609	27.1205	26.9628	27.1657	27.332	27.1451	26.9999				By MS/MS	By MS/MS	By MS/MS	By MS/MS	By MS/MS	By MS/MS	By MS/MS	By MS/MS	By MS/MS	By MS/MS	By MS/MS	By MS/MS	By MS/MS	By MS/MS	By MS/MS	By MS/MS	By MS/MS
26.6549	26.8398	26.9385	26.7329	26.3344	26.6385	26.1358	26.6753	26.8841	26.7441	26.7827	26.6559	26.7366	26.707	26.9392	26.5914	26.361	26.9378	26.6105	26.4895	26.6025	26.5939	26.3165	26.5113	26.1102	26.4132	26.5182	26.6905	26.4612	26.6374				By MS/MS	By MS/MS	By MS/MS	By MS/MS	By MS/MS	By MS/MS	By MS/MS	By MS/MS	By MS/MS	By MS/MS	By MS/MS	By MS/MS	By MS/MS	By MS/MS	By MS/MS	By MS/MS	By MS/MS
27.456	27.3491	27.3217	27.4182	27.3131	27.4033	27.5159	27.4595	27.2694	27.1642	27.0265	27.2014	27.4326	27.3185	27.4335	27.3833	27.116	27.4075	27.5458	27.2091	26.621	25.49	26.8935	26.4136	27.0249	25.8957	27.3605	27.3551	27.2176	27.1419				By MS/MS	By MS/MS	By MS/MS	By MS/MS	By MS/MS	By MS/MS	By MS/MS	By MS/MS	By MS/MS	By MS/MS	By MS/MS	By MS/MS	By MS/MS	By MS/MS	By MS/MS	By MS/MS	By MS/MS
29.5606	29.6773	29.7352	29.5675	29.4679	29.398	29.3372	29.6042	29.5273	29.2832	29.5619	29.7367	29.6317	29.4643	29.5684	29.5581	29.558	29.7747	29.6019	29.5183	29.2055	29.3023	29.1639	29.301	29.2001	29.7839	29.5305	29.6	29.6757	29.6499				By MS/MS	By MS/MS	By MS/MS	By MS/MS	By MS/MS	By MS/MS	By MS/MS	By MS/MS	By MS/MS	By MS/MS	By MS/MS	By MS/MS	By MS/MS	By MS/MS	By MS/MS	By MS/MS	By MS/MS
29.0376	28.9391	28.9547	28.9134	28.8458	28.7511	28.4733	28.4551	28.5189	28.533	28.9614	28.9773	28.9415	28.775	28.7223	28.877	28.7524	29.0301	28.9116	28.8405	28.509	28.164	27.8226	27.9822	28.0692	29.0057	28.7243	28.8466	28.8674	29.04				By MS/MS	By MS/MS	By MS/MS	By MS/MS	By MS/MS	By MS/MS	By MS/MS	By MS/MS	By MS/MS	By MS/MS	By MS/MS	By MS/MS	By MS/MS	By MS/MS	By MS/MS	By MS/MS	By MS/MS
26.9472	26.8982	26.7321	26.7723	25.7436	25.5811	25.447	26.8022	26.95	27.1523	26.7849	26.8265	27.1152	26.646	24.8971	27.621	27.5448	26.7203	27.8351	28.1533	28.044	28.0646	28.4722	28.1773	28.3051	27.8589	27.3627	27.1312	27.4456	27.6789				By MS/MS	By MS/MS	By MS/MS	By MS/MS	By MS/MS	By MS/MS	By MS/MS	By MS/MS	By MS/MS	By MS/MS	By MS/MS	By MS/MS	By MS/MS	By MS/MS	By MS/MS	By MS/MS	By MS/MS
29.3167	29.2365	29.38	29.1846	29.1573	29.7246	29.5209	29.6563	29.6874	29.6423	29.5585	29.4914	29.2505	29.2258	29.1039	29.984	29.9931	30.0029	30.0026	29.931	30.3962	30.542	30.9742	30.4062	30.4631	30.2903	30.2898	30.2828	30.1204	30.1992				By MS/MS	By MS/MS	By MS/MS	By MS/MS	By MS/MS	By MS/MS	By MS/MS	By MS/MS	By MS/MS	By MS/MS	By MS/MS	By MS/MS	By MS/MS	By MS/MS	By MS/MS	By MS/MS	By MS/MS
34.5938	34.4862	34.4202	34.6578	34.655	34.6236	34.8359	34.776	34.7905	34.7826	34.4347	34.6289	34.638	34.7264	34.7399	34.5363	34.5699	34.4287	34.5945	34.6199	34.7491	34.8051	34.8658	34.7512	34.7885	34.5957	34.6916	34.5882	34.5322	34.5596				By MS/MS	By MS/MS	By MS/MS	By MS/MS	By MS/MS	By MS/MS	By MS/MS	By MS/MS	By MS/MS	By MS/MS	By MS/MS	By MS/MS	By MS/MS	By MS/MS	By MS/MS	By MS/MS	By MS/MS
30.6473	30.5787	30.6211	30.6502	30.6842	30.3298	30.6316	30.6488	30.7881	30.5307	30.6466	30.6727	30.7427	30.5445	30.6978	30.6424	30.6463	30.7165	30.6178	30.6078	30.732	30.4647	30.7343	30.5866	30.5348	30.808	30.6665	30.8489	30.6296	30.5875				By MS/MS	By MS/MS	By MS/MS	By MS/MS	By MS/MS	By MS/MS	By MS/MS	By MS/MS	By MS/MS	By MS/MS	By MS/MS	By MS/MS	By MS/MS	By MS/MS	By MS/MS	By MS/MS	By MS/MS
29.06	28.9945	29.0479	29.0197	28.8518	29.3673	29.3376	29.194	29.1241	29.1477	29.0471	29.0428	28.8656	28.9289	28.8285	28.9214	28.906	28.985	29.0079	28.752	29.2477	29.127	29.407	29.1637	29.0836	28.8475	28.8612	29.0859	28.7297	28.5474				By MS/MS	By MS/MS	By MS/MS	By MS/MS	By MS/MS	By MS/MS	By MS/MS	By MS/MS	By MS/MS	By MS/MS	By MS/MS	By MS/MS	By MS/MS	By MS/MS	By MS/MS	By MS/MS	By MS/MS
28.3106	28.1329	28.2455	27.9353	27.7217	28.1071	28.4645	28.446	28.069	28.23	28.1248	27.9052	28.015	28.1345	28.0056	28.252	28.0304	27.9725	28.0502	27.9261	28.5155	28.1163	28.2057	28.4505	28.3336	27.8862	28.1068	27.9334	27.924	27.8647				By MS/MS	By MS/MS	By MS/MS	By MS/MS	By MS/MS	By MS/MS	By MS/MS	By MS/MS	By MS/MS	By MS/MS	By MS/MS	By MS/MS	By MS/MS	By MS/MS	By MS/MS	By MS/MS	By MS/MS
30.8736	30.8351	30.7192	30.7987	30.645	30.4459	30.0517	29.8744	30.3209	30.2446	30.6826	30.705	30.5523	30.442	30.6743	30.8927	30.7706	30.9851	30.8777	30.9192	30.59	30.4409	30.3492	30.4256	30.4271	30.8149	30.792	30.6699	30.8486	30.8315				By MS/MS	By MS/MS	By MS/MS	By MS/MS	By MS/MS	By MS/MS	By MS/MS	By MS/MS	By MS/MS	By MS/MS	By MS/MS	By MS/MS	By MS/MS	By MS/MS	By MS/MS	By MS/MS	By MS/MS
28.0823	27.9189	27.9426	27.7182	27.8802	28.0837	27.7786	28.1076	27.5914	28.0132	27.6465	27.933	27.7841	27.8673	27.6588	28.1471	28.056	28.1251	28.2371	28.146	28.5499	28.3413	28.5774	28.4131	28.3221	28.2957	28.0034	28.0538	28.2471	28.1312				By MS/MS	By MS/MS	By MS/MS	By MS/MS	By MS/MS	By MS/MS	By MS/MS	By MS/MS	By MS/MS	By MS/MS	By MS/MS	By MS/MS	By MS/MS	By MS/MS	By MS/MS	By MS/MS	By MS/MS
29.0031	28.8918	28.8276	28.9033	28.7517	29.2931	29.0732	28.9599	29.0146	29.152	28.9995	28.9832	29.0477	28.9049	28.9418	29.2322	29.0262	28.9613	29.0363	29.002	29.3221	29.1844	29.0963	29.1836	29.0392	28.9611	29.1879	28.8793	28.9604	28.9754				By MS/MS	By MS/MS	By MS/MS	By MS/MS	By MS/MS	By MS/MS	By MS/MS	By MS/MS	By MS/MS	By MS/MS	By MS/MS	By MS/MS	By MS/MS	By MS/MS	By MS/MS	By MS/MS	By MS/MS
31.2463	31.1069	31.1019	31.1372	31.0695	31.0444	30.8785	30.9063	30.9845	30.9958	31.2136	30.9313	31.0672	30.9674	31.0394	31.4854	31.4409	31.5373	31.5476	31.4832	31.1573	31.0233	31.0793	31.1611	31.0963	31.4753	31.3005	31.348	31.3043	31.2967				By MS/MS	By MS/MS	By MS/MS	By MS/MS	By MS/MS	By MS/MS	By MS/MS	By MS/MS	By MS/MS	By MS/MS	By MS/MS	By MS/MS	By MS/MS	By MS/MS	By MS/MS	By MS/MS	By MS/MS
30.0385	29.8753	30.0376	29.9101	29.8154	29.9646	29.8879	29.8291	29.9454	29.9556	30.1272	29.8465	29.9123	29.7413	29.7241	30.275	30.0789	30.346	30.2822	30.2829	30.2287	30.3018	30.3124	30.266	30.2207	30.2479	29.9595	30.0817	30.0992	30.1263				By MS/MS	By MS/MS	By MS/MS	By MS/MS	By MS/MS	By MS/MS	By MS/MS	By MS/MS	By MS/MS	By MS/MS	By MS/MS	By MS/MS	By MS/MS	By MS/MS	By MS/MS	By MS/MS	By MS/MS
31.9277	31.8314	31.7279	31.8467	31.8739	31.7503	31.9223	31.8839	31.7504	31.7747	31.8277	31.8912	31.8827	31.9843	31.9882	32.0054	31.9344	31.7799	31.9487	31.8616	31.9897	31.9442	32.0698	31.921	31.8993	31.9803	31.9523	31.9512	31.7852	31.7964				By MS/MS	By MS/MS	By MS/MS	By MS/MS	By MS/MS	By MS/MS	By MS/MS	By MS/MS	By MS/MS	By MS/MS	By MS/MS	By MS/MS	By MS/MS	By MS/MS	By MS/MS	By MS/MS	By MS/MS
29.0497	29.0314	29.097	29.1382	29.1664	29.2331	29.3941	29.2147	29.0877	29.0516	28.9537	29.0437	29.0876	29.0759	28.992	28.9144	29.312	29.0668	29.2053	29.2225	29.6194	29.4739	29.556	29.7328	29.6091	29.466	29.4038	29.2492	28.898	29.1659				By MS/MS	By MS/MS	By MS/MS	By MS/MS	By MS/MS	By MS/MS	By MS/MS	By MS/MS	By MS/MS	By MS/MS	By MS/MS	By MS/MS	By MS/MS	By MS/MS	By MS/MS	By MS/MS	By MS/MS
27.9815	27.8206	27.8924	27.9059	27.8486	27.8327	27.8038	27.8237	27.7947	27.7089	27.796	27.9768	27.9362	27.8839	27.8037	28.0664	27.6694	27.8727	27.8212	27.6123	27.5397	27.4005	27.2821	27.3206	26.9889	28.0501	27.8557	27.828	27.5657	27.7143				By MS/MS	By MS/MS	By MS/MS	By MS/MS	By MS/MS	By MS/MS	By MS/MS	By MS/MS	By MS/MS	By MS/MS	By MS/MS	By MS/MS	By MS/MS	By MS/MS	By MS/MS	By MS/MS	By MS/MS
27.3078	25.8265	25.2242	26.5179	26.5085	27.6404	25.9162	26.823	27.3038	26.2918	27.0498	26.2514	27.68	25.9454	27.4552	28.2433	28.2166	27.6302	28.1628	28.2042	26.5401	26.4548	26.8956	24.7906	25.258	28.442	28.0239	26.1096	28.6339	28.3342				By MS/MS	By MS/MS		By MS/MS	By MS/MS	By MS/MS	By MS/MS	By MS/MS		By MS/MS	By MS/MS	By MS/MS	By MS/MS	By MS/MS	By MS/MS	By MS/MS	By MS/MS
26.905	26.9133	27.2605	27.1248	26.9516	27.1253	26.9668	26.9553	26.9408	26.9136	27.0385	26.9272	27.0233	26.943	26.9392	26.8405	26.7135	27.1148	27.0889	27.0296	26.9376	26.8219	26.673	26.6772	26.6751	27.0494	26.7496	26.9718	26.7115	26.9445				By MS/MS	By MS/MS	By MS/MS	By MS/MS	By MS/MS	By MS/MS	By MS/MS	By MS/MS	By MS/MS	By MS/MS	By MS/MS	By MS/MS	By MS/MS	By MS/MS	By MS/MS	By MS/MS	By MS/MS
27.9046	27.6249	28.0731	26.4194	28.1362	28.0994	28.6749	28.5871	28.6526	28.5437	28.0123	27.8989	28.2856	27.7972	27.9694	28.36	28.0623	27.8368	28.2556	28.1814	28.4064	27.8232	27.8514	27.6955	28.0364	26.3147	28.197	28.0417	28.1632	28.1627				By MS/MS	By MS/MS	By MS/MS		By MS/MS	By MS/MS	By MS/MS	By MS/MS	By MS/MS	By MS/MS	By MS/MS	By MS/MS	By MS/MS	By MS/MS	By MS/MS	By MS/MS	By MS/MS
25.9895	26.3318	26.4016	26.7377	26.3447	26.801	26.823	25.7658	26.4415	26.1644	26.4786	26.0806	26.8444	26.152	26.3594	26.2174	26.1091	25.7272	26.0095	26.3984	26.3182	26.2885	25.0357	26.0413	26.6875	26.4209	26.17	27.29	25.9582	25.8131				By MS/MS	By MS/MS	By MS/MS	By MS/MS	By MS/MS		By MS/MS	By MS/MS	By MS/MS	By MS/MS	By MS/MS	By MS/MS	By MS/MS	By MS/MS	By MS/MS
29.7678	29.8058	29.8184	29.6475	29.665	29.9653	29.8288	29.7931	29.776	29.7674	29.9365	29.7404	29.8054	29.6383	29.6334	29.6498	29.6712	29.7817	29.6968	29.6718	29.7486	29.5971	29.5044	29.6039	29.5844	29.8399	29.6608	29.6983	29.6571	29.6491				By MS/MS	By MS/MS	By MS/MS	By MS/MS	By MS/MS	By MS/MS	By MS/MS	By MS/MS	By MS/MS	By MS/MS	By MS/MS	By MS/MS	By MS/MS	By MS/MS	By MS/MS	By MS/MS	By MS/MS
30.8753	30.8107	30.4519	30.6315	30.609	30.5965	30.9451	30.5312	30.8896	30.6663	30.4699	30.4934	30.5756	30.2571	30.6075	30.731	30.6767	30.6315	30.6164	30.5356	30.5966	30.84	30.5345	30.8184	30.7101	30.7578	30.5208	30.5474	30.351	30.1639				By MS/MS	By MS/MS	By MS/MS	By MS/MS	By MS/MS	By MS/MS	By MS/MS	By MS/MS	By MS/MS	By MS/MS	By MS/MS	By MS/MS	By MS/MS	By MS/MS	By MS/MS	By MS/MS	By MS/MS
28.0235	28.0869	28.2387	28.143	28.0174	28.46	28.1266	28.4354	28.3519	28.3601	28.281	28.3323	28.2577	28.1983	28.1374	28.266	28.4278	28.2662	28.3852	28.2346	28.4233	28.2511	28.2756	28.3695	28.3596	28.4136	28.3202	28.2616	28.2601	28.2736				By MS/MS	By MS/MS	By MS/MS	By MS/MS	By MS/MS	By MS/MS	By MS/MS	By MS/MS	By MS/MS	By MS/MS	By MS/MS	By MS/MS	By MS/MS	By MS/MS	By MS/MS	By MS/MS	By MS/MS
29.9844	29.7591	29.8975	29.9664	29.8848	29.5194	29.9438	29.6501	29.8356	29.7072	29.7309	29.8005	29.9643	29.9716	29.9393	29.9721	29.9218	29.8133	29.9285	29.9265	29.6612	29.5766	29.2974	29.4285	29.3589	30.0385	29.8577	29.9021	29.7844	29.7938				By MS/MS	By MS/MS	By MS/MS	By MS/MS	By MS/MS	By MS/MS	By MS/MS	By MS/MS	By MS/MS	By MS/MS	By MS/MS	By MS/MS	By MS/MS	By MS/MS	By MS/MS	By MS/MS	By MS/MS
30.5238	30.5064	30.479	30.3999	30.4133	30.3388	30.1576	30.0808	30.109	30.0718	30.6103	30.5217	30.5235	30.3378	30.3843	30.4495	30.4523	30.4517	30.442	30.3945	30.4206	30.2446	30.4155	30.2764	30.3474	30.4709	30.5025	30.515	30.4951	30.5193				By MS/MS	By MS/MS	By MS/MS	By MS/MS	By MS/MS	By MS/MS	By MS/MS	By MS/MS	By MS/MS	By MS/MS	By MS/MS	By MS/MS	By MS/MS	By MS/MS	By MS/MS	By MS/MS	By MS/MS
25.997	26.8806	27.0699	25.8562	26.9753	27.0895	26.7235	26.9623	27.055	26.8993	27.1075	26.7052	26.811	26.5885	25.9341	26.5509	26.7961	25.78	27.0157	26.8784	27.3787	27.1373	27.0848	27.0325	27.2566	27.4468	25.9743	27.318	26.7339	27.0443				By MS/MS	By MS/MS	By MS/MS	By MS/MS	By MS/MS	By MS/MS	By MS/MS	By MS/MS	By MS/MS	By MS/MS	By MS/MS	By MS/MS	By MS/MS	By MS/MS	By MS/MS	By MS/MS	By MS/MS
28.4801	28.5997	28.3668	28.5379	28.272	28.5225	28.1125	28.3855	28.2456	28.3079	28.2379	28.5536	28.4774	28.3563	28.3053	28.5622	28.5487	28.5449	28.415	28.3985	28.5553	28.0618	28.2682	28.0541	28.3977	28.3744	28.4262	28.5633	28.4573	28.5579				By MS/MS	By MS/MS	By MS/MS	By MS/MS	By MS/MS	By MS/MS	By MS/MS	By MS/MS	By MS/MS	By MS/MS	By MS/MS	By MS/MS	By MS/MS	By MS/MS	By MS/MS	By MS/MS	By MS/MS
29.7729	29.7279	29.9101	29.7784	29.7003	29.9146	29.8119	29.7736	29.9173	29.8878	29.9632	29.8933	29.8072	29.6596	29.6847	29.7149	29.8838	29.8588	29.7864	29.8058	30.138	29.8409	29.9198	29.9025	29.9359	30.0873	29.9568	29.99	29.8552	29.8411				By MS/MS	By MS/MS	By MS/MS	By MS/MS	By MS/MS	By MS/MS	By MS/MS	By MS/MS	By MS/MS	By MS/MS	By MS/MS	By MS/MS	By MS/MS	By MS/MS	By MS/MS	By MS/MS	By MS/MS
26.7287	26.5747	26.5413	26.5949	26.5845	27.0854	27.2885	27.2385	26.8579	27.2964	26.7277	26.51	26.4708	26.4002	26.4372	26.8223	26.5358	26.9685	26.7309	25.9276	27.6954	27.996	27.9427	27.6822	27.4829	26.8143	26.7713	25.6241	26.4299	26.8334				By MS/MS	By MS/MS	By MS/MS	By MS/MS	By MS/MS	By MS/MS	By MS/MS	By MS/MS	By MS/MS	By MS/MS	By MS/MS	By MS/MS	By MS/MS	By MS/MS	By MS/MS	By MS/MS	By MS/MS
26.9328	27.2596	27.4664	25.4511	27.193	27.5278	26.5991	26.902	26.0536	26.2772	27.1902	27.0812	26.4415	27.0896	27.1116	27.5931	27.0214	27.1036	27.6364	27.3114	27.6626	26.0817	26.7761	25.9941	27.3467	27.4213	26.0431	25.5838	27.2783	27.6207				By MS/MS	By MS/MS	By MS/MS	By MS/MS	By MS/MS	By MS/MS	By MS/MS	By MS/MS	By MS/MS	By MS/MS	By MS/MS	By MS/MS	By MS/MS	By MS/MS	By MS/MS	By MS/MS	By MS/MS
28.4363	28.656	26.2182	26.076	30.1776	26.5261	26.5244	28.7018	28.6399	28.8317	28.715	28.6783	28.822	28.6617	28.5866	28.6673	28.6214	28.6409	28.8542	28.9435	28.6724	28.822	28.8706	28.8337	28.9848	26.0472	28.656	30.0571	28.713	28.7517				By MS/MS	By MS/MS	By MS/MS	By MS/MS	By MS/MS	By MS/MS	By MS/MS	By MS/MS	By MS/MS	By MS/MS	By MS/MS	By MS/MS	By MS/MS	By MS/MS	By MS/MS	By MS/MS	By MS/MS
31.4809	31.6412	31.6184	31.6502	31.6276	31.2273	31.1331	31.1852	31.4157	31.339	31.7565	31.6294	31.6083	31.5134	31.5066	31.7154	31.541	31.7152	31.6356	31.5994	31.3692	31.4581	31.6343	31.5234	31.5375	31.64	31.6505	31.508	31.5692	31.5186				By MS/MS	By MS/MS	By MS/MS	By MS/MS	By MS/MS	By MS/MS	By MS/MS	By MS/MS	By MS/MS	By MS/MS	By MS/MS	By MS/MS	By MS/MS	By MS/MS	By MS/MS	By MS/MS	By MS/MS
27.6639	27.5963	28.0701	27.844	26.9175	29.0781	28.9162	29.0089	29.0688	28.5311	28.1319	27.8628	27.9412	27.9209	27.7629	27.5228	27.9685	27.2278	27.919	27.7206	29.2188	29.4728	29.8374	29.2633	29.0838	28.0719	27.6823	27.731	27.7593	27.6585				By MS/MS	By MS/MS	By MS/MS	By MS/MS	By MS/MS	By MS/MS	By MS/MS	By MS/MS	By MS/MS	By MS/MS	By MS/MS	By MS/MS	By MS/MS	By MS/MS	By MS/MS	By MS/MS	By MS/MS
29.9071	29.8006	29.7555	29.9262	29.9323	29.5504	29.8943	29.8705	29.8326	29.8578	29.7325	29.5869	29.8962	30.038	29.9673	29.7801	29.9198	29.6622	29.9468	30.0663	29.802	29.8187	30.0034	29.7219	29.987	29.9014	29.6781	29.7919	29.7728	29.7354				By MS/MS	By MS/MS	By MS/MS	By MS/MS	By MS/MS	By MS/MS	By MS/MS	By MS/MS	By MS/MS	By MS/MS	By MS/MS	By MS/MS	By MS/MS	By MS/MS	By MS/MS	By MS/MS	By MS/MS
30.5544	30.2027	30.0368	30.221	30.2197	30.2041	30.3595	30.2361	30.3078	30.138	30.2726	30.2921	30.3549	30.1433	30.3006	30.3458	30.339	30.1724	30.3301	30.312	30.4137	30.2923	30.1564	30.3867	30.3175	30.4811	30.2539	30.2008	30.1344	30.1611				By MS/MS	By MS/MS	By MS/MS	By MS/MS	By MS/MS	By MS/MS	By MS/MS	By MS/MS	By MS/MS	By MS/MS	By MS/MS	By MS/MS	By MS/MS	By MS/MS	By MS/MS	By MS/MS	By MS/MS
29.2074	29.0264	28.9536	29.0843	28.9436	29.0265	29.015	28.9808	28.8441	28.9324	29.209	29.247	29.18	29.1234	29.1637	29.1943	29.0659	29.0025	28.9923	29.118	29.2189	29.2406	29.0128	29.0032	28.8978	29.5501	29.26	29.3889	29.2088	29.3646				By MS/MS	By MS/MS	By MS/MS	By MS/MS	By MS/MS	By MS/MS	By MS/MS	By MS/MS	By MS/MS	By MS/MS	By MS/MS	By MS/MS	By MS/MS	By MS/MS	By MS/MS	By MS/MS	By MS/MS
30.2911	30.3144	30.4392	30.2795	30.2665	30.4076	30.4635	30.4705	30.4434	30.4594	30.3314	30.333	30.3188	30.1943	30.2934	30.3021	30.3145	30.3245	30.2886	30.2319	30.5711	30.5864	30.6996	30.6407	30.6425	30.327	30.3349	30.3835	30.3218	30.3652				By MS/MS	By MS/MS	By MS/MS	By MS/MS	By MS/MS	By MS/MS	By MS/MS	By MS/MS	By MS/MS	By MS/MS	By MS/MS	By MS/MS	By MS/MS	By MS/MS	By MS/MS	By MS/MS	By MS/MS
29.4499	28.8864	26.8632	28.9355	29.0127	29.1642	29.6724	29.8639	29.6175	29.7033	29.0147	29.1688	29.1556	29.1319	28.9737	28.9728	29.446	29.2745	29.3843	29.3787	29.622	29.2076	29.1164	29.4136	29.4442	29.5936	29.5394	29.4442	29.5658	29.5239				By MS/MS	By MS/MS	By MS/MS	By MS/MS	By MS/MS	By MS/MS	By MS/MS	By MS/MS	By MS/MS	By MS/MS	By MS/MS	By MS/MS	By MS/MS	By MS/MS	By MS/MS	By MS/MS	By MS/MS
25.7797	26.3402	26.4125	27.2486	26.322	26.5845	25.6104	26.2681	25.4124	26.065	25.6747	26.2287	25.8664	26.1053	26.3041	26.3763	25.1631	26.8392	25.6169	25.9265	26.2636	26.237	26.3647	26.1963	26.031	25.9164	24.529	26.428	26.0543	26.32				By MS/MS	By MS/MS	By MS/MS	By MS/MS	By MS/MS	By MS/MS	By MS/MS	By MS/MS	By MS/MS	By MS/MS	By MS/MS		By MS/MS	By MS/MS	By MS/MS	By MS/MS	By MS/MS
29.3015	29.26	29.2281	29.2174	29.1134	29.0811	29.1643	29.0342	29.1527	29.1763	29.1878	29.2096	29.2698	29.2104	29.202	29.0455	28.9945	28.9598	29.0973	29.0191	28.8594	28.5848	28.4034	28.7257	28.6412	28.9586	28.9349	29.0448	28.9852	28.9597				By MS/MS	By MS/MS	By MS/MS	By MS/MS	By MS/MS	By MS/MS	By MS/MS	By MS/MS	By MS/MS	By MS/MS	By MS/MS	By MS/MS	By MS/MS	By MS/MS	By MS/MS	By MS/MS	By MS/MS
28.0594	28.0069	28.0427	28.1546	28.2248	29.1341	29.2303	29.1338	29.0473	29.1424	28.3723	28.4852	28.3642	27.9735	28.0397	28.1216	28.5064	28.0884	28.3891	28.3596	29.5393	29.7395	30.8843	29.9883	29.8804	28.6136	28.7941	28.4722	28.2035	28.216				By MS/MS	By MS/MS	By MS/MS	By MS/MS	By MS/MS	By MS/MS	By MS/MS	By MS/MS	By MS/MS	By MS/MS	By MS/MS	By MS/MS	By MS/MS	By MS/MS	By MS/MS	By MS/MS	By MS/MS
27.6058	27.835	27.5323	27.6352	25.8803	27.7356	26.8135	27.7432	27.672	27.812	27.8511	27.7251	27.96	26.221	27.5469	27.6281	27.9017	27.883	27.8776	27.9063	26.1847	26.117	26.449	26.2226	27.504	27.0186	27.7791	27.5277	27.8132	27.5863				By MS/MS	By MS/MS	By MS/MS	By MS/MS	By MS/MS	By MS/MS	By MS/MS	By MS/MS	By MS/MS	By MS/MS	By MS/MS	By MS/MS	By MS/MS	By MS/MS	By MS/MS	By MS/MS	By MS/MS
31.6324	31.5136	31.5074	31.411	31.3618	31.9288	31.9153	31.7891	31.6416	31.3042	31.5905	31.3862	31.4227	31.5483	31.4087	31.6698	31.6334	31.5271	31.5042	31.455	31.8328	31.669	31.4408	31.4934	31.6234	31.535	31.5465	31.4009	31.2221	31.2941				By MS/MS	By MS/MS	By MS/MS	By MS/MS	By MS/MS	By MS/MS	By MS/MS	By MS/MS	By MS/MS	By MS/MS	By MS/MS	By MS/MS	By MS/MS	By MS/MS	By MS/MS	By MS/MS	By MS/MS
27.4218	27.1357	27.1472	27.3754	26.3806	27.292	26.5669	27.1647	27.0406	27.2677	27.4282	27.2149	25.4274	27.0481	26.8042	27.3104	27.253	27.314	25.7594	27.3964	27.0226	26.8408	25.9616	26.7483	26.6665	27.1521	27.0424	27.1913	27.056	27.3327				By MS/MS	By MS/MS	By MS/MS	By MS/MS	By MS/MS	By MS/MS	By MS/MS	By MS/MS	By MS/MS	By MS/MS	By MS/MS	By MS/MS		By MS/MS	By MS/MS	By MS/MS	By MS/MS
27.9259	27.7385	27.959	27.5837	27.4	27.8029	27.8905	27.7731	27.9939	27.7281	27.8298	27.8198	27.8386	27.6457	27.6887	27.6532	27.8452	27.9727	27.8127	27.6753	27.7312	27.5958	27.8286	27.5951	27.7154	28.1469	27.7701	27.8753	27.9138	27.7212				By MS/MS	By MS/MS	By MS/MS	By MS/MS	By MS/MS	By MS/MS	By MS/MS	By MS/MS	By MS/MS	By MS/MS	By MS/MS	By MS/MS	By MS/MS	By MS/MS	By MS/MS	By MS/MS	By MS/MS
27.3194	27.2344	27.4778	27.8612	27.6388	27.4717	27.3572	27.4313	27.5205	27.499	27.2881	27.0659	27.3672	27.3574	27.5269	27.0826	27.239	27.3368	27.5209	27.5754	26.5963	25.0397	26.7235	26.2065	26.0456	27.3622	26.9834	27.2508	27.2218	27.5033				By MS/MS	By MS/MS	By MS/MS	By MS/MS	By MS/MS	By MS/MS	By MS/MS	By MS/MS	By MS/MS	By MS/MS	By MS/MS	By MS/MS	By MS/MS	By MS/MS	By MS/MS	By MS/MS	By MS/MS
29.3502	29.3507	29.3352	29.4349	29.6347	28.8568	29.0884	29.2246	28.8917	29.1441	29.2289	29.1588	29.6438	29.6628	29.6638	29.3586	29.6196	29.0817	29.4215	29.4591	28.9742	28.9971	29.094	29.2376	29.2878	28.9963	29.444	29.2707	29.0724	29.1649				By MS/MS	By MS/MS	By MS/MS	By MS/MS	By MS/MS	By MS/MS	By MS/MS	By MS/MS	By MS/MS	By MS/MS	By MS/MS	By MS/MS	By MS/MS	By MS/MS	By MS/MS	By MS/MS	By MS/MS
28.6046	28.665	28.9068	28.5118	28.3172	29.172	29.1575	29.1637	29.0906	29.2486	29.0707	29.1836	28.9524	28.6013	28.5052	29.0953	28.9088	28.8761	28.4599	28.7752	29.0766	28.8941	28.9732	29.1837	29.2372	29.1058	28.9585	29.0177	28.9494	28.9506				By MS/MS	By MS/MS	By MS/MS	By MS/MS	By MS/MS	By MS/MS	By MS/MS	By MS/MS	By MS/MS	By MS/MS	By MS/MS	By MS/MS	By MS/MS	By MS/MS	By MS/MS	By MS/MS	By MS/MS
27.5385	27.3225	27.1812	26.7166	27.3839	27.4586	26.7275	26.8513	27.0502	27.2311	27.5627	27.2959	27.2406	27.1135	27.1702	27.3271	27.3477	27.1901	27.1969	27.4112	27.0802	26.6573	26.5806	26.4227	27.1182	27.1812	27.3619	26.9475	27.1172	27.1247				By MS/MS	By MS/MS	By MS/MS	By MS/MS	By MS/MS	By MS/MS	By MS/MS	By MS/MS	By MS/MS	By MS/MS	By MS/MS	By MS/MS	By MS/MS	By MS/MS	By MS/MS	By MS/MS	By MS/MS
29.1299	28.7958	28.3978	28.7752	28.7455	28.139	28.1901	27.7363	27.8479	28.0084	28.8047	28.7109	28.8882	28.8498	28.7316	28.6746	28.6223	28.3736	28.457	28.6179	27.8847	27.3662	27.1098	27.4068	27.3832	28.5981	28.0129	28.2778	28.3973	28.4145				By MS/MS	By MS/MS	By MS/MS	By MS/MS	By MS/MS	By MS/MS	By MS/MS	By MS/MS	By MS/MS	By MS/MS	By MS/MS	By MS/MS	By MS/MS	By MS/MS	By MS/MS	By MS/MS	By MS/MS
27.4436	27.798	27.5888	27.6986	27.6277	27.8797	27.8971	27.5513	27.9795	27.9708	27.797	27.5134	27.8316	27.638	27.7427	27.4292	28.1859	27.9164	27.9366	28.1718	27.5322	27.6415	27.6319	27.1052	27.743	27.7461	27.9636	27.8382	28.0274	27.8483				By MS/MS	By MS/MS	By MS/MS	By MS/MS	By MS/MS	By MS/MS	By MS/MS	By MS/MS	By MS/MS	By MS/MS	By MS/MS	By MS/MS	By MS/MS	By MS/MS	By MS/MS	By MS/MS	By MS/MS
27.6176	27.7307	27.6466	27.4457	27.681	27.8687	27.7844	27.7713	27.8466	27.7303	27.7073	27.7356	27.7163	27.4658	27.606	27.4381	27.4216	27.5328	27.2712	27.0858	27.5475	27.3509	27.3951	27.5883	27.1451	27.4165	27.2002	27.2656	27.4213	27.4338				By MS/MS	By MS/MS	By MS/MS	By MS/MS	By MS/MS	By MS/MS	By MS/MS	By MS/MS	By MS/MS	By MS/MS	By MS/MS	By MS/MS	By MS/MS	By MS/MS	By MS/MS	By MS/MS	By MS/MS
29.2954	29.2994	29.4509	29.3243	29.3777	29.4542	29.3703	29.3219	29.3881	29.3968	29.2803	29.3445	29.3776	29.282	29.2141	29.3106	29.2353	29.3587	29.2629	29.4372	29.4246	29.3744	29.3842	29.4397	29.3724	29.31	29.2782	29.3626	29.4434	29.3305				By MS/MS	By MS/MS	By MS/MS	By MS/MS	By MS/MS	By MS/MS	By MS/MS	By MS/MS	By MS/MS	By MS/MS	By MS/MS	By MS/MS	By MS/MS	By MS/MS	By MS/MS	By MS/MS	By MS/MS
29.3311	29.4765	29.4858	29.6246	29.6436	29.4262	29.6655	29.4094	29.4803	29.5199	29.3725	29.5068	29.6594	29.5445	29.3705	29.4843	29.6094	29.5313	29.4835	29.5087	29.5713	29.4966	29.4399	29.4942	29.5009	29.0719	29.5259	29.4244	29.4287	29.4927				By MS/MS	By MS/MS	By MS/MS	By MS/MS	By MS/MS	By MS/MS	By MS/MS	By MS/MS	By MS/MS	By MS/MS	By MS/MS	By MS/MS	By MS/MS	By MS/MS	By MS/MS	By MS/MS	By MS/MS
32.9559	32.9002	32.8778	32.8687	32.8437	32.8127	32.724	32.8174	32.7558	32.8181	32.9193	32.9316	32.9026	32.7866	32.7494	32.9007	32.8221	32.9141	32.8231	32.7603	32.5584	32.4733	32.408	32.4863	32.4405	32.8157	32.8662	32.8713	32.7194	32.7678				By MS/MS	By MS/MS	By MS/MS	By MS/MS	By MS/MS	By MS/MS	By MS/MS	By MS/MS	By MS/MS	By MS/MS	By MS/MS	By MS/MS	By MS/MS	By MS/MS	By MS/MS	By MS/MS	By MS/MS
31.5391	31.4614	31.4323	31.2711	31.3304	31.64	31.4228	31.5205	31.5849	31.4913	31.4782	31.4036	31.3538	31.2384	31.1904	31.3588	31.3183	31.4325	31.3079	31.3322	31.5453	31.439	31.2993	31.3524	31.2628	31.3746	31.3081	31.3365	31.2537	31.2756				By MS/MS	By MS/MS	By MS/MS	By MS/MS	By MS/MS	By MS/MS	By MS/MS	By MS/MS	By MS/MS	By MS/MS	By MS/MS	By MS/MS	By MS/MS	By MS/MS	By MS/MS	By MS/MS	By MS/MS
32.737	32.5728	32.3116	32.7618	32.8491	32.9786	32.9879	32.8395	32.8023	32.8985	32.6898	32.5733	32.8103	32.9811	32.9592	32.9084	32.8158	32.6128	32.737	32.9464	33.1796	33.2025	33.1558	33.0666	32.9242	33.0446	32.8543	32.9339	32.7719	32.7472				By MS/MS	By MS/MS	By MS/MS	By MS/MS	By MS/MS	By MS/MS	By MS/MS	By MS/MS	By MS/MS	By MS/MS	By MS/MS	By MS/MS	By MS/MS	By MS/MS	By MS/MS	By MS/MS	By MS/MS
31.488	31.2539	31.0613	31.3842	31.3492	31.4159	31.479	31.3685	31.4869	31.4748	31.3945	31.2577	31.3641	31.4246	31.3924	31.347	31.3727	31.1738	31.3807	31.3666	31.4581	31.4899	31.6149	31.3647	31.5145	31.4588	31.4884	31.4815	31.3355	31.2874				By MS/MS	By MS/MS	By MS/MS	By MS/MS	By MS/MS	By MS/MS	By MS/MS	By MS/MS	By MS/MS	By MS/MS	By MS/MS	By MS/MS	By MS/MS	By MS/MS	By MS/MS	By MS/MS	By MS/MS
32.4429	32.4074	32.4016	32.5267	32.5824	33.1641	33.4313	33.4304	33.2732	33.2943	32.5261	32.4976	32.5709	32.722	32.5947	32.4933	32.3288	32.4784	32.6185	32.5777	33.1522	32.7384	32.5315	32.7106	32.7405	32.5259	32.6271	32.5714	32.5058	32.3927				By MS/MS	By MS/MS	By MS/MS	By MS/MS	By MS/MS	By MS/MS	By MS/MS	By MS/MS	By MS/MS	By MS/MS	By MS/MS	By MS/MS	By MS/MS	By MS/MS	By MS/MS	By MS/MS	By MS/MS
29.6241	29.4986	29.7651	29.6263	29.6069	29.5622	29.7479	29.7373	29.8903	29.9283	29.3305	29.4821	29.5604	29.4513	29.6415	29.4149	29.5729	29.7171	29.3983	29.5246	29.5687	29.5394	29.4613	29.6043	29.6012	29.5325	29.4185	29.5796	29.4907	29.455				By MS/MS	By MS/MS	By MS/MS	By MS/MS	By MS/MS	By MS/MS	By MS/MS	By MS/MS	By MS/MS	By MS/MS	By MS/MS	By MS/MS	By MS/MS	By MS/MS	By MS/MS	By MS/MS	By MS/MS
31.8953	31.7813	31.7486	31.8245	31.7502	31.5871	31.6882	31.6371	31.6221	31.6103	31.8485	31.8754	31.9012	31.8513	31.7814	31.8532	31.8797	31.8262	31.847	31.8677	31.6836	31.5662	31.6021	31.5814	31.6109	32.0313	31.8565	31.9393	31.7519	31.7459				By MS/MS	By MS/MS	By MS/MS	By MS/MS	By MS/MS	By MS/MS	By MS/MS	By MS/MS	By MS/MS	By MS/MS	By MS/MS	By MS/MS	By MS/MS	By MS/MS	By MS/MS	By MS/MS	By MS/MS
29.6949	29.3615	29.657	29.5035	29.5581	29.3241	29.856	29.3535	29.5349	29.6215	29.4297	29.2959	29.4986	29.6811	29.8137	29.2608	29.5967	29.453	29.5894	29.5032	29.5739	29.3033	29.3469	29.602	29.6133	29.4198	29.2268	29.4043	29.5588	29.5221				By MS/MS	By MS/MS	By MS/MS	By MS/MS	By MS/MS	By MS/MS	By MS/MS	By MS/MS	By MS/MS	By MS/MS	By MS/MS	By MS/MS	By MS/MS	By MS/MS	By MS/MS	By MS/MS	By MS/MS
30.2311	30.054	29.8659	30.1135	29.8704	30.4132	30.1082	30.1261	30.2323	30.2427	30.2553	30.3945	29.9706	29.9787	30.0406	30.0747	30.3452	30.1293	29.9628	30.0999	30.5195	30.4759	30.71	30.2128	30.3065	30.2908	30.5248	30.5599	30.2751	30.4213				By MS/MS	By MS/MS	By MS/MS	By MS/MS	By MS/MS	By MS/MS	By MS/MS	By MS/MS	By MS/MS	By MS/MS	By MS/MS	By MS/MS	By MS/MS	By MS/MS	By MS/MS	By MS/MS	By MS/MS
30.949	30.9023	31.1098	30.8819	30.7037	30.8234	30.8418	30.9075	30.8733	30.9085	30.9297	30.9592	30.8369	30.7541	30.6895	30.8609	30.9537	31.0481	30.9409	30.8927	31.1804	31.1391	31.3016	31.1184	31.1162	30.9945	30.9076	31.0153	30.7622	30.8433				By MS/MS	By MS/MS	By MS/MS	By MS/MS	By MS/MS	By MS/MS	By MS/MS	By MS/MS	By MS/MS	By MS/MS	By MS/MS	By MS/MS	By MS/MS	By MS/MS	By MS/MS	By MS/MS	By MS/MS
35.6803	35.4916	35.4097	35.713	35.6975	35.3629	35.5424	35.4525	35.4656	35.5487	35.446	35.4545	35.6331	35.7749	35.7788	35.5162	35.6163	35.4436	35.6503	35.6847	35.4146	35.4468	35.3379	35.5168	35.4685	35.5606	35.5236	35.3948	35.5244	35.5153				By MS/MS	By MS/MS	By MS/MS	By MS/MS	By MS/MS	By MS/MS	By MS/MS	By MS/MS	By MS/MS	By MS/MS	By MS/MS	By MS/MS	By MS/MS	By MS/MS	By MS/MS	By MS/MS	By MS/MS
31.3406	30.9565	30.8826	31.0381	31.0169	30.9766	31.0911	30.823	30.9185	30.9007	31.3899	31.2575	31.0245	30.7984	30.8265	31.086	31.1726	31.0022	30.7247	30.8701	31.108	30.7836	31.012	30.6965	30.8135	31.246	31.2858	31.1159	31.0642	31.0117				By MS/MS	By MS/MS	By MS/MS	By MS/MS	By MS/MS	By MS/MS	By MS/MS	By MS/MS	By MS/MS	By MS/MS	By MS/MS	By MS/MS	By MS/MS	By MS/MS	By MS/MS	By MS/MS	By MS/MS
26.9765	27.2809	27.0765	27.1056	27.1627	26.837	26.9431	27.2893	27.267	26.9505	26.5864	27.1916	26.9016	27.0687	27.061	26.9849	27.2674	27.1437	27.1067	27.3819	27.0875	27.0816	27.166	27.1903	27.1546	27.2394	27.2491	27.1826	27.0695	27.1954				By MS/MS	By MS/MS	By MS/MS	By MS/MS	By MS/MS	By MS/MS	By MS/MS	By MS/MS	By MS/MS	By MS/MS	By MS/MS	By MS/MS	By MS/MS	By MS/MS	By MS/MS	By MS/MS	By MS/MS
30.6395	30.5444	30.5223	30.6271	30.5625	30.6751	30.5612	30.5715	30.5959	30.6706	30.5488	30.4342	30.6695	30.5024	30.6798	30.5662	30.6767	30.7886	30.7425	30.7637	30.8826	30.6067	30.7782	30.6282	30.6722	30.5043	30.5	30.3473	30.3615	30.3894				By MS/MS	By MS/MS	By MS/MS	By MS/MS	By MS/MS	By MS/MS	By MS/MS	By MS/MS	By MS/MS	By MS/MS	By MS/MS	By MS/MS	By MS/MS	By MS/MS	By MS/MS	By MS/MS	By MS/MS
34.1002	34.0993	34.1961	34.0074	33.9954	34.1635	34.0194	33.9816	33.9478	33.9764	34.2247	34.0857	34.0446	33.901	33.9146	34.0813	33.9749	34.1644	33.9923	34.0204	34.082	34.0224	33.9937	33.9902	33.9399	33.9725	33.9918	34.0011	33.9882	33.9725				By MS/MS	By MS/MS	By MS/MS	By MS/MS	By MS/MS	By MS/MS	By MS/MS	By MS/MS	By MS/MS	By MS/MS	By MS/MS	By MS/MS	By MS/MS	By MS/MS	By MS/MS	By MS/MS	By MS/MS
32.417	32.0722	32.0579	32.4388	32.4032	32.0054	32.1576	32.1404	32.229	32.3206	32.1501	32.1584	32.3266	32.3689	32.3754	32.4947	32.1869	32.1026	32.5635	32.5139	32.2156	32.1984	32.1359	32.2507	32.2201	32.5714	32.4421	32.3364	32.3833	32.3369				By MS/MS	By MS/MS	By MS/MS	By MS/MS	By MS/MS	By MS/MS	By MS/MS	By MS/MS	By MS/MS	By MS/MS	By MS/MS	By MS/MS	By MS/MS	By MS/MS	By MS/MS	By MS/MS	By MS/MS
29.4146	28.7055	28.591	28.994	28.8827	28.2846	29.9383	29.7914	29.539	29.5522	28.9026	28.8111	29.4232	29.2269	29.025	28.8351	29.2403	28.8747	28.8735	28.7928	29.1213	28.8165	28.6949	28.9199	28.9113	28.8703	28.6961	29.0656	28.6508	28.8374				By MS/MS	By MS/MS	By MS/MS	By MS/MS	By MS/MS	By MS/MS	By MS/MS	By MS/MS	By MS/MS	By MS/MS	By MS/MS	By MS/MS	By MS/MS	By MS/MS	By MS/MS	By MS/MS	By MS/MS
26.8125	26.9004	26.7059	26.9754	26.9809	27.5584	27.5751	27.7564	27.4044	27.6279	27.072	27.2521	27.1008	26.9411	26.4105	27.8142	27.2661	27.7894	27.6172	27.7712	28.2925	28.4746	28.7065	28.3293	28.3241	27.7974	26.2041	28.0214	27.9655	27.6676				By MS/MS	By MS/MS	By MS/MS	By MS/MS	By MS/MS	By MS/MS	By MS/MS	By MS/MS	By MS/MS	By MS/MS	By MS/MS	By MS/MS	By MS/MS	By MS/MS	By MS/MS	By MS/MS	By MS/MS
31.1838	31.0913	31.1666	31.0422	31.0187	31.1964	31.063	31.11	31.0931	31.0646	31.175	31.0811	31.1182	30.9916	30.9721	31.2009	31.1864	31.2906	31.2147	31.2005	31.296	31.1777	31.2839	31.2751	31.2085	31.2864	31.1504	31.2088	31.0953	31.1189				By MS/MS	By MS/MS	By MS/MS	By MS/MS	By MS/MS	By MS/MS	By MS/MS	By MS/MS	By MS/MS	By MS/MS	By MS/MS	By MS/MS	By MS/MS	By MS/MS	By MS/MS	By MS/MS	By MS/MS
32.384	32.4463	32.3773	32.3596	32.3393	32.3202	32.4468	32.2828	32.4577	32.5466	32.5269	32.7181	32.4481	32.4015	32.2598	32.581	32.5591	32.5852	32.4814	32.5445	32.6618	32.6391	32.428	32.5257	32.4559	32.8501	32.8011	33.0185	32.7824	32.8475				By MS/MS	By MS/MS	By MS/MS	By MS/MS	By MS/MS	By MS/MS	By MS/MS	By MS/MS	By MS/MS	By MS/MS	By MS/MS	By MS/MS	By MS/MS	By MS/MS	By MS/MS	By MS/MS	By MS/MS
28.2876	26.598	25.5628	26.1523	26.5843	25.9142	26.5137	28.2426	25.9525	28.0807	28.5767	28.1791	28.2368	28.317	26.5639	28.6118	28.194	28.31	25.4986	25.8767	25.7589	26.0628	26.7672	25.9865	26.751	28.4492	25.0712	25.371	28.0117	28.331				By MS/MS	By MS/MS	By MS/MS	By MS/MS	By MS/MS	By MS/MS	By MS/MS	By MS/MS	By MS/MS	By MS/MS	By MS/MS	By MS/MS	By MS/MS	By MS/MS	By MS/MS	By MS/MS	By MS/MS
29.4075	29.584	29.6028	29.3058	29.4325	29.6644	29.6766	29.6609	29.4348	29.6526	29.1866	29.4688	29.6445	29.3431	29.4119	29.5392	29.0909	29.0699	29.2869	29.1862	29.2328	29.4663	29.537	29.6167	29.5669	26.6592	26.3988	29.0381	28.8841	28.9457				By MS/MS	By MS/MS	By MS/MS	By MS/MS	By MS/MS	By MS/MS	By MS/MS	By MS/MS	By MS/MS	By MS/MS	By MS/MS	By MS/MS	By MS/MS	By MS/MS	By MS/MS	By MS/MS	By MS/MS
28.0188	27.7152	28.0074	28.0793	28.0241	28.3019	28.3227	28.3461	28.281	28.1568	27.9593	28.0178	28.1584	27.7473	28.0039	27.979	28.2073	28.0947	27.8776	26.7674	26.0262	28.1707	28.2422	28.0346	28.0429	28.241	28.0841	28.0101	28.117	27.9338				By MS/MS	By MS/MS	By MS/MS	By MS/MS	By MS/MS	By MS/MS	By MS/MS	By MS/MS	By MS/MS	By MS/MS	By MS/MS	By MS/MS	By MS/MS	By MS/MS	By MS/MS	By MS/MS	By MS/MS
26.5452	26.7649	26.7993	25.9463	26.5997	26.7242	27.1494	27.478	26.7195	26.4943	26.0745	26.5397	25.987	26.0907	27.0432	26.2404	26.5372	26.3259	26.5176	26.5605	26.9957	26.7196	26.8327	26.3704	26.5219	26.4069	26.6944	27.0462	25.6692	27.0078				By MS/MS	By MS/MS	By MS/MS	By MS/MS	By MS/MS	By MS/MS	By MS/MS	By MS/MS	By MS/MS	By MS/MS	By MS/MS	By MS/MS	By MS/MS	By MS/MS	By MS/MS	By MS/MS	By MS/MS
37.3423	37.4024	37.4209	37.4055	37.3925	37.3604	37.2034	37.3249	37.3321	37.4431	37.4436	37.3785	37.318	37.3993	37.3594	37.4655	37.408	37.5417	37.4496	37.4526	37.478	37.5327	37.5858	37.5317	37.5749	37.3093	37.336	37.2948	37.3488	37.3532				By MS/MS	By MS/MS	By MS/MS	By MS/MS	By MS/MS	By MS/MS	By MS/MS	By MS/MS	By MS/MS	By MS/MS	By MS/MS	By MS/MS	By MS/MS	By MS/MS	By MS/MS	By MS/MS	By MS/MS
35.3887	35.4204	35.5236	35.3736	35.3737	35.5835	35.4622	35.539	35.4676	35.4903	35.3946	35.4697	35.4313	35.3584	35.3377	35.3958	35.4997	35.4926	35.4086	35.4123	35.6472	35.7429	35.8596	35.7092	35.7204	35.4078	35.4105	35.454	35.4188	35.3992				By MS/MS	By MS/MS	By MS/MS	By MS/MS	By MS/MS	By MS/MS	By MS/MS	By MS/MS	By MS/MS	By MS/MS	By MS/MS	By MS/MS	By MS/MS	By MS/MS	By MS/MS	By MS/MS	By MS/MS
35.5165	35.5704	35.537	35.6826	35.6868	35.5298	35.7234	35.82	35.7529	35.8199	35.396	35.3395	35.5966	35.7407	35.72	35.4811	35.4974	35.5061	35.7405	35.676	35.8795	35.8284	35.9893	35.9043	35.932	35.3646	35.4319	35.3245	35.3428	35.4029				By MS/MS	By MS/MS	By MS/MS	By MS/MS	By MS/MS	By MS/MS	By MS/MS	By MS/MS	By MS/MS	By MS/MS	By MS/MS	By MS/MS	By MS/MS	By MS/MS	By MS/MS	By MS/MS	By MS/MS
29.4093	26.3379	29.7782	29.4942	28.8381	28.8959	29.9387	29.7226	29.851	26.679	28.4049	30.3611	29.8657	29.6574	29.6457	29.7615	25.3917	29.2792	29.4592	26.6058	29.907	30.1176	30.1169	25.5251	29.6018	30.1868	30.3849	30.3961	30.4413	30.4752				By MS/MS	By MS/MS	By MS/MS	By MS/MS	By MS/MS	By MS/MS	By MS/MS	By MS/MS	By MS/MS	By MS/MS	By MS/MS	By MS/MS	By MS/MS	By MS/MS	By MS/MS	By MS/MS	By MS/MS
31.4318	31.145	31.1078	31.2341	31.2098	30.8267	30.8802	30.7416	30.7794	30.8376	31.038	30.963	31.16	31.2559	31.2101	31.2434	31.2141	31.1014	31.2486	31.2506	30.7098	30.3158	30.0325	30.3018	30.3569	31.198	31.1328	30.9608	30.9263	30.9137				By MS/MS	By MS/MS	By MS/MS	By MS/MS	By MS/MS	By MS/MS	By MS/MS	By MS/MS	By MS/MS	By MS/MS	By MS/MS	By MS/MS	By MS/MS	By MS/MS	By MS/MS	By MS/MS	By MS/MS
34.8262	34.7776	34.8752	34.8359	34.7456	35.0705	34.7495	34.679	34.7395	34.7481	34.9027	34.8829	34.8071	34.709	34.6767	34.971	34.908	35.0173	34.8857	34.8844	35.1885	35.1904	35.2867	35.1205	35.1272	34.8594	34.9913	34.9455	34.9257	35.0216				By MS/MS	By MS/MS	By MS/MS	By MS/MS	By MS/MS	By MS/MS	By MS/MS	By MS/MS	By MS/MS	By MS/MS	By MS/MS	By MS/MS	By MS/MS	By MS/MS	By MS/MS	By MS/MS	By MS/MS
26.3418	26.9619	25.8415	27.6085	27.3848	26.8223	27.2497	26.9918	25.0316	27.2055	27.1419	26.5295	27.3397	26.214	27.02	26.9328	26.1639	27.1472	27.6969	27.7782	27.4316	27.3367	27.6492	27.0669	27.3646	25.2957	26.3357	26.9301	26.109	26.2244				By MS/MS	By MS/MS		By MS/MS	By MS/MS	By MS/MS	By MS/MS	By MS/MS	By MS/MS	By MS/MS	By MS/MS	By MS/MS	By MS/MS	By MS/MS	By MS/MS	By MS/MS
32.2904	32.2428	32.3332	32.3067	32.249	32.3688	32.3981	32.4564	32.4536	32.4414	32.2969	32.3876	32.3307	32.2596	32.2743	32.2756	32.3094	32.3825	32.2893	32.3048	32.4746	32.4653	32.4574	32.4886	32.433	32.3377	32.3847	32.3841	32.3137	32.409				By MS/MS	By MS/MS	By MS/MS	By MS/MS	By MS/MS	By MS/MS	By MS/MS	By MS/MS	By MS/MS	By MS/MS	By MS/MS	By MS/MS	By MS/MS	By MS/MS	By MS/MS	By MS/MS	By MS/MS
28.5394	28.4915	28.2699	28.3724	28.4966	28.8538	28.4332	28.2071	28.5043	28.5349	28.5802	28.8512	28.4919	28.4604	28.4834	28.5865	28.4265	28.3431	28.5569	28.4762	28.2901	28.1635	27.8967	28.3162	28.1722	28.9408	28.9491	29.0356	28.8379	28.6837				By MS/MS	By MS/MS	By MS/MS	By MS/MS	By MS/MS	By MS/MS	By MS/MS	By MS/MS	By MS/MS	By MS/MS	By MS/MS	By MS/MS	By MS/MS	By MS/MS	By MS/MS	By MS/MS	By MS/MS
28.4465	28.5822	28.6439	28.7567	28.7461	28.6244	28.6846	28.7827	28.7108	28.7015	28.6697	28.2574	28.6327	28.4565	28.7254	28.4909	28.5731	28.3797	28.5323	28.5535	28.4827	28.5033	28.5325	28.3606	28.6232	28.4409	28.0124	28.2041	28.5028	28.4708				By MS/MS	By MS/MS	By MS/MS	By MS/MS	By MS/MS	By MS/MS	By MS/MS	By MS/MS	By MS/MS	By MS/MS	By MS/MS	By MS/MS	By MS/MS	By MS/MS	By MS/MS	By MS/MS	By MS/MS
27.78	28.0044	27.9472	27.9953	28.061	28.3897	28.1023	28.0901	28.2829	28.2232	28.1529	27.9634	27.9629	27.743	27.9237	27.8469	27.7614	27.9633	27.9775	28.1011	28.0586	27.9468	28.1383	28.0332	28.1689	28.0668	27.92	27.9418	28.1439	28.0113				By MS/MS	By MS/MS	By MS/MS	By MS/MS	By MS/MS	By MS/MS	By MS/MS	By MS/MS	By MS/MS	By MS/MS	By MS/MS	By MS/MS	By MS/MS	By MS/MS	By MS/MS	By MS/MS	By MS/MS
27.2799	27.1151	26.7619	28.3857	25.7266	26.1244	27.294	26.6716	26.8723	26.6312	25.6254	26.3823	26.7832	26.9885	26.9299	26.7475	26.7442	27.1842	26.9887	26.8917	27.5271	26.6587	26.8554	26.6738	26.5503	27.1526	26.7057	27.2469	26.9688	26.9417				By MS/MS	By MS/MS	By MS/MS	By MS/MS	By MS/MS	By MS/MS	By MS/MS	By MS/MS	By MS/MS	By MS/MS	By MS/MS	By MS/MS	By MS/MS	By MS/MS	By MS/MS	By MS/MS	By MS/MS
25.84	27.3363	25.9824	28.1485	27.7613	27.319	27.4316	27.5736	27.8772	27.1554	27.8674	28.1773	28.0904	26.6204	25.0054	27.8189	27.715	26.2644	26.869	26.1088	27.587	27.9451	27.8168	27.4466	27.4845	26.2977	26.6828	27.7299	27.459	27.6847				By MS/MS	By MS/MS	By MS/MS	By MS/MS	By MS/MS	By MS/MS	By MS/MS	By MS/MS	By MS/MS	By MS/MS	By MS/MS	By MS/MS	By MS/MS	By MS/MS	By MS/MS	By MS/MS	By MS/MS
31.211	31.2133	30.9444	31.276	31.0522	30.7647	31.2695	31.0587	31.2593	31.0773	31.2504	31.1709	31.3432	31.3574	31.296	31.2794	31.2952	30.9522	31.1277	31.0195	31.0543	30.8711	30.9335	31.085	30.9306	31.3532	31.1958	31.4788	31.167	31.312				By MS/MS	By MS/MS	By MS/MS	By MS/MS	By MS/MS	By MS/MS	By MS/MS	By MS/MS	By MS/MS	By MS/MS	By MS/MS	By MS/MS	By MS/MS	By MS/MS	By MS/MS	By MS/MS	By MS/MS
30.3145	30.0145	30.2398	30.1241	30.0656	30.3369	30.218	30.2709	30.1599	30.143	30.0942	30.1705	30.2294	30.1101	30.0405	30.1424	30.2195	30.0762	30.0556	30.119	30.2706	30.2724	30.1961	30.142	30.1225	30.3088	30.12	30.1965	30.0483	30.1542				By MS/MS	By MS/MS	By MS/MS	By MS/MS	By MS/MS	By MS/MS	By MS/MS	By MS/MS	By MS/MS	By MS/MS	By MS/MS	By MS/MS	By MS/MS	By MS/MS	By MS/MS	By MS/MS	By MS/MS
27.9771	28.0127	28.0138	28.4211	28.0306	27.6384	27.7398	26.4438	28.0223	28.0005	27.9924	28.069	28.0136	28.2957	28.091	28.1999	28.0441	28.0186	28.1476	28.1958	28.0598	27.8869	28.2081	26.7432	27.7714	27.8787	26.8458	28.3007	28.0385	28.0605				By MS/MS	By MS/MS	By MS/MS	By MS/MS	By MS/MS	By MS/MS	By MS/MS	By MS/MS	By MS/MS	By MS/MS	By MS/MS	By MS/MS	By MS/MS	By MS/MS	By MS/MS	By MS/MS	By MS/MS
28.4601	28.3754	28.5223	28.2462	28.224	28.7394	28.416	26.316	28.3699	28.4319	28.4455	28.5407	28.5696	28.4049	28.347	28.237	28.7312	28.692	28.2833	28.3612	28.1401	28.512	28.2006	28.2885	28.0913	28.4973	28.4576	28.6056	28.54	28.2011				By MS/MS	By MS/MS	By MS/MS	By MS/MS	By MS/MS	By MS/MS	By MS/MS	By MS/MS	By MS/MS	By MS/MS	By MS/MS	By MS/MS	By MS/MS	By MS/MS	By MS/MS	By MS/MS	By MS/MS
29.5073	29.5023	29.5847	29.4677	29.5029	29.3629	29.7625	29.5506	29.684	29.65	29.6372	29.6733	29.4873	29.399	29.537	29.5961	29.4719	29.4062	29.4351	29.3894	29.5896	29.529	29.4497	29.4033	29.472	29.8964	29.7855	29.8423	29.6841	29.6336				By MS/MS	By MS/MS	By MS/MS	By MS/MS	By MS/MS	By MS/MS	By MS/MS	By MS/MS	By MS/MS	By MS/MS	By MS/MS	By MS/MS	By MS/MS	By MS/MS	By MS/MS	By MS/MS	By MS/MS
32.4151	32.2197	32.2001	32.4779	32.4008	32.1597	32.3292	32.3483	32.3288	32.3501	32.2849	32.1897	32.3605	32.5083	32.4773	32.2723	32.3605	32.263	32.4833	32.469	32.4133	32.4238	32.524	32.4166	32.4137	32.3638	32.3502	32.2533	32.2379	32.2574				By MS/MS	By MS/MS	By MS/MS	By MS/MS	By MS/MS	By MS/MS	By MS/MS	By MS/MS	By MS/MS	By MS/MS	By MS/MS	By MS/MS	By MS/MS	By MS/MS	By MS/MS	By MS/MS	By MS/MS
28.8275	28.6756	28.6852	28.5594	28.7547	28.4509	28.6081	28.6192	28.4982	28.5724	28.5506	28.6376	28.6995	28.6576	28.6259	28.6485	28.6623	28.7378	28.6467	28.7121	28.5851	28.2786	28.3904	28.4496	28.4986	28.7988	28.7537	28.6337	28.4783	28.6492				By MS/MS	By MS/MS	By MS/MS	By MS/MS	By MS/MS	By MS/MS	By MS/MS	By MS/MS	By MS/MS	By MS/MS	By MS/MS	By MS/MS	By MS/MS	By MS/MS	By MS/MS	By MS/MS	By MS/MS
28.5248	28.621	28.9543	28.6859	28.802	28.5992	28.6557	28.5337	28.7767	28.9411	28.8228	28.7207	28.76	28.821	28.7611	28.7264	28.7308	28.8868	28.6602	28.6632	28.7453	28.4985	28.3635	28.6177	28.6769	28.6381	28.8747	28.7402	28.8992	28.8552				By MS/MS	By MS/MS	By MS/MS	By MS/MS	By MS/MS	By MS/MS	By MS/MS	By MS/MS	By MS/MS	By MS/MS	By MS/MS	By MS/MS	By MS/MS	By MS/MS	By MS/MS	By MS/MS	By MS/MS
29.5105	29.2953	29.1525	29.5572	29.4572	29.3093	29.3561	29.297	29.3802	29.4317	29.4775	29.3249	29.3146	29.5683	29.4361	29.474	29.4839	29.4034	29.5877	29.5501	29.6711	29.5133	29.4119	29.2123	29.364	29.8107	29.4568	29.5035	29.5012	29.3387				By MS/MS	By MS/MS	By MS/MS	By MS/MS	By MS/MS	By MS/MS	By MS/MS	By MS/MS	By MS/MS	By MS/MS	By MS/MS	By MS/MS	By MS/MS	By MS/MS	By MS/MS	By MS/MS	By MS/MS
28.2664	28.4586	28.4581	28.1737	28.4178	28.2876	28.6617	28.7067	28.5254	28.5877	28.579	28.6713	28.3735	28.5524	28.3103	28.5422	28.553	28.635	28.4653	28.4558	28.602	28.16	28.536	28.5015	28.5049	28.7018	28.4592	28.3271	28.4672	28.1169				By MS/MS	By MS/MS	By MS/MS	By MS/MS	By MS/MS	By MS/MS	By MS/MS	By MS/MS	By MS/MS	By MS/MS	By MS/MS	By MS/MS	By MS/MS	By MS/MS	By MS/MS	By MS/MS	By MS/MS
33.7364	33.5929	33.6445	33.6034	33.5336	33.6701	33.6103	33.6953	33.5947	33.5351	33.6779	33.675	33.5703	33.5137	33.4883	33.6881	33.5674	33.6288	33.5729	33.6164	33.8235	33.7495	33.7589	33.7444	33.7311	33.6994	33.5853	33.644	33.5525	33.484				By MS/MS	By MS/MS	By MS/MS	By MS/MS	By MS/MS	By MS/MS	By MS/MS	By MS/MS	By MS/MS	By MS/MS	By MS/MS	By MS/MS	By MS/MS	By MS/MS	By MS/MS	By MS/MS	By MS/MS
34.2136	33.9812	34.2577	34.0185	34.4412	34.2031	34.6138	34.8988	34.6467	34.4936	33.8682	34.2144	33.8629	34.812	34.915	34.2042	33.943	33.9464	34.3741	34.0785	34.1831	35.064	35.344	35.1834	35.177	34.3515	34.45	33.9473	34.211	34.272				By MS/MS	By MS/MS	By MS/MS	By MS/MS	By MS/MS	By MS/MS	By MS/MS	By MS/MS	By MS/MS	By MS/MS	By MS/MS	By MS/MS	By MS/MS	By MS/MS	By MS/MS	By MS/MS	By MS/MS
30.6829	30.4758	30.2561	30.7318	30.5813	30.3823	30.5128	30.4037	30.2602	30.4979	30.5005	30.285	30.4893	30.7933	30.7579	30.6957	30.7886	30.4985	30.7355	30.6624	30.6225	30.5445	30.6365	30.5713	30.6731	30.6444	30.6539	30.5928	30.5837	30.5695				By MS/MS	By MS/MS	By MS/MS	By MS/MS	By MS/MS	By MS/MS	By MS/MS	By MS/MS	By MS/MS	By MS/MS	By MS/MS	By MS/MS	By MS/MS	By MS/MS	By MS/MS	By MS/MS	By MS/MS
31.2112	30.9203	31.0153	31.0115	31.0512	27.647	30.6102	30.6772	30.6063	30.6763	30.8102	31.0315	31.0176	31.0103	30.9535	30.8533	31.0735	30.8154	30.731	30.8393	31.1237	31.1219	31.2869	31.159	31.0558	31.1646	30.8834	30.9678	30.9173	30.8709				By MS/MS	By MS/MS	By MS/MS	By MS/MS	By MS/MS	By MS/MS	By MS/MS	By MS/MS	By MS/MS	By MS/MS	By MS/MS	By MS/MS	By MS/MS	By MS/MS	By MS/MS	By MS/MS	By MS/MS
27.8822	27.7944	27.8956	27.8993	27.5465	26.9477	27.9358	26.192	27.435	27.48	27.8987	27.7846	27.8902	27.9679	27.7	27.8669	28.0154	27.7	27.6474	27.8104	27.5788	27.2185	25.2396	27.3969	27.3278	28.0125	27.8335	27.8796	27.6401	27.7184				By MS/MS	By MS/MS	By MS/MS	By MS/MS	By MS/MS	By MS/MS	By MS/MS	By MS/MS	By MS/MS	By MS/MS	By MS/MS	By MS/MS	By MS/MS	By MS/MS	By MS/MS	By MS/MS	By MS/MS
29.8416	29.7565	29.7821	29.8217	29.8826	30.097	30.0413	30.0707	30.1648	29.9414	29.8872	29.7825	29.8554	29.7456	29.7601	29.9591	29.8546	29.8402	29.8141	29.8356	30.0996	30.0467	30.0366	30.08	30.0683	29.9407	29.8796	29.9352	29.8725	29.8344				By MS/MS	By MS/MS	By MS/MS	By MS/MS	By MS/MS	By MS/MS	By MS/MS	By MS/MS	By MS/MS	By MS/MS	By MS/MS	By MS/MS	By MS/MS	By MS/MS	By MS/MS	By MS/MS	By MS/MS
30.0826	30.0272	29.887	30.0666	30.0506	29.8506	29.9475	29.8261	29.8908	29.8459	29.9915	30.0377	30.0235	29.9111	29.8949	30.1323	30.0417	29.9732	30.0142	30.066	29.9201	29.8275	29.8273	29.8053	29.8045	30.1153	29.8907	29.9657	29.987	29.9051				By MS/MS	By MS/MS	By MS/MS	By MS/MS	By MS/MS	By MS/MS	By MS/MS	By MS/MS	By MS/MS	By MS/MS	By MS/MS	By MS/MS	By MS/MS	By MS/MS	By MS/MS	By MS/MS	By MS/MS
35.4695	35.3633	35.3475	35.5746	35.4692	34.7667	34.7832	34.8844	34.9778	35.001	35.2066	35.2655	35.443	35.5756	35.5572	35.308	35.3977	35.3351	35.4653	35.4358	34.6369	34.2788	33.7623	34.2732	34.2738	35.3645	35.3427	35.2669	35.2873	35.2663				By MS/MS	By MS/MS	By MS/MS	By MS/MS	By MS/MS	By MS/MS	By MS/MS	By MS/MS	By MS/MS	By MS/MS	By MS/MS	By MS/MS	By MS/MS	By MS/MS	By MS/MS	By MS/MS	By MS/MS
34.0597	34.0789	33.9938	34.2203	34.1273	34.4183	34.4319	34.3445	34.3388	34.2458	34.1839	34.1877	34.2016	34.3213	34.2683	34.2505	34.2524	34.0969	34.14	34.1112	34.5733	34.5207	34.5472	34.4963	34.3584	34.3114	34.4299	34.2891	34.2621	34.0976				By MS/MS	By MS/MS	By MS/MS	By MS/MS	By MS/MS	By MS/MS	By MS/MS	By MS/MS	By MS/MS	By MS/MS	By MS/MS	By MS/MS	By MS/MS	By MS/MS	By MS/MS	By MS/MS	By MS/MS
32.8787	32.9921	32.919	32.9992	32.9359	33.284	33.091	33.039	33.0966	32.9886	32.9989	33.0465	33.017	32.952	32.8704	33.0116	33.0297	32.9397	33.0164	32.9566	33.373	33.3693	33.4622	33.2877	33.2674	33.1506	33.0879	32.9794	32.8834	32.8682				By MS/MS	By MS/MS	By MS/MS	By MS/MS	By MS/MS	By MS/MS	By MS/MS	By MS/MS	By MS/MS	By MS/MS	By MS/MS	By MS/MS	By MS/MS	By MS/MS	By MS/MS	By MS/MS	By MS/MS
34.0006	33.8134	33.7136	34.1205	34.0566	33.7484	33.8633	33.9413	33.8888	33.8801	33.8444	33.07	33.8041	34.0629	34.1485	33.8153	33.715	33.823	34.1804	34.0615	34.3076	34.276	34.276	34.1498	34.2621	33.159	33.3052	32.6467	32.9972	33.2043				By MS/MS	By MS/MS	By MS/MS	By MS/MS	By MS/MS	By MS/MS	By MS/MS	By MS/MS	By MS/MS	By MS/MS	By MS/MS	By MS/MS	By MS/MS	By MS/MS	By MS/MS	By MS/MS	By MS/MS
31.2156	30.9283	30.9198	30.9428	30.9384	31.1248	31.1467	31.0725	31.0056	31.0533	30.9494	30.9327	31.0176	30.8284	30.8351	31.0462	31.1363	30.9359	31.0166	31.0515	31.1437	31.0818	31.1374	31.0372	31.0194	31.1548	30.9562	30.8553	30.9185	30.9055				By MS/MS	By MS/MS	By MS/MS	By MS/MS	By MS/MS	By MS/MS	By MS/MS	By MS/MS	By MS/MS	By MS/MS	By MS/MS	By MS/MS	By MS/MS	By MS/MS	By MS/MS	By MS/MS	By MS/MS
26.5762	26.9391	25.8936	25.825	26.5039	26.5498	27.2613	27.5854	26.5921	27.7324	25.6972	26.3313	25.7959	26.757	25.2797	27.0909	25.8425	25.2966	25.8067	27.343	26.7487	25.785	27.2859	25.3331	26.7812	25.859	25.6672	24.9439	26.7589	27.109				By matching	By MS/MS		By MS/MS	By MS/MS		By MS/MS	By MS/MS	By MS/MS	By MS/MS	By MS/MS	By MS/MS	By MS/MS	By MS/MS
31.2599	30.8024	30.9601	31.1686	30.9815	31.0177	30.3617	30.3169	30.3971	30.6746	30.9687	30.9201	30.8257	30.907	30.9481	31.1564	31.1516	31.0987	31.1156	31.0825	30.9037	30.7633	30.4707	30.7808	30.7603	30.889	30.897	30.942	30.7188	30.8227				By MS/MS	By MS/MS	By MS/MS	By MS/MS	By MS/MS	By MS/MS	By MS/MS	By MS/MS	By MS/MS	By MS/MS	By MS/MS	By MS/MS	By MS/MS	By MS/MS	By MS/MS	By MS/MS	By MS/MS
28.327	27.8485	28.2776	28.1972	28.4063	27.8996	28.534	28.6186	28.214	28.4626	27.9947	28.074	28.2924	28.471	28.3675	28.3781	28.3726	28.0165	28.315	28.5118	28.6531	28.6536	28.6949	28.5484	28.5721	28.2462	28.2536	28.1358	28.1778	28.1642				By MS/MS	By MS/MS	By MS/MS	By MS/MS	By MS/MS	By MS/MS	By MS/MS	By MS/MS	By MS/MS	By MS/MS	By MS/MS	By MS/MS	By MS/MS	By MS/MS	By MS/MS	By MS/MS	By MS/MS
31.5658	31.5863	31.6492	31.5945	31.6619	31.7309	31.7824	31.8184	31.772	31.7825	31.4848	31.666	31.6656	31.5946	31.6793	31.6314	31.8313	31.7806	31.8069	31.877	32.1377	31.9861	32.1925	32.0523	32.0696	31.8022	31.8957	31.8485	31.7486	31.824				By MS/MS	By MS/MS	By MS/MS	By MS/MS	By MS/MS	By MS/MS	By MS/MS	By MS/MS	By MS/MS	By MS/MS	By MS/MS	By MS/MS	By MS/MS	By MS/MS	By MS/MS	By MS/MS	By MS/MS
30.5676	30.3124	30.1449	30.5933	30.5696	30.4979	30.6428	30.5524	30.7151	30.6959	30.5679	30.559	30.5815	30.6842	30.7431	30.5957	30.6318	30.3919	30.6557	30.658	30.8913	30.6777	31.0258	30.8134	30.7515	30.6901	30.8036	30.6482	30.6608	30.7257				By MS/MS	By MS/MS	By MS/MS	By MS/MS	By MS/MS	By MS/MS	By MS/MS	By MS/MS	By MS/MS	By MS/MS	By MS/MS	By MS/MS	By MS/MS	By MS/MS	By MS/MS	By MS/MS	By MS/MS
28.0437	28.1389	28.2289	28.2174	27.9682	28.1705	28.0179	28.0151	27.8471	28.0519	28.0132	28.0825	28.11	28.1657	28.1511	28.1231	28.1494	28.2284	28.1519	28.1372	28.4267	28.3432	28.5231	28.2862	28.2181	28.1675	28.1554	28.0564	28.005	28.1177				By MS/MS	By MS/MS	By MS/MS	By MS/MS	By MS/MS	By MS/MS	By MS/MS	By MS/MS	By MS/MS	By MS/MS	By MS/MS	By MS/MS	By MS/MS	By MS/MS	By MS/MS	By MS/MS	By MS/MS
28.1046	28.1349	28.0903	28.1237	28.3099	28.0802	27.9823	27.9205	27.7563	27.949	28.2871	28.3211	27.9753	28.2789	28.0182	28.1652	27.9668	28.1637	28.0364	28.1497	28.3679	28.0761	28.2299	28.2304	28.1497	28.3174	28.4672	28.322	28.3083	28.2923				By MS/MS	By MS/MS	By MS/MS	By MS/MS	By MS/MS	By MS/MS	By MS/MS	By MS/MS	By MS/MS	By MS/MS	By MS/MS	By MS/MS	By MS/MS	By MS/MS	By MS/MS	By MS/MS	By MS/MS
26.9136	26.7013	27.1339	25.894	26.1125	27.3575	27.3307	25.3554	25.4926	26.2502	25.8288	26.2321	26.7443	26.7388	26.8952	27.0793	26.0089	26.7993	26.9113	26.8014	26.5573	26.7501	26.628	25.3918	25.9832	25.9753	26.7519	26.9911	27.0541	26.6303				By MS/MS	By MS/MS		By MS/MS		By MS/MS		By MS/MS				By MS/MS	By MS/MS	By MS/MS	By MS/MS	By MS/MS	By MS/MS
32.7668	32.4269	32.3039	32.4218	32.389	31.8176	32.2712	32.0302	31.9261	31.9554	32.1975	32.3347	32.5771	32.034	32.0874	32.5459	32.4643	32.0336	32.2795	32.2469	31.8364	31.8273	31.6232	31.7606	31.8199	32.1756	32.2693	32.0422	31.7848	31.8974				By MS/MS	By MS/MS	By MS/MS	By MS/MS	By MS/MS	By MS/MS	By MS/MS	By MS/MS	By MS/MS	By MS/MS	By MS/MS	By MS/MS	By MS/MS	By MS/MS	By MS/MS	By MS/MS	By MS/MS
30.4701	30.4771	30.5211	30.3074	30.3218	30.5322	30.3671	30.3881	30.372	30.3942	30.528	30.5824	30.5858	30.3983	30.3179	30.5727	30.6109	30.5216	30.4403	30.445	30.6484	30.59	30.7817	30.7057	30.5418	30.5852	30.6139	30.6945	30.5098	30.4331				By MS/MS	By MS/MS	By MS/MS	By MS/MS	By MS/MS	By MS/MS	By MS/MS	By MS/MS	By MS/MS	By MS/MS	By MS/MS	By MS/MS	By MS/MS	By MS/MS	By MS/MS	By MS/MS	By MS/MS
31.7155	31.5756	31.5219	31.675	31.5362	31.624	31.6598	31.4588	31.5458	31.5078	31.6804	31.6658	31.6522	31.5527	31.5865	31.7083	31.535	31.4156	31.7045	31.6356	31.577	31.4846	31.3731	31.3831	31.4919	31.8692	31.6577	31.5474	31.5511	31.571				By MS/MS	By MS/MS	By MS/MS	By MS/MS	By MS/MS	By MS/MS	By MS/MS	By MS/MS	By MS/MS	By MS/MS	By MS/MS	By MS/MS	By MS/MS	By MS/MS	By MS/MS	By MS/MS	By MS/MS
28.593	28.6928	28.716	28.5024	28.3777	28.77	28.578	28.5848	28.6714	28.6369	28.4812	28.719	28.7028	28.4655	28.328	28.6219	28.6313	28.6599	28.4454	28.5061	28.7824	28.7254	28.998	28.6895	28.7216	28.6371	28.6502	28.6738	28.4982	28.4949				By MS/MS	By MS/MS	By MS/MS	By MS/MS	By MS/MS	By MS/MS	By MS/MS	By MS/MS	By MS/MS	By MS/MS	By MS/MS	By MS/MS	By MS/MS	By MS/MS	By MS/MS	By MS/MS	By MS/MS
29.0893	29.2059	28.8602	28.9197	29.0203	28.9343	28.8431	28.5908	28.9278	28.9403	29.26	29.0448	29.1088	28.8522	28.9228	28.9509	28.9193	28.8192	28.837	28.7739	28.9012	28.5213	28.4409	28.5294	28.5315	28.9671	28.7131	28.9096	28.9956	28.6705				By MS/MS	By MS/MS	By MS/MS	By MS/MS	By MS/MS	By MS/MS	By MS/MS	By MS/MS	By MS/MS	By MS/MS	By MS/MS	By MS/MS	By MS/MS	By MS/MS	By MS/MS	By MS/MS	By MS/MS
25.6562	25.8555	26.4683	26.1915	26.0312	26.6434	27.9904	26.6879	26.2798	26.5856	26.1152	26.2339	26.7969	26.4081	26.5978	26.7866	25.845	25.9916	25.4587	26.8141	27.0935	26.8875	26.9654	27.0378	26.6803	27.0511	26.7048	26.8095	26.434	26.486				By MS/MS	By MS/MS	By MS/MS	By MS/MS	By MS/MS	By MS/MS	By MS/MS	By MS/MS	By MS/MS	By MS/MS	By MS/MS	By MS/MS	By MS/MS	By MS/MS	By MS/MS	By MS/MS	By MS/MS
28.5253	28.4351	28.5103	28.5082	28.4306	28.3848	28.5216	28.3984	28.4218	28.3048	28.5738	28.6183	28.4464	28.3439	28.3089	28.3849	28.4589	28.5023	28.3129	28.3204	28.668	28.4891	28.4431	28.4205	28.4703	28.5211	28.5935	28.6503	28.6477	28.4598				By MS/MS	By MS/MS	By MS/MS	By MS/MS	By MS/MS	By MS/MS	By MS/MS	By MS/MS	By MS/MS	By MS/MS	By MS/MS	By MS/MS	By MS/MS	By MS/MS	By MS/MS	By MS/MS	By MS/MS
28.4265	28.2798	28.2788	28.3066	28.3332	28.2774	28.1485	28.415	28.2003	28.258	28.2739	28.3196	28.3288	28.2896	28.332	28.3473	28.3932	28.2627	28.3978	28.1867	28.3766	28.3252	28.4619	28.4009	28.3917	28.4722	28.2978	28.3748	28.16	28.1893				By MS/MS	By MS/MS	By MS/MS	By MS/MS	By MS/MS	By MS/MS	By MS/MS	By MS/MS	By MS/MS	By MS/MS	By MS/MS	By MS/MS	By MS/MS	By MS/MS	By MS/MS	By MS/MS	By MS/MS
32.9254	32.8014	32.8277	32.8868	32.8195	32.9172	32.9681	32.9827	32.978	33.0677	32.7684	32.8599	32.8814	32.8612	32.8757	32.8176	32.8721	32.8185	32.8689	32.8534	32.9671	32.931	33.0308	32.9699	32.9918	32.8293	32.8575	32.8789	32.7712	32.798				By MS/MS	By MS/MS	By MS/MS	By MS/MS	By MS/MS	By MS/MS	By MS/MS	By MS/MS	By MS/MS	By MS/MS	By MS/MS	By MS/MS	By MS/MS	By MS/MS	By MS/MS	By MS/MS	By MS/MS
28.2871	28.2645	28.2142	28.2906	28.349	28.056	28.1458	28.1184	28.1129	28.1751	28.3533	28.5557	28.4028	28.151	28.208	28.15	28.2409	28.3245	28.1484	28.2391	28.3065	28.3307	28.343	28.3126	28.3352	28.4296	28.2915	28.0693	28.1869	27.9608				By MS/MS	By MS/MS	By MS/MS	By MS/MS	By MS/MS	By MS/MS	By MS/MS	By MS/MS	By MS/MS	By MS/MS	By MS/MS	By MS/MS	By MS/MS	By MS/MS	By MS/MS	By MS/MS	By MS/MS
31.4659	31.4207	31.4596	31.3226	31.4113	31.2986	31.3692	31.3906	31.3728	31.4802	31.4083	31.5438	31.495	31.2406	31.3323	31.398	31.3201	31.4085	31.4509	31.3842	31.5529	31.5115	31.6594	31.5328	31.5819	31.5365	31.5682	31.4917	31.4661	31.4396				By MS/MS	By MS/MS	By MS/MS	By MS/MS	By MS/MS	By MS/MS	By MS/MS	By MS/MS	By MS/MS	By MS/MS	By MS/MS	By MS/MS	By MS/MS	By MS/MS	By MS/MS	By MS/MS	By MS/MS
27.7514	27.269	27.6449	27.4748	27.8284	27.6576	27.6161	27.9473	27.8405	27.7493	27.3532	27.6958	27.5742	27.7279	27.8644	27.7431	27.6584	27.8193	27.853	27.6115	27.9555	27.8317	27.6647	27.9183	27.8339	27.9586	27.7691	27.7997	27.8761	27.5726				By MS/MS	By MS/MS	By MS/MS	By MS/MS	By MS/MS	By MS/MS	By MS/MS	By MS/MS	By MS/MS	By MS/MS	By MS/MS	By MS/MS	By MS/MS	By MS/MS	By MS/MS	By MS/MS	By MS/MS
30.865	30.6434	30.6885	30.7756	30.6844	30.5173	30.7811	30.7734	30.6965	30.7611	30.6389	30.7151	30.7227	30.667	30.6204	30.7218	30.7639	30.7686	30.705	30.7462	30.8154	30.6434	30.6202	30.788	30.6191	30.8181	30.7443	30.8084	30.6708	30.6539				By MS/MS	By MS/MS	By MS/MS	By MS/MS	By MS/MS	By MS/MS	By MS/MS	By MS/MS	By MS/MS	By MS/MS	By MS/MS	By MS/MS	By MS/MS	By MS/MS	By MS/MS	By MS/MS	By MS/MS
32.9215	32.5945	32.4826	32.666	32.7831	31.7384	31.7736	31.5978	31.8796	31.8728	32.554	32.411	32.6057	32.8355	32.8529	32.7043	32.6058	32.3139	32.6635	32.7202	31.4594	31.1174	30.621	31.2278	31.2912	32.658	32.4359	32.3521	32.1838	32.2287				By MS/MS	By MS/MS	By MS/MS	By MS/MS	By MS/MS	By MS/MS	By MS/MS	By MS/MS	By MS/MS	By MS/MS	By MS/MS	By MS/MS	By MS/MS	By MS/MS	By MS/MS	By MS/MS	By MS/MS
32.1703	32.1401	32.1929	32.1049	32.0409	32.3721	32.3138	32.3191	32.344	32.3745	32.1721	32.2552	32.1619	32.0299	32.0109	32.1066	32.1294	32.1265	32.0945	32.0731	32.5184	32.4427	32.5285	32.505	32.4986	32.1935	32.1352	32.1487	32.1498	32.1343				By MS/MS	By MS/MS	By MS/MS	By MS/MS	By MS/MS	By MS/MS	By MS/MS	By MS/MS	By MS/MS	By MS/MS	By MS/MS	By MS/MS	By MS/MS	By MS/MS	By MS/MS	By MS/MS	By MS/MS
27.1488	27.1045	26.985	27.1767	26.9682	27.0527	27.1153	26.9864	27.0399	27.1419	27.1601	26.9532	27.0207	27.0377	27.3238	27.14	27.3043	26.9071	26.7627	26.8431	27.2655	27.0906	26.748	27.2983	26.997	26.9848	27.1945	26.931	26.9792	26.9029				By MS/MS	By MS/MS	By MS/MS	By MS/MS	By MS/MS	By MS/MS	By MS/MS	By MS/MS	By MS/MS	By MS/MS	By MS/MS	By MS/MS	By MS/MS	By MS/MS	By MS/MS	By MS/MS	By MS/MS
29.4718	29.1369	29.2375	29.4636	29.4052	28.901	29.0314	29.1616	29.2134	29.2489	29.2974	29.0245	29.2888	29.4065	29.4546	29.4671	29.2829	29.2487	29.568	29.5144	29.1493	29.046	28.9579	29.0892	29.0834	29.2658	29.2612	29.1359	29.1377	29.031				By MS/MS	By MS/MS	By MS/MS	By MS/MS	By MS/MS	By MS/MS	By MS/MS	By MS/MS	By MS/MS	By MS/MS	By MS/MS	By MS/MS	By MS/MS	By MS/MS	By MS/MS	By MS/MS	By MS/MS
27.3771	27.2575	27.3951	27.2659	26.7429	27.2454	27.1386	27.8004	27.1056	27.3863	27.4379	27.5542	27.3517	27.2451	27.3087	26.3971	27.4965	27.1621	27.4688	27.4153	27.4533	27.4254	27.3764	27.5935	26.174	27.2388	27.2266	27.2405	27.1159	26.8796				By MS/MS	By MS/MS	By MS/MS	By MS/MS	By MS/MS	By MS/MS	By MS/MS	By MS/MS	By MS/MS	By MS/MS	By MS/MS	By MS/MS	By MS/MS	By MS/MS	By MS/MS	By MS/MS	By MS/MS
32.8681	32.7505	32.6566	32.7533	32.6144	32.3063	31.9965	31.7375	31.8739	32.1001	32.8198	32.6098	32.9175	32.7938	32.8167	32.3216	32.4804	32.2795	32.3079	32.2454	31.2108	30.9967	31.1776	31.1596	30.503	32.3789	32.3194	32.5116	32.5183	32.3355				By MS/MS	By MS/MS	By MS/MS	By MS/MS	By MS/MS	By MS/MS	By MS/MS	By MS/MS	By MS/MS	By MS/MS	By MS/MS	By MS/MS	By MS/MS	By MS/MS	By MS/MS	By MS/MS	By MS/MS
28.5777	27.3672	24.8843	28.0397	26.9689	27.0986	28.2316	25.1568	25.8222	25.6318	27.6503	27.0923	25.2057	28.0873	26.4316	28.4272	26.2988	27.5876	28.2078	28.2412	25.8572	26.379	25.884	26.3842	25.6967	27.0192	26.3034	26.0652	26.7545	26.2084				By MS/MS			By MS/MS	By MS/MS		By MS/MS	By MS/MS			By MS/MS		By MS/MS	By MS/MS	By MS/MS	By MS/MS	By MS/MS
29.5962	29.5194	29.4256	29.5687	29.434	29.5183	29.5451	29.5279	29.4842	29.5576	29.4571	29.4524	29.3961	29.46	29.5406	29.5414	29.5534	29.478	29.5615	29.6124	29.5332	29.4157	29.5852	29.5324	29.5469	29.5905	29.4504	29.5874	29.5184	29.4954				By MS/MS	By MS/MS	By MS/MS	By MS/MS	By MS/MS	By MS/MS	By MS/MS	By MS/MS	By MS/MS	By MS/MS	By MS/MS	By MS/MS	By MS/MS	By MS/MS	By MS/MS	By MS/MS	By MS/MS
30.6075	30.6581	30.714	30.4449	30.5186	30.5844	30.6756	30.6362	30.6409	30.474	30.5934	30.6322	30.535	30.5162	30.4179	30.6467	30.6498	30.6529	30.61	30.6249	30.5963	30.4104	30.5031	30.5041	30.4823	30.6838	30.4744	30.5667	30.4479	30.5726				By MS/MS	By MS/MS	By MS/MS	By MS/MS	By MS/MS	By MS/MS	By MS/MS	By MS/MS	By MS/MS	By MS/MS	By MS/MS	By MS/MS	By MS/MS	By MS/MS	By MS/MS	By MS/MS	By MS/MS
30.7821	31.2133	31.0615	31.1311	26.8623	30.7634	27.727	27.0637	30.9745	27.5651	31.1153	25.6255	31.0329	31.2232	31.4593	27.1838	26.3823	31.0585	26.6932	31.19	31.0536	26.4737	31.2275	25.9661	30.9472	25.6824	31.0596	30.8976	30.8035	30.8605				By MS/MS	By MS/MS	By MS/MS	By MS/MS	By MS/MS	By MS/MS	By MS/MS	By MS/MS	By MS/MS	By MS/MS	By MS/MS		By MS/MS	By MS/MS	By MS/MS	By MS/MS	By MS/MS
31.1452	30.9847	31.0801	30.9368	30.9484	31.0589	30.924	31.1334	30.943	31.0332	30.9408	31.0347	31.0956	31.0127	30.9332	30.9588	31.0769	31.0033	31.0119	31.0273	31.1826	31.0594	31.32	31.1661	31.1796	31.0445	30.7777	30.9338	30.8758	30.8092				By MS/MS	By MS/MS	By MS/MS	By MS/MS	By MS/MS	By MS/MS	By MS/MS	By MS/MS	By MS/MS	By MS/MS	By MS/MS	By MS/MS	By MS/MS	By MS/MS	By MS/MS	By MS/MS	By MS/MS
32.2041	32.233	32.1012	32.1603	31.9642	32.0631	32.0256	32.2509	31.9809	32.2164	31.9531	31.9109	32.0426	32.0027	32.0573	31.8867	32.1671	31.9163	31.8697	31.8183	32.0508	31.9575	32.0409	32.0561	32.0758	32.0513	32.077	32.0135	31.8462	31.8106				By MS/MS	By MS/MS	By MS/MS	By MS/MS	By MS/MS	By MS/MS	By MS/MS	By MS/MS	By MS/MS	By MS/MS	By MS/MS	By MS/MS	By MS/MS	By MS/MS	By MS/MS	By MS/MS	By MS/MS
31.2295	30.9171	25.6627	30.8927	26.0288	30.8149	30.9046	25.7407	26.2831	26.1167	31.1372	31.1432	30.96	30.901	30.8804	24.8655	30.8742	30.8902	25.7485	26.2655	30.8786	25.8971	30.7889	30.7836	30.75	26.5577	30.8811	30.933	30.9051	30.9223				By MS/MS	By MS/MS	By MS/MS	By MS/MS	By MS/MS	By MS/MS	By MS/MS	By MS/MS	By MS/MS	By MS/MS	By MS/MS	By MS/MS	By MS/MS	By MS/MS	By MS/MS	By MS/MS	By MS/MS
31.8814	31.938	31.631	31.8325	31.7135	31.4923	31.7071	31.4057	32.0822	32.0575	32.0491	32.2232	31.5642	31.735	31.812	31.7422	31.713	31.7401	31.7231	31.7927	31.8415	31.7218	31.624	31.8271	31.8629	32.2607	32.2279	32.2803	32.1331	32.1135				By MS/MS	By MS/MS	By MS/MS	By MS/MS	By MS/MS	By MS/MS	By MS/MS	By MS/MS	By MS/MS	By MS/MS	By MS/MS	By MS/MS	By MS/MS	By MS/MS	By MS/MS	By MS/MS	By MS/MS
29.1433	29.105	28.821	29.1994	29.4159	28.8062	28.7111	28.7354	28.6375	28.5255	29.0506	27.5085	29.0482	28.9912	29.0783	25.5772	28.558	29.304	29.3439	29.5798	28.7154	28.4604	28.2662	28.2416	28.5679	27.656	26.2415	27.3694	26.7818	26.3037				By MS/MS	By MS/MS	By MS/MS	By MS/MS	By MS/MS	By MS/MS	By MS/MS	By MS/MS	By MS/MS	By MS/MS	By MS/MS	By MS/MS	By MS/MS	By MS/MS	By MS/MS	By MS/MS	By MS/MS
33.0862	32.8985	32.9649	33.0283	33.0607	32.789	32.9965	32.8821	33.0182	33.0026	33.1286	33.1816	33.0543	32.9938	32.9856	32.9855	32.9467	32.9833	32.9177	32.8857	32.8056	32.6692	32.7142	32.6316	32.7226	33.045	33.1123	33.115	32.9777	33.0352				By MS/MS	By MS/MS	By MS/MS	By MS/MS	By MS/MS	By MS/MS	By MS/MS	By MS/MS	By MS/MS	By MS/MS	By MS/MS	By MS/MS	By MS/MS	By MS/MS	By MS/MS	By MS/MS	By MS/MS
33.4733	33.4259	33.4664	33.5076	33.5409	33.3969	33.2622	33.3344	33.2875	33.3595	33.5669	33.4798	33.5572	33.4844	33.4334	33.448	33.3819	33.4836	33.4829	33.3201	33.2316	33.3046	33.2136	33.2403	33.2388	33.3825	33.3021	33.3984	33.3374	33.4053				By MS/MS	By MS/MS	By MS/MS	By MS/MS	By MS/MS	By MS/MS	By MS/MS	By MS/MS	By MS/MS	By MS/MS	By MS/MS	By MS/MS	By MS/MS	By MS/MS	By MS/MS	By MS/MS	By MS/MS
33.7675	33.8251	33.8906	33.7619	33.7036	33.74	33.6576	33.6847	33.6872	33.682	33.7674	33.8441	33.723	33.688	33.6697	33.6747	33.659	33.7223	33.6358	33.6294	33.4318	33.4184	33.3224	33.4155	33.4184	33.4852	33.5629	33.6211	33.6071	33.6107				By MS/MS	By MS/MS	By MS/MS	By MS/MS	By MS/MS	By MS/MS	By MS/MS	By MS/MS	By MS/MS	By MS/MS	By MS/MS	By MS/MS	By MS/MS	By MS/MS	By MS/MS	By MS/MS	By MS/MS
33.8119	33.789	33.8888	33.7194	33.7206	33.693	33.6399	33.6472	33.5608	33.577	33.8224	33.8529	33.7275	33.626	33.5997	33.7403	33.6633	33.8254	33.7109	33.6707	33.523	33.4497	33.413	33.4655	33.4827	33.6764	33.6767	33.6206	33.592	33.528				By MS/MS	By MS/MS	By MS/MS	By MS/MS	By MS/MS	By MS/MS	By MS/MS	By MS/MS	By MS/MS	By MS/MS	By MS/MS	By MS/MS	By MS/MS	By MS/MS	By MS/MS	By MS/MS	By MS/MS
33.1986	33.0461	32.9367	32.9444	33.0844	32.7017	33.0399	33.0016	32.9714	32.7343	33.1209	33.2217	32.9729	32.883	32.8465	32.9031	32.9321	32.8184	32.7159	32.7135	32.8667	32.6976	32.6632	32.7294	32.6675	33.0017	32.9493	32.9632	33.0909	33.0247				By MS/MS	By MS/MS	By MS/MS	By MS/MS	By MS/MS	By MS/MS	By MS/MS	By MS/MS	By MS/MS	By MS/MS	By MS/MS	By MS/MS	By MS/MS	By MS/MS	By MS/MS	By MS/MS	By MS/MS
33.8502	33.7841	33.8477	33.7988	33.7594	33.7411	33.6778	33.6245	33.7232	33.691	33.9023	33.9534	33.7706	33.6901	33.6981	33.8303	33.6761	33.8151	33.7357	33.7287	33.5949	33.4754	33.4208	33.4279	33.4467	33.8272	33.8404	33.7815	33.8679	33.8283				By MS/MS	By MS/MS	By MS/MS	By MS/MS	By MS/MS	By MS/MS	By MS/MS	By MS/MS	By MS/MS	By MS/MS	By MS/MS	By MS/MS	By MS/MS	By MS/MS	By MS/MS	By MS/MS	By MS/MS
34.0296	33.8724	33.9059	33.7699	33.8953	33.7103	33.7467	33.6441	33.6918	33.6555	33.9058	33.9022	33.8689	33.7903	33.8429	33.8416	33.7042	33.7926	33.895	33.7535	33.5084	33.354	33.2538	33.5099	33.4727	33.8334	33.7188	33.7604	33.6934	33.8166				By MS/MS	By MS/MS	By MS/MS	By MS/MS	By MS/MS	By MS/MS	By MS/MS	By MS/MS	By MS/MS	By MS/MS	By MS/MS	By MS/MS	By MS/MS	By MS/MS	By MS/MS	By MS/MS	By MS/MS
33.0576	33.0785	32.9818	33.1935	33.107	33.1283	33.0684	33.0817	32.9897	32.9766	33.0619	33.1413	33.092	33.1348	33.1775	33.161	33.1787	33.1223	33.2165	33.1901	33.0919	32.8997	32.9081	32.9474	33.0473	33.1133	33.169	33.1264	33.0685	32.9845				By MS/MS	By MS/MS	By MS/MS	By MS/MS	By MS/MS	By MS/MS	By MS/MS	By MS/MS	By MS/MS	By MS/MS	By MS/MS	By MS/MS	By MS/MS	By MS/MS	By MS/MS	By MS/MS	By MS/MS
32.3572	31.7176	31.5561	31.758	31.716	30.9364	32.1039	31.7922	31.8237	31.6837	31.738	31.5676	32.0112	31.8535	31.873	31.6287	31.7176	31.4839	31.4764	31.7233	31.2601	30.8464	30.5082	31.1892	31.2566	31.8395	31.6012	31.5279	31.5372	31.6043				By MS/MS	By MS/MS	By MS/MS	By MS/MS	By MS/MS	By MS/MS	By MS/MS	By MS/MS	By MS/MS	By MS/MS	By MS/MS	By MS/MS	By MS/MS	By MS/MS	By MS/MS	By MS/MS	By MS/MS
28.7742	28.7514	28.7618	28.8311	28.7441	28.7096	28.7147	28.7362	28.6989	28.7117	28.6262	28.7993	28.7414	28.686	28.7453	28.6503	28.8786	28.7153	28.7369	28.8262	28.7024	28.8554	28.761	28.7127	28.7071	28.8223	28.8551	28.7128	28.7343	28.7514				By MS/MS	By MS/MS	By MS/MS	By MS/MS	By MS/MS	By MS/MS	By MS/MS	By MS/MS	By MS/MS	By MS/MS	By MS/MS	By MS/MS	By MS/MS	By MS/MS	By MS/MS	By MS/MS	By MS/MS
33.9992	33.9032	33.9401	33.9194	33.9683	33.7157	33.8388	33.7668	33.7444	33.8137	33.8269	33.8324	33.9503	33.9795	33.99	34.0195	33.9824	33.9069	33.881	33.9846	33.9392	33.8515	33.6958	33.8022	33.9389	33.9538	33.9307	33.9953	33.8744	33.8716				By MS/MS	By MS/MS	By MS/MS	By MS/MS	By MS/MS	By MS/MS	By MS/MS	By MS/MS	By MS/MS	By MS/MS	By MS/MS	By MS/MS	By MS/MS	By MS/MS	By MS/MS	By MS/MS	By MS/MS
32.855	32.8728	32.9509	32.739	32.6832	32.7756	32.6509	32.69	32.6547	32.6841	32.8776	32.9335	32.8877	32.6064	32.6199	32.9493	33.0055	33.0487	32.9681	32.952	32.9097	32.8031	32.9565	32.8299	32.7897	33.0533	33.0866	33.1152	32.9474	32.9896				By MS/MS	By MS/MS	By MS/MS	By MS/MS	By MS/MS	By MS/MS	By MS/MS	By MS/MS	By MS/MS	By MS/MS	By MS/MS	By MS/MS	By MS/MS	By MS/MS	By MS/MS	By MS/MS	By MS/MS
33.3266	33.2474	33.1017	33.1787	33.1007	33.1248	33.0496	32.9941	33.0112	33.0008	33.2391	33.2804	33.2743	33.071	33.073	33.3059	33.264	33.2952	33.3284	33.3635	33.1319	33.1087	32.967	33.0603	33.0174	33.4265	33.4798	33.3939	33.3392	33.2919				By MS/MS	By MS/MS	By MS/MS	By MS/MS	By MS/MS	By MS/MS	By MS/MS	By MS/MS	By MS/MS	By MS/MS	By MS/MS	By MS/MS	By MS/MS	By MS/MS	By MS/MS	By MS/MS	By MS/MS
27.7208	26.4485	26.6401	26.3178	25.5336	25.6758	25.7978	27.1557	25.8596	26.7867	26.3996	27.3862	26.4963	26.7757	26.2857	27.5857	27.4744	27.512	27.7212	25.5547	27.1176	26.295	26.797	27.445	25.6313	27.7733	27.6152	26.3942	27.1683	27.2335				By MS/MS		By MS/MS	By MS/MS	By MS/MS	By MS/MS	By MS/MS		By MS/MS	By MS/MS	By MS/MS		By MS/MS	By MS/MS	By matching	By MS/MS	By MS/MS
26.6751	26.2769	25.8798	26.4238	27.2099	26.3803	26.7713	26.4324	26.3134	26.3398	26.4898	25.829	27.306	26.4076	26.6096	26.6877	26.4873	26.3898	25.9169	26.2744	25.9935	26.2222	25.7426	26.1232	26.5042	26.6033	26.3815	26.5633	26.3369	26.0879				By MS/MS	By MS/MS	By MS/MS	By MS/MS	By MS/MS	By MS/MS	By MS/MS	By MS/MS	By MS/MS	By MS/MS	By MS/MS	By MS/MS	By MS/MS	By MS/MS	By MS/MS	By MS/MS	By MS/MS
28.6272	27.9518	28.4079	28.0829	27.9079	26.8996	27.8923	27.3928	27.4953	25.9983	28.2224	28.4196	23.5925	28.1134	28.0981	28.2246	27.9208	28.0029	26.6921	28.2709	27.2421	26.1655	26.6838	26.5239	27.1044	26.7296	26.1393	27.8418	28.0628	27.384				By MS/MS	By MS/MS	By MS/MS	By MS/MS	By MS/MS	By MS/MS	By MS/MS	By MS/MS	By MS/MS	By MS/MS	By MS/MS	By MS/MS	By MS/MS	By MS/MS	By MS/MS	By MS/MS	By MS/MS
25.797	28.9269	24.8285	28.5669	28.7343	25.7678	28.8568	26.6947	29.0058	28.7637	26.277	29.0266	26.8466	28.7959	28.4903	26.5187	29.0874	28.7896	26.1386	28.5115	26.3051	26.6591	24.9568	26.0579	25.5893	28.2704	29.0071	29.1989	28.9766	28.8656				By MS/MS	By MS/MS	By MS/MS	By MS/MS	By MS/MS	By MS/MS	By MS/MS	By MS/MS	By MS/MS	By MS/MS	By MS/MS	By MS/MS	By MS/MS	By MS/MS	By MS/MS	By MS/MS	By MS/MS
25.582	27.5085	27.6074	27.4614	27.5831	28.0264	28.3782	28.4207	28.3951	28.264	27.409	26.653	27.8403	26.108	27.6348	27.2809	26.7381	28.0288	27.9142	27.9612	28.5922	28.3086	28.4556	28.4753	28.4852	27.5368	27.9716	27.7303	27.994	27.6449				By matching	By MS/MS	By MS/MS	By MS/MS	By MS/MS	By MS/MS	By MS/MS	By MS/MS	By MS/MS	By MS/MS	By MS/MS	By MS/MS	By MS/MS	By MS/MS	By MS/MS	By MS/MS	By MS/MS
34.0175	33.9968	33.9834	34.052	34.0331	34.0371	33.9454	33.98	33.9178	33.9045	34.008	34.0223	33.991	33.899	33.9452	34.027	34.079	34.1109	34.1596	34.188	33.7983	33.6433	33.4217	33.6559	33.7057	34.1159	34.131	34.1371	33.9543	33.9527				By MS/MS	By MS/MS	By MS/MS	By MS/MS	By MS/MS	By MS/MS	By MS/MS	By MS/MS	By MS/MS	By MS/MS	By MS/MS	By MS/MS	By MS/MS	By MS/MS	By MS/MS	By MS/MS	By MS/MS
32.2075	32.5399	32.4816	32.4796	32.5004	32.6386	32.64	32.7711	32.6353	32.6299	32.5475	32.4958	32.3955	32.4665	32.4464	32.6057	32.6271	32.8178	32.7735	32.7781	32.6261	32.5685	32.2954	32.599	32.5825	32.5846	32.7094	32.5947	32.6644	32.7368				By MS/MS	By MS/MS	By MS/MS	By MS/MS	By MS/MS	By MS/MS	By MS/MS	By MS/MS	By MS/MS	By MS/MS	By MS/MS	By MS/MS	By MS/MS	By MS/MS	By MS/MS	By MS/MS	By MS/MS
29.2423	29.2	29.2963	29.284	29.2369	28.8713	28.8984	28.7201	28.8407	28.7098	29.314	29.1027	29.2617	29.1817	29.2142	29.1921	28.8519	29.194	29.1861	29.1329	28.5706	28.1784	27.9334	28.2861	28.2283	29.1765	28.9556	28.9507	28.9652	29.0628				By MS/MS	By MS/MS	By MS/MS	By MS/MS	By MS/MS	By MS/MS	By MS/MS	By MS/MS	By MS/MS	By MS/MS	By MS/MS	By MS/MS	By MS/MS	By MS/MS	By MS/MS	By MS/MS	By MS/MS
27.7434	27.4213	27.558	27.4428	27.3803	27.5176	26.3502	27.4135	27.5581	27.5881	27.7459	27.4504	27.7001	27.4741	27.3735	27.5089	27.2936	27.6186	27.3204	27.4839	27.3233	27.1303	26.8666	26.8336	26.8729	27.5614	27.2626	27.4571	27.3475	27.3648				By MS/MS	By MS/MS	By MS/MS	By MS/MS	By MS/MS	By MS/MS	By MS/MS	By MS/MS	By MS/MS	By MS/MS	By MS/MS	By MS/MS	By MS/MS	By MS/MS	By MS/MS	By MS/MS	By MS/MS
27.3189	26.808	25.6559	26.8451	25.9413	26.7183	26.3831	24.5707	25.1074	26.6353	26.8714	26.4996	26.6819	26.7181	26.8703	26.8471	27.0756	26.9606	26.8876	26.8142	25.5503	27.406	26.2084	26.4134	26.3316	26.6429	26.7249	26.1524	26.5347	26.3834				By MS/MS	By MS/MS	By MS/MS	By MS/MS	By MS/MS	By MS/MS	By MS/MS	By MS/MS	By MS/MS	By MS/MS	By MS/MS	By MS/MS	By MS/MS	By MS/MS	By MS/MS	By MS/MS	By MS/MS
28.1332	28.3232	28.5192	28.1715	28.1703	27.7277	27.8673	28.0219	28.0025	27.9366	28.0839	28.008	28.2399	28.3061	27.9532	27.9783	27.9477	27.9151	27.9134	28.0253	27.0008	26.8953	26.7281	26.9826	25.6266	27.8088	27.841	27.9818	27.851	27.8676				By MS/MS	By MS/MS	By MS/MS	By MS/MS	By MS/MS	By MS/MS	By MS/MS	By MS/MS	By MS/MS	By MS/MS	By MS/MS	By MS/MS	By MS/MS	By MS/MS	By MS/MS	By MS/MS	By MS/MS
28.3145	28.3504	28.1694	28.4613	28.6908	25.3547	25.8409	25.7146	26.4151	26.855	28.2561	28.2476	28.1969	25.8456	28.1878	27.9079	28.0901	26.2781	26.7059	27.5179	27.7373	26.6438	26.1512	26.1399	26.5371	28.0568	28.1006	28.7319	27.9554	28.0472				By MS/MS	By MS/MS	By MS/MS	By MS/MS	By MS/MS	By MS/MS	By MS/MS		By MS/MS		By MS/MS	By MS/MS	By MS/MS		By MS/MS	By MS/MS	By MS/MS
31.0382	31.0231	31.1083	31.0333	31.0482	31.0486	30.9805	31.0497	30.968	31.0558	30.9958	31.0877	31.1011	30.9714	31.04	30.9699	30.9268	30.944	31.0328	30.9185	31.0052	30.8726	30.9141	30.8708	31.0365	31.1658	31.0621	31.0445	30.9311	30.9839				By MS/MS	By MS/MS	By MS/MS	By MS/MS	By MS/MS	By MS/MS	By MS/MS	By MS/MS	By MS/MS	By MS/MS	By MS/MS	By MS/MS	By MS/MS	By MS/MS	By MS/MS	By MS/MS	By MS/MS
32.0049	32.1315	32.0757	32.0946	32.0412	32.0693	32.0841	32.1243	32.0821	32.0561	32.0141	32.0964	32.0055	32.0127	32.0725	31.9942	32.0912	32.0253	32.0785	32.0465	32.1106	32.0135	32.0754	32.0463	32.1475	32.0475	32.0778	32.0834	32.0543	32.0557				By MS/MS	By MS/MS	By MS/MS	By MS/MS	By MS/MS	By MS/MS	By MS/MS	By MS/MS	By MS/MS	By MS/MS	By MS/MS	By MS/MS	By MS/MS	By MS/MS	By MS/MS	By MS/MS	By MS/MS
29.014	28.9898	28.8783	28.9424	28.649	28.162	28.2902	28.3122	28.1011	28.1962	29.0438	28.663	28.9006	28.6601	28.6709	29.1478	28.8575	28.9388	28.7553	28.7714	28.4809	28.4553	28.6956	28.6629	28.6207	28.9524	28.74	28.9612	28.5039	28.6361				By MS/MS	By MS/MS	By MS/MS	By MS/MS	By MS/MS	By MS/MS	By MS/MS	By MS/MS	By MS/MS	By MS/MS	By MS/MS	By MS/MS	By MS/MS	By MS/MS	By MS/MS	By MS/MS	By MS/MS
29.3058	28.2476	28.6558	29.207	29.2288	26.0055	28.6952	29.7061	28.8442	28.253	29.2211	29.3602	28.2907	29.7102	29.4812	29.2353	29.0596	29.2247	26.1428	29.2741	26.6969	29.8857	28.5734	29.206	29.9591	27.0184	29.2245	28.2964	28.8128	28.6911				By MS/MS	By MS/MS	By MS/MS	By MS/MS	By MS/MS	By MS/MS	By MS/MS	By MS/MS	By MS/MS	By MS/MS	By MS/MS	By MS/MS	By MS/MS	By MS/MS	By MS/MS	By MS/MS	By MS/MS
27.085	26.219	27.4014	26.2511	26.3232	27.156	25.9501	26.219	26.2439	27.1846	26.9132	26.7104	26.3458	26.5801	25.9564	27.4463	27.2978	26.6934	27.2804	26.1811	26.33	27.2884	27.4375	27.2343	25.5033	25.4223	26.8703	26.3591	26.7542	26.9355				By MS/MS	By MS/MS	By MS/MS	By MS/MS	By MS/MS		By MS/MS		By MS/MS	By MS/MS	By MS/MS	By MS/MS	By MS/MS	By MS/MS	By MS/MS	By MS/MS	By MS/MS
30.076	29.9777	30.0091	29.7316	30.1326	29.9851	29.9502	29.9359	29.9675	29.884	30.0447	30.0235	30.0339	30.0103	29.8674	29.9297	30.1087	29.9534	29.8237	30.0578	29.9669	30.0088	30.012	29.7627	29.8732	30.1939	30.1162	30.1127	29.8856	29.8404				By MS/MS	By MS/MS	By MS/MS	By MS/MS	By MS/MS	By MS/MS	By MS/MS	By MS/MS	By MS/MS	By MS/MS	By MS/MS	By MS/MS	By MS/MS	By MS/MS	By MS/MS	By MS/MS	By MS/MS
32.5227	32.291	32.1992	32.3955	32.376	32.3747	32.3445	32.2193	32.2554	32.133	32.478	32.4229	32.5085	32.3523	32.2771	32.4343	32.3551	32.1828	32.3611	32.2035	32.3669	32.1632	32.0329	32.2722	32.0345	32.4691	32.4924	32.3628	32.2878	32.2783				By MS/MS	By MS/MS	By MS/MS	By MS/MS	By MS/MS	By MS/MS	By MS/MS	By MS/MS	By MS/MS	By MS/MS	By MS/MS	By MS/MS	By MS/MS	By MS/MS	By MS/MS	By MS/MS	By MS/MS
30.5882	30.5306	30.255	30.7235	30.6538	30.2177	30.4194	30.0634	30.2991	30.3402	30.4525	30.5023	30.6512	30.6592	30.527	30.6073	30.566	30.218	30.6275	30.5812	30.1035	29.7903	29.6483	30.0252	29.9404	30.4557	30.5056	30.4782	30.3714	30.3271				By MS/MS	By MS/MS	By MS/MS	By MS/MS	By MS/MS	By MS/MS	By MS/MS	By MS/MS	By MS/MS	By MS/MS	By MS/MS	By MS/MS	By MS/MS	By MS/MS	By MS/MS	By MS/MS	By MS/MS
30.9095	30.8105	30.7472	30.7317	30.652	30.8738	30.89	30.7416	30.7001	30.6088	30.7078	30.8196	30.6998	30.8012	30.7362	30.8968	30.7698	30.9196	30.9719	30.7711	30.8695	30.7118	30.6833	30.7041	30.6909	31.0028	30.9326	30.6071	30.6891	30.874				By MS/MS	By MS/MS	By MS/MS	By MS/MS	By MS/MS	By MS/MS	By MS/MS	By MS/MS	By MS/MS	By MS/MS	By MS/MS	By MS/MS	By MS/MS	By MS/MS	By MS/MS	By MS/MS	By MS/MS
29.5713	29.3091	29.3413	29.2714	29.3464	29.4651	29.4293	29.396	29.2938	29.4537	29.4761	29.3004	29.4965	29.3202	29.384	29.3909	29.5067	29.3957	29.3075	29.4502	29.4734	29.4584	29.604	29.5403	29.6009	29.4853	29.3905	29.2343	29.4012	29.3333				By MS/MS	By MS/MS	By MS/MS	By MS/MS	By MS/MS	By MS/MS	By MS/MS	By MS/MS	By MS/MS	By MS/MS	By MS/MS	By MS/MS	By MS/MS	By MS/MS	By MS/MS	By MS/MS	By MS/MS
26.2768	28.4233	28.3565	25.5328	28.4082	28.4319	26.3756	27.3269	26.1863	28.4006	28.6163	28.3988	28.3113	28.1506	28.4438	28.7834	25.9409	28.7106	26.846	26.4931	28.5329	25.7624	26.9238	28.6109	28.4665	25.8767	28.3259	28.4705	28.6879	28.4747				By MS/MS	By MS/MS	By MS/MS	By MS/MS	By MS/MS	By MS/MS	By MS/MS	By MS/MS	By MS/MS	By MS/MS	By MS/MS	By MS/MS	By MS/MS	By MS/MS	By MS/MS	By MS/MS	By MS/MS
30.2108	29.9929	29.9453	30.0457	29.9417	30.373	30.3592	30.1695	30.2885	30.2082	30.1982	30.228	30.1299	30.1021	29.9545	30.0372	30.1475	29.9073	29.9825	29.8989	30.3658	30.2785	30.3363	30.2837	30.1368	30.1998	30.2167	30.1059	30.0414	30.0091				By MS/MS	By MS/MS	By MS/MS	By MS/MS	By MS/MS	By MS/MS	By MS/MS	By MS/MS	By MS/MS	By MS/MS	By MS/MS	By MS/MS	By MS/MS	By MS/MS	By MS/MS	By MS/MS	By MS/MS
28.5288	28.5001	28.3531	28.6738	28.6232	25.8636	26.2037	26.1499	28.0212	26.3273	28.4246	28.5987	28.7001	28.7984	28.8076	28.8852	28.6662	28.467	28.808	28.7668	26.3723	28.0168	25.8745	26.8862	28.1236	28.2121	28.6294	28.5093	28.1301	28.077				By MS/MS	By MS/MS	By MS/MS	By MS/MS	By MS/MS	By MS/MS	By MS/MS	By MS/MS	By MS/MS	By MS/MS	By MS/MS	By MS/MS	By MS/MS	By MS/MS	By MS/MS	By MS/MS	By MS/MS
30.0761	29.8492	29.906	30.1846	30.1127	29.5613	29.8706	29.5453	29.6954	29.7029	29.8803	29.9316	29.9418	29.9537	29.9639	30.1055	29.8347	29.965	30.0866	30.063	29.9563	29.6147	29.18	29.5159	29.7315	29.9929	29.9822	29.8496	29.932	30.0165				By MS/MS	By MS/MS	By MS/MS	By MS/MS	By MS/MS	By MS/MS	By MS/MS	By MS/MS	By MS/MS	By MS/MS	By MS/MS	By MS/MS	By MS/MS	By MS/MS	By MS/MS	By MS/MS	By MS/MS
30.5178	30.5715	30.6548	30.6154	30.4864	30.6026	30.552	30.4098	30.4851	30.4969	30.7147	30.44	30.5522	30.4116	30.4359	30.3881	30.332	30.443	30.3688	30.4034	30.129	29.7862	29.2922	29.7196	29.731	30.4809	30.2415	30.4818	30.4718	30.377				By MS/MS	By MS/MS	By MS/MS	By MS/MS	By MS/MS	By MS/MS	By MS/MS	By MS/MS	By MS/MS	By MS/MS	By MS/MS	By MS/MS	By MS/MS	By MS/MS	By MS/MS	By MS/MS	By MS/MS
28.0952	28.0961	28.2116	28.2803	28.0534	27.8703	28.028	28.194	28.3281	28.3089	28.082	28.0226	28.0418	28.0469	28.073	28.0849	28.0359	28.1249	28.1151	28.0914	27.9825	27.5128	27.635	28.0204	28.0376	28.368	28.06	28.2699	28.2021	27.9747				By MS/MS	By MS/MS	By MS/MS	By MS/MS	By MS/MS	By MS/MS	By MS/MS	By MS/MS	By MS/MS	By MS/MS	By MS/MS	By MS/MS	By MS/MS	By MS/MS	By MS/MS	By MS/MS	By MS/MS
27.0318	26.9747	27.12	27.0258	27.2339	25.9407	26.3962	26.7682	26.9958	27.102	27.2331	27.5806	27.1899	27.2157	27.0188	26.7169	27.8224	25.9181	26.7334	26.6701	26.9466	26.7495	26.8602	25.2714	26.5157	26.8479	26.7038	27.343	26.0454	26.742				By MS/MS	By MS/MS	By MS/MS	By MS/MS	By MS/MS	By MS/MS	By MS/MS	By MS/MS	By MS/MS	By MS/MS	By MS/MS	By MS/MS	By MS/MS	By MS/MS	By MS/MS	By MS/MS	By MS/MS
29.0285	29.0202	28.9002	29.2503	29.3145	29.1432	29.2041	29.0406	29.1836	29.3023	29.1343	28.7364	29.1546	29.4225	29.3227	29.0279	28.9704	28.8896	29.2175	29.1609	28.8075	28.6345	28.67	28.6443	28.646	29.0481	28.8453	28.944	28.9601	29.032				By MS/MS	By MS/MS	By MS/MS	By MS/MS	By MS/MS	By MS/MS	By MS/MS	By MS/MS	By MS/MS	By MS/MS	By MS/MS	By MS/MS	By MS/MS	By MS/MS	By MS/MS	By MS/MS	By MS/MS
31.65	32.0259	31.9283	32.2057	32.2614	32.0662	32.0386	32.0308	31.9931	31.8794	31.6498	31.3623	31.9721	32.3546	32.322	31.5806	31.8004	31.5103	31.9238	31.9435	31.618	31.804	32.0989	31.7267	31.5741	31.2441	31.3676	31.6988	31.6957	31.6826				By MS/MS	By MS/MS	By MS/MS	By MS/MS	By MS/MS	By MS/MS	By MS/MS	By MS/MS	By MS/MS	By MS/MS	By MS/MS	By MS/MS	By MS/MS	By MS/MS	By MS/MS	By MS/MS	By MS/MS
30.3835	30.3127	30.3169	30.3455	30.3824	30.357	30.3888	30.395	30.4062	30.4295	30.325	30.3074	30.2499	30.3901	30.3939	30.4009	30.3265	30.191	30.2843	30.3187	30.4446	30.4033	30.6127	30.4998	30.5227	30.372	30.382	30.3272	30.3382	30.3142				By MS/MS	By MS/MS	By MS/MS	By MS/MS	By MS/MS	By MS/MS	By MS/MS	By MS/MS	By MS/MS	By MS/MS	By MS/MS	By MS/MS	By MS/MS	By MS/MS	By MS/MS	By MS/MS	By MS/MS
31.476	31.2637	31.3339	31.2084	31.2331	31.3348	31.371	31.3654	31.2523	31.3098	31.3235	31.3005	31.2903	31.2486	31.2454	31.1696	31.1311	30.9507	31.0705	31.0527	31.1184	31.0714	31.0637	31.1962	31.1074	31.1845	30.9413	31.1874	30.9327	31.0118				By MS/MS	By MS/MS	By MS/MS	By MS/MS	By MS/MS	By MS/MS	By MS/MS	By MS/MS	By MS/MS	By MS/MS	By MS/MS	By MS/MS	By MS/MS	By MS/MS	By MS/MS	By MS/MS	By MS/MS
30.9132	30.8274	30.7491	30.6391	30.6788	30.8089	30.7822	30.8168	30.6469	30.6889	30.7662	30.736	30.7952	30.6555	30.69	30.7459	30.8162	30.7067	30.683	30.6298	30.9663	30.9029	30.905	30.8535	30.8286	30.6255	30.5697	30.5419	30.5167	30.5517				By MS/MS	By MS/MS	By MS/MS	By MS/MS	By MS/MS	By MS/MS	By MS/MS	By MS/MS	By MS/MS	By MS/MS	By MS/MS	By MS/MS	By MS/MS	By MS/MS	By MS/MS	By MS/MS	By MS/MS
31.6815	31.4859	31.5483	31.4	31.3969	31.5949	31.5312	31.4767	31.4915	31.537	31.5894	31.471	31.5645	31.4091	31.432	31.4865	31.473	31.4214	31.4266	31.4453	31.6165	31.558	31.6359	31.5334	31.5578	31.544	31.5177	31.4368	31.3943	31.4243				By MS/MS	By MS/MS	By MS/MS	By MS/MS	By MS/MS	By MS/MS	By MS/MS	By MS/MS	By MS/MS	By MS/MS	By MS/MS	By MS/MS	By MS/MS	By MS/MS	By MS/MS	By MS/MS	By MS/MS
31.9686	31.9911	31.9329	32.2053	32.1989	31.6414	32.0673	32.1218	32.1885	32.1114	31.6772	31.9393	32.2539	32.1799	32.108	31.7533	32.0892	31.9638	32.0504	32.2468	31.9599	31.9426	31.9147	31.6827	32.1996	32.1164	31.9898	32.139	31.7304	31.7674				By MS/MS	By MS/MS	By MS/MS	By MS/MS	By MS/MS	By MS/MS	By MS/MS	By MS/MS	By MS/MS	By MS/MS	By MS/MS	By MS/MS	By MS/MS	By MS/MS	By MS/MS	By MS/MS	By MS/MS
31.9778	32.2055	32.1798	32.0915	32.1764	30.4716	31.2343	31.2281	31.0394	31.238	31.7857	32.0801	32.2918	32.2527	32.2228	31.7368	32.2802	31.6889	31.9347	31.9029	30.7274	30.1159	29.4276	30.3051	30.4019	31.4211	32.0143	31.6478	31.5333	31.602				By MS/MS	By MS/MS	By MS/MS	By MS/MS	By MS/MS	By MS/MS	By MS/MS	By MS/MS	By MS/MS	By MS/MS	By MS/MS	By MS/MS	By MS/MS	By MS/MS	By MS/MS	By MS/MS	By MS/MS
29.1169	29.0212	29.1442	29.0266	28.963	29.1649	29.114	29.0634	29.1055	29.1097	29.0442	29.0887	29.0862	28.8449	28.8641	29.1173	29.0273	29.2054	29.0144	29.0819	29.2141	29.1085	29.0651	28.9798	29.0903	29.1009	29.123	29.0641	29.0101	28.976				By MS/MS	By MS/MS	By MS/MS	By MS/MS	By MS/MS	By MS/MS	By MS/MS	By MS/MS	By MS/MS	By MS/MS	By MS/MS	By MS/MS	By MS/MS	By MS/MS	By MS/MS	By MS/MS	By MS/MS
31.7517	31.4795	31.3405	31.7106	31.7226	31.4179	31.4886	31.4817	31.4319	31.4549	31.4108	31.2038	31.5293	31.7342	31.8122	31.64	31.6538	31.4559	31.6616	31.6428	31.7211	31.6138	31.627	31.5817	31.6372	31.4371	31.4472	31.3317	31.3458	31.1938				By MS/MS	By MS/MS	By MS/MS	By MS/MS	By MS/MS	By MS/MS	By MS/MS	By MS/MS	By MS/MS	By MS/MS	By MS/MS	By MS/MS	By MS/MS	By MS/MS	By MS/MS	By MS/MS	By MS/MS
28.9699	28.899	29.0278	28.9975	28.9284	29.0082	28.8267	28.9544	28.6135	28.7185	29.1673	28.8301	29.0693	29.0446	28.9312	29.025	28.9663	29.0813	28.9662	29.1854	28.9782	28.9074	28.931	28.8908	29.0735	29.1676	28.9428	28.9748	28.9295	29.0951				By MS/MS	By MS/MS	By MS/MS	By MS/MS	By MS/MS	By MS/MS	By MS/MS	By MS/MS	By MS/MS	By MS/MS	By MS/MS	By MS/MS	By MS/MS	By MS/MS	By MS/MS	By MS/MS	By MS/MS
29.6765	26.3439	29.2199	26.448	29.2788	26.6436	29.735	29.7024	29.7264	29.5277	27.0515	29.2988	29.3674	29.3721	29.461	26.3196	29.3674	26.4273	29.6221	29.4917	26.5978	29.805	29.931	27.1429	29.6831	29.87	29.716	29.4435	29.6071	29.3837				By MS/MS	By MS/MS	By MS/MS	By MS/MS	By MS/MS	By MS/MS	By MS/MS	By MS/MS	By MS/MS	By MS/MS	By MS/MS	By MS/MS	By MS/MS	By MS/MS	By MS/MS	By MS/MS	By MS/MS
30.983	30.9322	31.0559	30.9898	30.884	30.5829	30.5346	30.5509	30.665	30.6358	30.8829	31.0472	30.9275	30.8738	30.9022	30.8154	30.8515	30.9375	30.9944	30.815	30.5571	30.4189	30.3617	30.5178	30.4699	30.9208	30.8672	30.9564	30.9745	30.9782				By MS/MS	By MS/MS	By MS/MS	By MS/MS	By MS/MS	By MS/MS	By MS/MS	By MS/MS	By MS/MS	By MS/MS	By MS/MS	By MS/MS	By MS/MS	By MS/MS	By MS/MS	By MS/MS	By MS/MS
29.051	28.5964	28.6376	28.4557	28.4852	28.3491	28.4028	28.6202	28.3237	28.2913	28.5362	28.6453	28.7666	28.47	28.3418	28.7873	28.7154	28.6607	28.6405	28.5572	28.6348	28.2177	28.2287	28.3086	28.4708	28.8831	28.5357	28.5737	28.6034	28.5253				By MS/MS	By MS/MS	By MS/MS	By MS/MS	By MS/MS	By MS/MS	By MS/MS	By MS/MS	By MS/MS	By MS/MS	By MS/MS	By MS/MS	By MS/MS	By MS/MS	By MS/MS	By MS/MS	By MS/MS
30.5969	30.5721	30.373	30.5621	30.6462	29.4085	30.4795	30.6807	30.7474	30.5309	30.5472	30.5511	30.7452	30.7869	30.7807	33.0794	33.863	33.5376	33.6835	33.6319	33.4719	33.1047	32.9178	33.0266	33.0907	33.5125	33.6568	33.5292	33.3978	33.3878				By MS/MS	By MS/MS	By MS/MS	By MS/MS	By MS/MS	By MS/MS	By MS/MS	By MS/MS	By MS/MS	By MS/MS	By MS/MS	By MS/MS	By MS/MS	By MS/MS	By MS/MS	By MS/MS	By MS/MS
29.4261	29.3583	29.4539	29.345	29.2926	29.4102	29.5417	29.5796	29.4694	29.5064	29.4307	29.4079	29.3658	29.2367	29.2803	29.3392	29.3126	29.4062	29.343	29.3771	29.5578	29.3111	29.4329	29.4482	29.4167	29.4619	29.276	29.3078	29.1567	29.1898				By MS/MS	By MS/MS	By MS/MS	By MS/MS	By MS/MS	By MS/MS	By MS/MS	By MS/MS	By MS/MS	By MS/MS	By MS/MS	By MS/MS	By MS/MS	By MS/MS	By MS/MS	By MS/MS	By MS/MS
29.6333	29.5256	29.5025	29.6298	29.6294	29.17	29.1853	29.2915	29.3772	29.3779	29.5711	29.508	29.5402	29.5379	29.5864	29.554	29.3712	29.5073	29.5515	29.5467	29.3154	29.0914	29.0796	29.2215	29.3228	29.5731	29.4446	29.6205	29.5042	29.5049				By MS/MS	By MS/MS	By MS/MS	By MS/MS	By MS/MS	By MS/MS	By MS/MS	By MS/MS	By MS/MS	By MS/MS	By MS/MS	By MS/MS	By MS/MS	By MS/MS	By MS/MS	By MS/MS	By MS/MS
27.901	27.9315	27.9353	28.0041	27.8225	27.6995	27.668	27.7025	27.8494	27.6859	27.9892	28.4247	28.0481	27.8052	27.6742	28.0895	28.0715	27.953	28.0635	27.8467	28.055	27.9364	28.0617	27.7456	27.7687	28.4073	28.5871	28.3224	27.9401	27.9355				By MS/MS	By MS/MS	By MS/MS	By MS/MS	By MS/MS	By MS/MS	By MS/MS	By MS/MS	By MS/MS	By MS/MS	By MS/MS	By MS/MS	By MS/MS	By MS/MS	By MS/MS	By MS/MS	By MS/MS
30.965	30.8895	30.8469	30.8614	30.8722	30.6982	30.7152	30.685	30.7084	30.6899	30.8736	30.8636	30.8579	30.8243	30.8477	30.9354	30.9142	30.8523	30.9366	30.8829	30.7788	30.6361	30.6439	30.6284	30.6707	30.9568	30.8509	30.8151	30.8089	30.8616				By MS/MS	By MS/MS	By MS/MS	By MS/MS	By MS/MS	By MS/MS	By MS/MS	By MS/MS	By MS/MS	By MS/MS	By MS/MS	By MS/MS	By MS/MS	By MS/MS	By MS/MS	By MS/MS	By MS/MS
28.9686	26.308	28.8207	29.1494	28.9652	29.1508	29.3962	29.1844	29.2714	29.2157	28.7814	29.0707	28.8475	28.9276	29.0454	28.8782	28.9769	28.9016	29.1223	28.9195	29.3659	29.2704	29.3206	29.3958	29.4338	29.4078	28.7215	29.0053	28.8784	29.0422				By MS/MS	By MS/MS	By MS/MS	By MS/MS	By MS/MS	By MS/MS	By MS/MS	By MS/MS	By MS/MS	By MS/MS	By MS/MS	By MS/MS	By MS/MS	By MS/MS	By MS/MS	By MS/MS	By MS/MS
33.484	33.4955	33.4648	33.5244	33.4459	33.6106	33.5516	33.5239	33.6132	33.6108	33.556	33.5211	33.5353	33.4401	33.4121	33.6001	33.5909	33.669	33.6208	33.5908	33.9225	33.7799	33.8114	33.772	33.8213	33.7894	33.6727	33.6105	33.609	33.5999				By MS/MS	By MS/MS	By MS/MS	By MS/MS	By MS/MS	By MS/MS	By MS/MS	By MS/MS	By MS/MS	By MS/MS	By MS/MS	By MS/MS	By MS/MS	By MS/MS	By MS/MS	By MS/MS	By MS/MS
30.7291	30.6263	30.7615	30.6475	30.5783	30.7452	30.6949	30.7735	30.7428	30.7322	30.6364	30.5788	30.6769	30.5847	30.5647	30.605	30.6224	30.6744	30.6326	30.5982	30.7786	30.6819	30.7811	30.7227	30.7166	30.6801	30.6081	30.6557	30.5005	30.49				By MS/MS	By MS/MS	By MS/MS	By MS/MS	By MS/MS	By MS/MS	By MS/MS	By MS/MS	By MS/MS	By MS/MS	By MS/MS	By MS/MS	By MS/MS	By MS/MS	By MS/MS	By MS/MS	By MS/MS
35.0546	34.8858	34.8588	34.8846	34.9199	34.7909	34.7873	34.8533	34.7786	34.7916	34.7382	34.9056	34.9465	34.9597	34.7906	35.1113	35.1514	34.9924	35.0967	35.1142	34.9936	34.8995	34.8195	34.7822	34.8581	35.1841	35.0261	35.0714	35.0153	34.8921				By MS/MS	By MS/MS	By MS/MS	By MS/MS	By MS/MS	By MS/MS	By MS/MS	By MS/MS	By MS/MS	By MS/MS	By MS/MS	By MS/MS	By MS/MS	By MS/MS	By MS/MS	By MS/MS	By MS/MS
31.9313	31.7085	31.7523	31.8805	31.8694	31.7918	31.9413	31.9395	31.9926	32.041	31.7478	31.7627	31.8771	31.9638	31.9854	31.9146	31.9287	31.8106	32.0016	32.0356	32.1096	32.1026	32.2299	32.1288	32.1299	32.0645	31.9435	31.9447	31.8542	31.8851				By MS/MS	By MS/MS	By MS/MS	By MS/MS	By MS/MS	By MS/MS	By MS/MS	By MS/MS	By MS/MS	By MS/MS	By MS/MS	By MS/MS	By MS/MS	By MS/MS	By MS/MS	By MS/MS	By MS/MS
35.1162	34.8471	34.8749	34.9819	35.121	34.4924	34.8118	34.6765	34.6814	34.7105	34.7883	34.7187	34.913	35.1757	35.2423	34.9187	34.9991	34.8897	35.1406	35.061	34.6293	34.5184	34.284	34.6701	34.5986	34.8483	34.922	34.7867	34.9779	34.9439				By MS/MS	By MS/MS	By MS/MS	By MS/MS	By MS/MS	By MS/MS	By MS/MS	By MS/MS	By MS/MS	By MS/MS	By MS/MS	By MS/MS	By MS/MS	By MS/MS	By MS/MS	By MS/MS	By MS/MS
32.3119	32.3148	32.405	32.1052	32.1075	32.4869	32.3884	32.3375	32.3474	32.3916	32.3684	32.4007	32.2749	32.1209	32.0772	32.2936	32.3224	32.3646	32.1604	32.1411	32.4167	32.4635	32.4817	32.4015	32.4135	32.4386	32.3536	32.385	32.2751	32.2292				By MS/MS	By MS/MS	By MS/MS	By MS/MS	By MS/MS	By MS/MS	By MS/MS	By MS/MS	By MS/MS	By MS/MS	By MS/MS	By MS/MS	By MS/MS	By MS/MS	By MS/MS	By MS/MS	By MS/MS
32.5146	32.3514	32.408	32.3975	32.3808	32.3864	32.543	32.4399	32.4915	32.4347	32.4798	32.5459	32.3715	32.3222	32.3507	32.5671	32.4274	32.4381	32.3842	32.3599	32.5752	32.4839	32.5733	32.5522	32.4827	32.6535	32.6201	32.4988	32.5062	32.4541				By MS/MS	By MS/MS	By MS/MS	By MS/MS	By MS/MS	By MS/MS	By MS/MS	By MS/MS	By MS/MS	By MS/MS	By MS/MS	By MS/MS	By MS/MS	By MS/MS	By MS/MS	By MS/MS	By MS/MS
28.347	28.303	27.8388	28.2105	28.2871	27.8544	28.0481	27.8987	27.8775	27.8041	28.2858	28.0308	28.1555	28.3671	28.1274	28.1721	28.2826	27.9588	28.3268	28.3986	27.7506	27.5625	27.1379	27.9301	27.7256	28.2598	28.3135	27.8941	27.7884	27.9213				By MS/MS	By MS/MS	By MS/MS	By MS/MS	By MS/MS	By MS/MS	By MS/MS	By MS/MS	By MS/MS	By MS/MS	By MS/MS	By MS/MS	By MS/MS	By MS/MS	By MS/MS	By MS/MS	By MS/MS
34.8313	34.8208	34.8343	34.9509	34.8289	35.1014	35.1747	35.0694	35.0948	34.8536	34.8264	34.7784	34.8724	34.8347	35.0268	34.9272	34.9011	34.8852	34.9547	34.8826	35.1786	35.1414	35.2444	34.9982	34.8574	34.8215	34.8556	34.8764	34.8559	35.048				By MS/MS	By MS/MS	By MS/MS	By MS/MS	By MS/MS	By MS/MS	By MS/MS	By MS/MS	By MS/MS	By MS/MS	By MS/MS	By MS/MS	By MS/MS	By MS/MS	By MS/MS	By MS/MS	By MS/MS
31.269	31.2291	31.0883	31.0494	30.9689	30.9424	30.2022	30.1419	31.0031	31.0955	30.7902	31.5311	31.0817	31.0436	31.0115	30.7008	31.0562	31.1731	30.9444	31.1427	31.1307	31.0936	31.08	30.9883	31.031	31.0367	31.0458	31.1492	31.2344	31.399				By MS/MS	By MS/MS	By MS/MS	By MS/MS	By MS/MS	By MS/MS	By MS/MS	By MS/MS	By MS/MS	By MS/MS	By MS/MS	By MS/MS	By MS/MS	By MS/MS	By MS/MS	By MS/MS	By MS/MS
30.2268	29.7612	29.7255	30.0188	29.9625	29.4369	29.4119	29.4151	29.1865	29.5683	29.8044	29.7694	29.9955	29.9977	29.9807	29.8105	29.7975	29.7007	29.9615	30.041	29.4275	29.0499	28.9738	29.0691	29.0484	29.9562	29.8478	29.7867	29.811	29.8475				By MS/MS	By MS/MS	By MS/MS	By MS/MS	By MS/MS	By MS/MS	By MS/MS	By MS/MS	By MS/MS	By MS/MS	By MS/MS	By MS/MS	By MS/MS	By MS/MS	By MS/MS	By MS/MS	By MS/MS
33.0608	33.0342	33.1761	32.9181	32.8959	33.1444	32.8877	32.9476	32.9389	32.9272	33.0011	33.0051	33.0053	32.8261	32.8517	32.9961	33.0193	33.1138	32.9611	33	33.0538	33.0199	33.0638	33.0548	33.1427	33.0085	32.9795	33.0006	33.0183	33.0008				By MS/MS	By MS/MS	By MS/MS	By MS/MS	By MS/MS	By MS/MS	By MS/MS	By MS/MS	By MS/MS	By MS/MS	By MS/MS	By MS/MS	By MS/MS	By MS/MS	By MS/MS	By MS/MS	By MS/MS
28.8498	29.1281	29.159	29.0633	29.0988	29.3825	29.1214	29.0139	29.2377	29.1638	29.1923	28.7047	28.8726	28.791	28.8081	29.1321	28.8526	29.2037	29.0934	28.9642	28.6049	28.4417	27.7261	28.4454	28.4672	28.9107	28.5136	28.8934	29.0344	28.9799				By MS/MS	By MS/MS	By MS/MS	By MS/MS	By MS/MS	By MS/MS	By MS/MS	By MS/MS	By MS/MS	By MS/MS	By MS/MS	By MS/MS	By MS/MS	By MS/MS	By MS/MS	By MS/MS	By MS/MS
29.3177	29.2696	29.1613	29.4887	29.3682	29.4155	29.5586	29.5264	29.3609	29.3964	29.3289	29.354	29.3283	29.2363	29.4502	29.4883	29.3299	29.3684	29.4866	29.5271	29.8525	29.6445	29.8163	29.5709	29.6462	29.5753	29.4969	29.1431	29.2955	29.37				By MS/MS	By MS/MS	By MS/MS	By MS/MS	By MS/MS	By MS/MS	By MS/MS	By MS/MS	By MS/MS	By MS/MS	By MS/MS	By MS/MS	By MS/MS	By MS/MS	By MS/MS	By MS/MS	By MS/MS
30.2473	30.3864	30.113	30.3237	30.2713	30.5661	30.694	30.5418	30.4702	30.3982	29.6851	29.9902	30.4048	30.3575	30.5404	30.339	30.2368	29.8385	30.2034	30.049	30.7889	30.8703	30.8089	30.5939	30.6152	27.0119	30.3378	30.2171	29.904	29.7843				By MS/MS	By MS/MS	By MS/MS	By MS/MS	By MS/MS	By MS/MS	By MS/MS	By MS/MS	By MS/MS	By MS/MS	By MS/MS	By MS/MS	By MS/MS	By MS/MS	By MS/MS	By MS/MS	By MS/MS
29.9261	30.0256	30.1641	30.0417	30.041	30.0444	30.2405	30.1444	30.0668	30.2281	30.2342	30.2656	30.1062	30.0073	29.9372	29.952	29.9468	30.101	29.9604	30.0495	30.102	30.1354	30.1261	29.9901	30.1244	30.0474	30.2227	30.1603	30.2921	30.2268				By MS/MS	By MS/MS	By MS/MS	By MS/MS	By MS/MS	By MS/MS	By MS/MS	By MS/MS	By MS/MS	By MS/MS	By MS/MS	By MS/MS	By MS/MS	By MS/MS	By MS/MS	By MS/MS	By MS/MS
31.5579	31.6144	31.4864	31.6293	31.4639	31.5576	31.5761	31.6181	31.5353	31.4623	31.6559	31.711	31.5954	31.4657	31.4871	31.5259	31.5915	31.501	31.4602	31.4481	31.6029	31.7632	31.6976	31.6905	31.539	31.6974	31.7129	31.6491	31.4541	31.5376				By MS/MS	By MS/MS	By MS/MS	By MS/MS	By MS/MS	By MS/MS	By MS/MS	By MS/MS	By MS/MS	By MS/MS	By MS/MS	By MS/MS	By MS/MS	By MS/MS	By MS/MS	By MS/MS	By MS/MS
32.7234	32.6571	32.6635	32.6862	32.549	32.6246	32.6613	32.6787	32.5611	32.5709	32.5931	32.7214	32.719	32.6776	32.6307	32.6488	32.6518	32.7527	32.6519	32.6948	32.7667	32.7398	32.7614	32.7135	32.7817	32.7155	32.6747	32.6823	32.6717	32.6433				By MS/MS	By MS/MS	By MS/MS	By MS/MS	By MS/MS	By MS/MS	By MS/MS	By MS/MS	By MS/MS	By MS/MS	By MS/MS	By MS/MS	By MS/MS	By MS/MS	By MS/MS	By MS/MS	By MS/MS
28.5783	25.5768	28.2254	26.5867	28.3739	28.8264	29.3188	29.5053	28.8123	28.9223	25.4455	27.1643	28.7212	28.3569	28.4686	28.516	28.8937	28.5048	26.2125	26.0981	29.0864	29.0056	28.7105	29.1778	28.822	27.5709	28.598	26.3577	28.2431	27.8738				By MS/MS	By MS/MS	By MS/MS	By MS/MS	By MS/MS	By MS/MS	By MS/MS	By MS/MS	By MS/MS	By MS/MS	By MS/MS	By MS/MS	By MS/MS	By MS/MS	By MS/MS	By MS/MS	By MS/MS
30.3377	30.2967	30.4593	30.233	30.1749	30.4351	30.2994	30.3882	30.3839	30.3965	30.4008	30.4223	30.3313	30.1232	30.2613	30.2926	30.2828	30.368	30.2718	30.2425	30.4024	30.3227	30.3909	30.3976	30.4003	30.402	30.2591	30.3439	30.2348	30.2525				By MS/MS	By MS/MS	By MS/MS	By MS/MS	By MS/MS	By MS/MS	By MS/MS	By MS/MS	By MS/MS	By MS/MS	By MS/MS	By MS/MS	By MS/MS	By MS/MS	By MS/MS	By MS/MS	By MS/MS
28.9828	28.67	28.9005	28.9289	28.9669	28.5373	29.1904	29.0905	29.1576	29.0713	26.7727	28.7963	28.7139	28.9885	29.1339	24.3198	28.9607	28.3575	28.6977	28.8939	28.8824	28.7209	28.3588	29.0033	29.024	26.6196	28.8555	28.754	28.4329	28.4767				By MS/MS	By MS/MS	By MS/MS	By MS/MS	By MS/MS	By MS/MS	By MS/MS	By MS/MS	By MS/MS	By MS/MS	By MS/MS	By MS/MS	By MS/MS	By MS/MS	By MS/MS	By MS/MS	By MS/MS
28.7316	28.7316	28.4864	28.2953	28.4495	28.5744	28.7908	28.7502	28.681	28.727	28.606	28.3505	28.6674	28.3848	28.6749	28.5678	28.5925	28.3854	28.8357	28.7468	28.7147	28.6727	28.5639	28.5526	28.5403	28.9586	28.711	28.531	28.3292	28.5964				By MS/MS	By MS/MS	By MS/MS	By MS/MS	By MS/MS	By MS/MS	By MS/MS	By MS/MS	By MS/MS	By MS/MS	By MS/MS	By MS/MS	By MS/MS	By MS/MS	By MS/MS	By MS/MS	By MS/MS
28.3503	28.1711	28.1115	25.6993	28.1947	27.8062	28.2306	26.2251	27.8258	27.8298	28.3176	28.1698	28.3005	28.2891	28.1477	28.4032	28.1245	28.028	28.0633	28.112	28.1592	26.7959	27.3432	27.7112	26.9078	28.3066	24.9542	27.4015	27.7563	27.89				By MS/MS	By MS/MS	By MS/MS	By MS/MS	By MS/MS	By MS/MS	By MS/MS	By MS/MS	By MS/MS	By MS/MS	By MS/MS	By MS/MS	By MS/MS	By MS/MS	By MS/MS	By MS/MS	By MS/MS
30.9483	30.9662	31.07	30.8993	30.85	30.9957	30.9401	30.9243	30.9464	30.9044	31.0349	31.0609	30.9493	30.7833	30.7476	30.9319	30.8954	31.0296	30.8775	30.8622	30.8384	30.6733	30.6236	30.7341	30.696	30.9241	30.9684	30.9373	30.8867	30.8061				By MS/MS	By MS/MS	By MS/MS	By MS/MS	By MS/MS	By MS/MS	By MS/MS	By MS/MS	By MS/MS	By MS/MS	By MS/MS	By MS/MS	By MS/MS	By MS/MS	By MS/MS	By MS/MS	By MS/MS
28.1869	28.1548	28.4387	28.0966	28.3057	28.5002	28.5385	28.7835	28.6895	28.7296	28.5013	28.2366	28.2876	28.3027	28.2746	28.3997	28.3441	28.5134	28.3042	28.5359	28.563	28.6998	28.9745	29.0066	28.9434	28.451	28.3832	28.2723	28.3468	28.4891				By MS/MS	By MS/MS	By MS/MS	By MS/MS	By MS/MS	By MS/MS	By MS/MS	By MS/MS	By MS/MS	By MS/MS	By MS/MS	By MS/MS	By MS/MS	By MS/MS	By MS/MS	By MS/MS	By MS/MS
29.3437	29.1902	29.2447	29.3994	29.3209	29.2869	29.1763	29.1133	28.982	29.106	29.329	29.2854	29.1194	29.312	29.1015	29.2815	29.1599	29.3119	29.2678	29.1384	29.2802	29.0779	29.0057	29.0738	28.9484	29.1222	29.2106	28.8425	29.1947	29.2012				By MS/MS	By MS/MS	By MS/MS	By MS/MS	By MS/MS	By MS/MS	By MS/MS	By MS/MS	By MS/MS	By MS/MS	By MS/MS	By MS/MS	By MS/MS	By MS/MS	By MS/MS	By MS/MS	By MS/MS
31.9457	31.886	31.8818	31.8403	31.8395	31.677	31.7603	31.717	31.677	31.6805	31.7629	31.9574	31.9159	31.8037	31.7819	31.8593	31.7869	31.8163	31.8468	31.7193	31.7471	31.6451	31.604	31.6055	31.5759	31.8762	31.817	31.8463	31.8516	31.811				By MS/MS	By MS/MS	By MS/MS	By MS/MS	By MS/MS	By MS/MS	By MS/MS	By MS/MS	By MS/MS	By MS/MS	By MS/MS	By MS/MS	By MS/MS	By MS/MS	By MS/MS	By MS/MS	By MS/MS
29.2424	29.119	29.138	29.0245	28.9856	29.158	29.0179	29.0127	29.0943	29.1138	29.1607	29.1104	29.1376	28.9288	29.0272	29.08	29.1473	29.1007	29.0125	28.9749	29.1265	29.0025	28.9303	28.9782	29.003	29.267	29.0075	29.1775	28.9959	29.0702				By MS/MS	By MS/MS	By MS/MS	By MS/MS	By MS/MS	By MS/MS	By MS/MS	By MS/MS	By MS/MS	By MS/MS	By MS/MS	By MS/MS	By MS/MS	By MS/MS	By MS/MS	By MS/MS	By MS/MS
29.6567	29.6091	29.7365	29.683	29.6011	29.868	29.7471	29.8732	29.8859	29.9427	29.5697	29.4448	29.6455	29.5669	29.5928	29.7028	29.6533	29.6976	29.7317	29.6624	29.6544	29.4739	29.5121	29.6035	29.5565	29.7056	29.5066	29.6292	29.5148	29.5745				By MS/MS	By MS/MS	By MS/MS	By MS/MS	By MS/MS	By MS/MS	By MS/MS	By MS/MS	By MS/MS	By MS/MS	By MS/MS	By MS/MS	By MS/MS	By MS/MS	By MS/MS	By MS/MS	By MS/MS
29.7122	29.7313	29.4012	29.5857	29.2145	29.8572	29.7731	29.6346	29.5806	29.4938	29.493	29.5221	29.6153	29.1981	29.3709	29.7285	29.4606	29.5024	29.4612	29.5217	29.6328	29.6565	29.4668	29.506	29.4385	29.4588	29.3324	29.285	29.1879	28.9539				By MS/MS	By MS/MS	By MS/MS	By MS/MS	By MS/MS	By MS/MS	By MS/MS	By MS/MS	By MS/MS	By MS/MS	By MS/MS	By MS/MS	By MS/MS	By MS/MS	By MS/MS	By MS/MS	By MS/MS
31.522	31.6109	31.7374	31.7048	31.7447	31.8321	31.8448	31.8605	31.8709	31.8202	31.8361	31.5863	31.8272	31.6143	31.6816	31.6523	31.5191	31.6344	31.6849	31.6923	31.6793	31.4854	31.4068	31.6029	31.594	31.7393	31.5916	31.7855	31.5306	31.4808				By MS/MS	By MS/MS	By MS/MS	By MS/MS	By MS/MS	By MS/MS	By MS/MS	By MS/MS	By MS/MS	By MS/MS	By MS/MS	By MS/MS	By MS/MS	By MS/MS	By MS/MS	By MS/MS	By MS/MS
29.3787	28.6472	28.7638	29.1342	28.7932	28.8903	29.4786	29.3363	29.3071	29.2077	29.1447	28.8653	29.0544	28.5969	28.5633	29.074	29.094	29.2256	29.2115	29.0629	29.623	29.4677	29.7561	29.4826	29.3108	29.5384	29.2903	29.3312	29.1444	29.0177				By MS/MS	By MS/MS	By MS/MS	By MS/MS	By MS/MS	By MS/MS	By MS/MS	By MS/MS	By MS/MS	By MS/MS	By MS/MS	By MS/MS	By MS/MS	By MS/MS	By MS/MS	By MS/MS	By MS/MS
28.1194	28.0967	28.1599	28.1229	28.0119	27.8117	27.7581	27.6378	27.3326	27.6747	28.1403	28.0025	28.1314	28.061	27.8854	28.0914	27.9208	28.0701	27.8993	28.0185	27.5918	27.2947	27.0521	27.4764	27.4247	27.9321	27.929	27.9451	27.9545	27.8145				By MS/MS	By MS/MS	By MS/MS	By MS/MS	By MS/MS	By MS/MS	By MS/MS	By MS/MS	By MS/MS	By MS/MS	By MS/MS	By MS/MS	By MS/MS	By MS/MS	By MS/MS	By MS/MS	By MS/MS
28.4798	28.202	26.8096	28.5458	28.529	28.6191	28.596	28.7588	28.428	26.6176	28.4893	26.095	26.6575	28.5151	28.5489	28.9751	28.9965	29.1146	29.0562	29.1224	29.4376	29.3239	29.5627	29.3773	29.4577	29.313	28.6738	29.0478	29.0453	29.2568				By MS/MS	By MS/MS	By MS/MS	By MS/MS	By MS/MS	By MS/MS	By MS/MS	By MS/MS	By MS/MS	By MS/MS	By MS/MS	By MS/MS	By MS/MS	By MS/MS	By MS/MS	By MS/MS	By MS/MS
30.6231	30.4227	30.4111	30.6726	30.627	30.4081	30.5218	30.6096	30.4817	30.5211	30.5047	30.5222	30.5918	30.7668	30.7405	31.3243	31.4251	31.2188	31.4614	31.3677	31.8008	31.7061	31.7999	31.5998	31.5991	31.4776	31.5129	31.6105	31.4473	31.4847				By MS/MS	By MS/MS	By MS/MS	By MS/MS	By MS/MS	By MS/MS	By MS/MS	By MS/MS	By MS/MS	By MS/MS	By MS/MS	By MS/MS	By MS/MS	By MS/MS	By MS/MS	By MS/MS	By MS/MS
27.0139	25.4555	26.4995	26.1821	24.7904	26.6032	28.3983	26.9017	24.7038	26.6824	25.6886	25.964	27.0165	26.1925	26.7248	25.4234	28.6191	28.7335	25.8017	28.5902	26.6033	25.8788	25.2881	26.7757	26.4383	28.051	28.7578	28.4698	28.5065	28.7268				By MS/MS	By MS/MS	By MS/MS	By MS/MS		By MS/MS			By MS/MS			By MS/MS	By MS/MS	By MS/MS	By MS/MS	By MS/MS	By MS/MS
28.5564	28.5124	28.5353	28.3507	28.3695	28.3299	28.4698	28.439	28.4207	28.3159	28.3838	28.4024	28.448	28.3869	28.3308	28.2467	28.4797	28.3301	28.4458	28.3311	28.4425	28.4913	28.6714	28.5127	28.6208	28.4176	28.3538	28.3172	28.26	28.2511				By MS/MS	By MS/MS	By MS/MS	By MS/MS	By MS/MS	By MS/MS	By MS/MS	By MS/MS	By MS/MS	By MS/MS	By MS/MS	By MS/MS	By MS/MS	By MS/MS	By MS/MS	By MS/MS	By MS/MS
27.9998	25.9415	28.0061	27.9848	27.7045	26.2086	27.2278	28.4879	27.4058	27.6141	27.7815	26.8748	27.8309	28.1645	28.8371	25.8275	27.7127	27.7048	27.8602	25.3418	27.7928	28.5478	28.3678	28.0524	28.4382	27.6348	27.64	27.1015	27.5565	27.779				By MS/MS	By MS/MS	By MS/MS	By MS/MS	By MS/MS	By MS/MS	By MS/MS	By MS/MS	By MS/MS	By MS/MS	By MS/MS	By MS/MS	By MS/MS	By MS/MS	By MS/MS	By MS/MS	By MS/MS
33.2199	33.187	33.2137	33.0277	33.0242	32.7173	32.5397	32.3835	32.4895	32.5511	33.1721	33.1538	33.1423	33.1001	33.1067	33.0371	33.0242	33.0141	32.9095	32.9322	32.2284	31.909	31.3531	31.9715	31.9521	32.9721	32.9447	32.9391	32.9504	33.0067				By MS/MS	By MS/MS	By MS/MS	By MS/MS	By MS/MS	By MS/MS	By MS/MS	By MS/MS	By MS/MS	By MS/MS	By MS/MS	By MS/MS	By MS/MS	By MS/MS	By MS/MS	By MS/MS	By MS/MS
27.4499	27.7378	27.8201	27.4553	27.3795	27.2522	27.112	27.018	27.3072	27.3534	27.388	27.3655	27.6668	27.7267	27.5888	26.841	27.3148	27.486	27.7018	27.5004	27.2603	26.8817	27.1091	27.2332	27.0932	27.2528	27.2943	27.1322	27.3738	27.3948				By MS/MS	By MS/MS	By MS/MS	By MS/MS	By MS/MS	By MS/MS	By MS/MS	By MS/MS	By MS/MS	By MS/MS	By MS/MS	By MS/MS	By MS/MS	By MS/MS	By MS/MS	By MS/MS	By MS/MS
31.7958	31.7104	31.6673	31.7664	31.7331	31.6552	31.6102	31.5329	31.6267	31.5632	31.6639	31.6127	31.654	31.6812	31.6726	31.6043	31.4441	31.5231	31.6103	31.5881	31.5346	31.4548	31.3369	31.4901	31.4013	31.5956	31.5367	31.5566	31.445	31.4901				By MS/MS	By MS/MS	By MS/MS	By MS/MS	By MS/MS	By MS/MS	By MS/MS	By MS/MS	By MS/MS	By MS/MS	By MS/MS	By MS/MS	By MS/MS	By MS/MS	By MS/MS	By MS/MS	By MS/MS
31.1915	31.1346	31.2142	31.0156	31.0156	31.2537	31.2078	31.1718	31.1287	31.1543	31.1117	31.2166	31.1275	30.9349	30.8984	31.0481	31.1175	31.051	31.0655	31.0506	31.1956	31.1792	31.2756	31.2051	31.1718	31.1303	31.0254	31.1089	30.9441	31.0032				By MS/MS	By MS/MS	By MS/MS	By MS/MS	By MS/MS	By MS/MS	By MS/MS	By MS/MS	By MS/MS	By MS/MS	By MS/MS	By MS/MS	By MS/MS	By MS/MS	By MS/MS	By MS/MS	By MS/MS
34.8983	34.8953	35.007	34.9253	34.9748	35.088	34.9625	35.0318	34.9869	35.064	34.9406	34.9534	34.9855	34.8932	34.8574	34.9369	34.9638	34.9028	34.9589	35.0014	34.9418	34.9784	34.9572	34.9698	35.026	34.8732	34.9215	34.8771	34.9294	34.9928				By MS/MS	By MS/MS	By MS/MS	By MS/MS	By MS/MS	By MS/MS	By MS/MS	By MS/MS	By MS/MS	By MS/MS	By MS/MS	By MS/MS	By MS/MS	By MS/MS	By MS/MS	By MS/MS	By MS/MS
31.8436	31.6026	31.533	31.792	31.7908	31.7465	31.8982	31.8257	31.8315	31.8731	31.6051	31.5526	31.8044	31.8634	31.8062	31.8005	31.8024	31.6297	31.946	31.864	31.9157	31.8145	31.8559	31.8751	31.857	31.9368	31.9465	31.83	31.736	31.6867				By MS/MS	By MS/MS	By MS/MS	By MS/MS	By MS/MS	By MS/MS	By MS/MS	By MS/MS	By MS/MS	By MS/MS	By MS/MS	By MS/MS	By MS/MS	By MS/MS	By MS/MS	By MS/MS	By MS/MS
32.1982	32.2373	32.2797	32.1749	32.2216	32.3921	32.372	32.3741	32.356	32.4122	32.3149	32.2614	32.256	32.2295	32.186	32.2765	32.2704	32.3735	32.359	32.3432	32.4623	32.4353	32.4097	32.539	32.5136	32.3603	32.2805	32.2871	32.3009	32.2769				By MS/MS	By MS/MS	By MS/MS	By MS/MS	By MS/MS	By MS/MS	By MS/MS	By MS/MS	By MS/MS	By MS/MS	By MS/MS	By MS/MS	By MS/MS	By MS/MS	By MS/MS	By MS/MS	By MS/MS
29.6978	29.3364	29.0547	29.5285	29.318	29.0245	29.5413	29.4914	29.6905	29.5891	29.0007	29.1364	29.418	29.5577	29.6481	29.1619	29.4654	29.1267	29.2168	29.1566	29.3365	29.2489	28.6124	29.2902	29.2125	29.1281	29.0587	28.999	28.9598	28.8805				By MS/MS	By MS/MS	By MS/MS	By MS/MS	By MS/MS	By MS/MS	By MS/MS	By MS/MS	By MS/MS	By MS/MS	By MS/MS	By MS/MS	By MS/MS	By MS/MS	By MS/MS	By MS/MS	By MS/MS
32.3612	32.3315	32.4268	32.2774	32.2525	32.4243	32.4014	32.4368	32.4696	32.446	32.4053	32.4704	32.3564	32.2438	32.2295	32.2976	32.3132	32.3723	32.3105	32.3409	32.5018	32.5213	32.5921	32.5332	32.5614	32.3678	32.366	32.3694	32.305	32.3649				By MS/MS	By MS/MS	By MS/MS	By MS/MS	By MS/MS	By MS/MS	By MS/MS	By MS/MS	By MS/MS	By MS/MS	By MS/MS	By MS/MS	By MS/MS	By MS/MS	By MS/MS	By MS/MS	By MS/MS
32.1542	32.1505	32.0032	32.344	32.3433	32.1745	32.2621	32.1587	32.0628	32.2402	32.1169	32.0277	32.232	32.38	32.2906	32.1292	32.3191	32.1088	32.3181	32.3511	32.1041	32.0669	32.0789	32.1512	32.1175	32.2664	32.0669	32.1903	32.0572	32.0728				By MS/MS	By MS/MS	By MS/MS	By MS/MS	By MS/MS	By MS/MS	By MS/MS	By MS/MS	By MS/MS	By MS/MS	By MS/MS	By MS/MS	By MS/MS	By MS/MS	By MS/MS	By MS/MS	By MS/MS
27.8543	28.0254	28.1217	27.732	27.7255	26.3892	27.5651	27.368	27.6631	27.9095	27.9537	27.8575	27.8476	27.449	27.4494	28.0627	27.8368	28.0845	27.9407	27.9218	26.5981	27.7736	25.3886	27.4799	27.9852	28.0512	28.0636	28.1387	27.8188	28.0138				By MS/MS	By MS/MS	By MS/MS	By MS/MS	By MS/MS	By MS/MS	By MS/MS	By MS/MS	By MS/MS	By MS/MS	By MS/MS	By MS/MS	By MS/MS	By MS/MS	By MS/MS	By MS/MS	By MS/MS
29.2821	29.0878	29.1306	29.3317	29.1545	29.151	29.2254	29.2329	29.2068	29.262	29.2288	29.1214	29.2907	29.2742	29.3861	29.129	29.2399	29.1098	29.3484	29.3196	29.2017	29.2212	29.3072	29.2843	29.3439	29.2743	29.1303	29.3701	29.1862	29.2534				By MS/MS	By MS/MS	By MS/MS	By MS/MS	By MS/MS	By MS/MS	By MS/MS	By MS/MS	By MS/MS	By MS/MS	By MS/MS	By MS/MS	By MS/MS	By MS/MS	By MS/MS	By MS/MS	By MS/MS
27.9301	27.7875	27.9393	27.9902	28.0368	25.585	28.1308	28.108	28.0195	28.1529	27.9991	28.0158	28.3004	28.0084	27.8581	27.8608	28.0255	28.1756	27.9871	27.9068	27.882	28.0468	28.1005	27.8938	28.0273	28.1587	27.9667	27.8958	28.0416	27.9655				By MS/MS	By MS/MS	By MS/MS	By MS/MS	By MS/MS	By MS/MS	By MS/MS	By MS/MS	By MS/MS	By MS/MS	By MS/MS	By MS/MS	By MS/MS	By MS/MS	By MS/MS	By MS/MS	By MS/MS
29.4673	29.3088	27.3248	29.4162	29.2296	29.0808	29.3205	26.9599	26.0871	29.3338	29.0378	29.4219	25.9564	29.3534	25.083	29.0473	29.3535	26.5843	29.2456	29.0516	29.3253	26.6645	28.9347	29.0875	26.7001	29.0946	29.2279	28.9731	28.8357	29.0157				By MS/MS	By MS/MS	By MS/MS	By MS/MS	By MS/MS	By MS/MS	By MS/MS	By MS/MS	By MS/MS	By MS/MS	By MS/MS	By MS/MS	By MS/MS	By MS/MS	By MS/MS	By MS/MS	By MS/MS
31.1444	30.8464	30.8155	30.938	30.8889	31.0036	31.0616	30.9602	31.0155	30.8943	30.9422	30.947	30.8463	31.0059	30.8877	30.9864	30.8905	30.8513	31.0044	30.9179	31.1079	31.0589	31.0637	30.9528	30.9271	31.1455	31.028	30.9478	30.9348	30.8451				By MS/MS	By MS/MS	By MS/MS	By MS/MS	By MS/MS	By MS/MS	By MS/MS	By MS/MS	By MS/MS	By MS/MS	By MS/MS	By MS/MS	By MS/MS	By MS/MS	By MS/MS	By MS/MS	By MS/MS
29.0195	29.0728	29.2575	28.8876	28.9316	29.2026	29.0328	29.0028	29.0618	29.0773	29.1474	29.0236	29.0455	28.942	28.8196	28.9767	29.1982	29.1712	29.0413	28.9463	29.184	29.2102	29.2363	29.1532	29.0892	28.9461	29.1193	29.181	29.0752	29.09				By MS/MS	By MS/MS	By MS/MS	By MS/MS	By MS/MS	By MS/MS	By MS/MS	By MS/MS	By MS/MS	By MS/MS	By MS/MS	By MS/MS	By MS/MS	By MS/MS	By MS/MS	By MS/MS	By MS/MS
31.947	31.938	31.8992	31.9555	31.9986	32.2586	32.2037	32.1674	32.1304	32.1673	31.9891	32.0107	32.0558	31.9928	32.0569	31.9435	31.9015	31.9943	32.0486	32.0473	32.2311	32.2247	32.2993	32.2237	32.2862	32.0749	32.0032	31.9911	31.8834	31.9453				By MS/MS	By MS/MS	By MS/MS	By MS/MS	By MS/MS	By MS/MS	By MS/MS	By MS/MS	By MS/MS	By MS/MS	By MS/MS	By MS/MS	By MS/MS	By MS/MS	By MS/MS	By MS/MS	By MS/MS
33.4706	33.2605	33.1674	33.4717	33.3063	33.3573	33.6711	33.3344	33.5193	33.6013	33.3836	33.5514	33.3378	33.5261	33.5175	33.3936	33.43	33.038	33.3464	33.1918	33.7034	33.6069	33.4287	33.5565	33.4815	33.4708	33.1932	33.5588	33.3856	33.3548				By MS/MS	By MS/MS	By MS/MS	By MS/MS	By MS/MS	By MS/MS	By MS/MS	By MS/MS	By MS/MS	By MS/MS	By MS/MS	By MS/MS	By MS/MS	By MS/MS	By MS/MS	By MS/MS	By MS/MS
33.8576	33.5361	33.4267	33.6943	33.6297	34.0094	34.1147	34.0351	33.8089	33.7617	33.4909	33.5232	33.5931	33.4924	33.4395	33.5549	33.5871	33.451	33.4936	33.4503	33.9726	33.7547	33.8104	33.7651	33.6908	33.6612	33.4917	33.3447	33.3166	33.3364				By MS/MS	By MS/MS	By MS/MS	By MS/MS	By MS/MS	By MS/MS	By MS/MS	By MS/MS	By MS/MS	By MS/MS	By MS/MS	By MS/MS	By MS/MS	By MS/MS	By MS/MS	By MS/MS	By MS/MS
27.1135	27.0869	26.1901	27.2521	27.2199	27.222	26.2077	27.4305	27.3282	27.0189	27.2182	27.4455	27.2695	27.1452	26.9403	27.1223	27.2148	27.1357	26.8615	26.95	27.1145	27.5079	27.0323	27.185	27.1404	27.3465	27.2438	27.3008	27.1249	27.0153				By MS/MS	By MS/MS	By MS/MS	By MS/MS	By MS/MS	By MS/MS	By MS/MS	By MS/MS	By MS/MS	By MS/MS	By MS/MS	By MS/MS	By MS/MS	By MS/MS	By MS/MS	By MS/MS	By MS/MS
31.562	31.5123	31.6583	31.5625	31.5419	31.7093	31.6842	31.7137	31.7301	31.7073	31.5205	31.6112	31.5971	31.6398	31.6084	31.5549	31.562	31.6419	31.596	31.6017	31.7601	31.7027	31.8304	31.7076	31.7078	31.546	31.6047	31.5302	31.5229	31.542				By MS/MS	By MS/MS	By MS/MS	By MS/MS	By MS/MS	By MS/MS	By MS/MS	By MS/MS	By MS/MS	By MS/MS	By MS/MS	By MS/MS	By MS/MS	By MS/MS	By MS/MS	By MS/MS	By MS/MS
31.9415	31.9392	31.9291	32.1265	32.1085	31.8098	32.175	32.13	32.1649	32.1903	31.7437	31.8047	32.056	32.1955	32.2598	32.0353	32.0263	31.9157	32.1468	32.0895	32.0451	32.0889	32.2157	32.1521	32.2065	32.0048	31.9919	31.9252	31.8052	31.9565				By MS/MS	By MS/MS	By MS/MS	By MS/MS	By MS/MS	By MS/MS	By MS/MS	By MS/MS	By MS/MS	By MS/MS	By MS/MS	By MS/MS	By MS/MS	By MS/MS	By MS/MS	By MS/MS	By MS/MS
30.9717	30.8076	30.738	31.0027	31.0587	30.8459	31.0386	31.0329	30.9983	31.0439	30.7847	30.8448	30.8998	31.1487	31.031	30.9411	31.0048	30.7007	31.028	30.983	31.0813	30.9882	31.0642	31.0573	31.092	30.8779	30.9085	30.8669	30.7928	30.8491				By MS/MS	By MS/MS	By MS/MS	By MS/MS	By MS/MS	By MS/MS	By MS/MS	By MS/MS	By MS/MS	By MS/MS	By MS/MS	By MS/MS	By MS/MS	By MS/MS	By MS/MS	By MS/MS	By MS/MS
31.7411	31.6952	31.7627	31.596	31.6355	31.9779	31.8256	31.7819	31.7634	31.7691	31.7433	31.7856	31.7573	31.5822	31.576	31.6432	31.7826	31.787	31.7015	31.6701	31.976	31.9031	32.0492	31.9071	31.9253	31.7378	31.7613	31.7524	31.692	31.6821				By MS/MS	By MS/MS	By MS/MS	By MS/MS	By MS/MS	By MS/MS	By MS/MS	By MS/MS	By MS/MS	By MS/MS	By MS/MS	By MS/MS	By MS/MS	By MS/MS	By MS/MS	By MS/MS	By MS/MS
32.6274	32.5128	32.6001	32.4289	32.4385	32.3579	32.3694	32.4002	32.3277	32.3273	32.4818	32.4684	32.4746	32.3719	32.3224	32.4643	32.4256	32.5721	32.4414	32.3824	32.3337	32.1869	32.2162	32.286	32.222	32.4613	32.3342	32.3124	32.3648	32.3379				By MS/MS	By MS/MS	By MS/MS	By MS/MS	By MS/MS	By MS/MS	By MS/MS	By MS/MS	By MS/MS	By MS/MS	By MS/MS	By MS/MS	By MS/MS	By MS/MS	By MS/MS	By MS/MS	By MS/MS
31.5312	31.315	31.3027	31.5496	31.4813	31.4063	31.4863	31.4724	31.4698	31.4167	31.316	31.3033	31.4561	31.5139	31.5626	31.4394	31.5301	31.3182	31.6023	31.5994	31.5556	31.5128	31.6728	31.5831	31.703	31.3121	31.4661	31.4188	31.2467	31.2768				By MS/MS	By MS/MS	By MS/MS	By MS/MS	By MS/MS	By MS/MS	By MS/MS	By MS/MS	By MS/MS	By MS/MS	By MS/MS	By MS/MS	By MS/MS	By MS/MS	By MS/MS	By MS/MS	By MS/MS
30.115	29.9795	29.8836	30.0823	30.261	29.938	29.9403	29.9279	29.9942	30.1819	30.0436	30.0688	30.188	30.1892	30.2372	30.1914	30.0275	30.0065	30.2791	30.2888	30.0124	29.7038	29.9825	30.026	30.0095	30.2811	30.0884	30.0804	30.1393	30.1586				By MS/MS	By MS/MS	By MS/MS	By MS/MS	By MS/MS	By MS/MS	By MS/MS	By MS/MS	By MS/MS	By MS/MS	By MS/MS	By MS/MS	By MS/MS	By MS/MS	By MS/MS	By MS/MS	By MS/MS
30.9614	30.8492	30.8851	30.9026	30.7874	31.2036	31.0786	31.0048	31.173	31.2222	31.17	30.9634	30.9506	30.8504	30.7658	30.8374	30.7727	30.9329	30.9292	30.8168	30.9769	31.0453	31.0612	31.0901	30.9751	31.0066	30.8806	30.9782	30.9245	30.9401				By MS/MS	By MS/MS	By MS/MS	By MS/MS	By MS/MS	By MS/MS	By MS/MS	By MS/MS	By MS/MS	By MS/MS	By MS/MS	By MS/MS	By MS/MS	By MS/MS	By MS/MS	By MS/MS	By MS/MS
36.3683	36.1473	36.1467	36.2601	36.2989	36.1087	36.1953	36.1448	36.1603	36.2443	36.1066	36.0965	36.1517	36.2336	36.2507	36.1169	36.0682	35.9252	36.1454	36.0958	36.0089	36.1354	36.1015	36.1536	36.2058	35.9532	36.0723	35.9318	35.9579	36.0274				By MS/MS	By MS/MS	By MS/MS	By MS/MS	By MS/MS	By MS/MS	By MS/MS	By MS/MS	By MS/MS	By MS/MS	By MS/MS	By MS/MS	By MS/MS	By MS/MS	By MS/MS	By MS/MS	By MS/MS
31.8647	31.7138	31.6599	31.8267	31.8459	31.5954	31.7863	31.7364	31.7942	31.8051	31.6676	31.7011	31.807	31.8579	31.8908	31.8118	31.7818	31.6976	31.8117	31.8041	31.6881	31.6351	31.5095	31.591	31.6299	31.8812	31.8338	31.8054	31.7183	31.7154				By MS/MS	By MS/MS	By MS/MS	By MS/MS	By MS/MS	By MS/MS	By MS/MS	By MS/MS	By MS/MS	By MS/MS	By MS/MS	By MS/MS	By MS/MS	By MS/MS	By MS/MS	By MS/MS	By MS/MS
30.7105	30.6199	30.4881	30.5782	30.6028	30.5491	30.6356	30.5509	30.5114	30.5929	30.7068	30.6635	30.62	30.6307	30.6293	30.69	30.5074	30.4654	30.5882	30.616	30.588	30.6011	30.6819	30.6041	30.6255	30.7438	30.6463	30.6089	30.5852	30.6113				By MS/MS	By MS/MS	By MS/MS	By MS/MS	By MS/MS	By MS/MS	By MS/MS	By MS/MS	By MS/MS	By MS/MS	By MS/MS	By MS/MS	By MS/MS	By MS/MS	By MS/MS	By MS/MS	By MS/MS
26.614	26.1499	26.9088	27.005	25.8687	26.8236	26.0789	26.1032	26.2496	26.8233	26.8902	25.6631	26.3079	26.7991	27.5366	25.9338	26.6406	26.5424	26.3295	25.7923	26.6387	26.5325	26.3576	26.6956	26.5215	26.1437	25.0746	26.4585	25.6131	26.5658				By MS/MS	By MS/MS	By MS/MS	By MS/MS	By MS/MS	By MS/MS	By MS/MS	By MS/MS			By MS/MS		By MS/MS	By MS/MS	By MS/MS	By MS/MS	By MS/MS
32.7176	32.6321	32.701	32.6623	32.6326	32.1152	31.9774	31.9328	32.0355	32.0442	32.7624	32.7571	32.711	32.6651	32.6223	32.7056	32.66	32.6914	32.705	32.657	32.0566	31.9503	31.9181	32.006	31.9985	32.8056	32.7069	32.795	32.699	32.6568				By MS/MS	By MS/MS	By MS/MS	By MS/MS	By MS/MS	By MS/MS	By MS/MS	By MS/MS	By MS/MS	By MS/MS	By MS/MS	By MS/MS	By MS/MS	By MS/MS	By MS/MS	By MS/MS	By MS/MS
29.7279	29.7633	29.8651	29.7078	29.7422	29.5082	29.2398	29.2896	29.3486	29.503	29.7911	29.6225	29.7753	29.606	29.6164	29.5262	29.4028	29.5784	29.5105	29.6218	28.9943	28.5369	28.3954	28.7219	28.6523	29.7992	29.3683	29.5045	29.5956	29.5769				By MS/MS	By MS/MS	By MS/MS	By MS/MS	By MS/MS	By MS/MS	By MS/MS	By MS/MS	By MS/MS	By MS/MS	By MS/MS	By MS/MS	By MS/MS	By MS/MS	By MS/MS	By MS/MS	By MS/MS
29.9087	29.9677	29.8062	30.14	29.9902	30.1612	29.6005	29.715	29.8646	29.8256	29.9745	29.9625	30.0343	29.8987	29.8959	30.1046	30.1592	30.2916	30.2447	30.2687	30.2848	30.3259	30.453	30.1633	30.1271	30.4217	30.2054	30.3471	30.2743	30.2014				By MS/MS	By MS/MS	By MS/MS	By MS/MS	By MS/MS	By MS/MS	By MS/MS	By MS/MS	By MS/MS	By MS/MS	By MS/MS	By MS/MS	By MS/MS	By MS/MS	By MS/MS	By MS/MS	By MS/MS
28.2743	28.1485	28.0871	27.8237	26.6852	28.0744	27.9098	27.8086	27.9188	27.995	28.1464	27.9572	28.1445	25.7578	28.0759	27.8982	28.1662	26.4179	28.0663	26.2746	27.7468	27.874	27.8531	26.5606	27.7764	28.4619	27.4011	28.3437	28.069	28.2714				By MS/MS	By MS/MS	By MS/MS	By MS/MS	By MS/MS	By MS/MS	By MS/MS	By MS/MS	By MS/MS	By MS/MS	By MS/MS	By MS/MS	By MS/MS	By MS/MS	By MS/MS	By MS/MS	By MS/MS
31.9785	31.6944	31.7791	31.8863	31.9084	31.367	31.5451	31.2774	31.4291	31.5089	31.892	31.965	31.9848	31.9998	31.9771	31.947	31.9396	31.6809	31.9631	31.9528	31.6453	31.5274	31.6055	31.6418	31.6789	31.9249	31.8736	31.9681	31.9057	31.8979				By MS/MS	By MS/MS	By MS/MS	By MS/MS	By MS/MS	By MS/MS	By MS/MS	By MS/MS	By MS/MS	By MS/MS	By MS/MS	By MS/MS	By MS/MS	By MS/MS	By MS/MS	By MS/MS	By MS/MS
30.0674	30.137	30.2945	30.0392	30.1492	29.8707	29.7496	29.8483	29.8262	29.7591	30.1221	30.2327	30.2651	30.1258	30.0999	30.0421	30.2452	30.2373	30.2292	30.1245	29.9871	30.0321	30.1371	30.0779	30.0991	30.2218	30.196	30.2056	30.1428	30.1256				By MS/MS	By MS/MS	By MS/MS	By MS/MS	By MS/MS	By MS/MS	By MS/MS	By MS/MS	By MS/MS	By MS/MS	By MS/MS	By MS/MS	By MS/MS	By MS/MS	By MS/MS	By MS/MS	By MS/MS
31.966	31.7785	31.9104	31.9671	31.9666	32.6063	32.261	32.3209	32.4115	32.4292	32.0363	31.5787	31.8496	31.7826	31.838	32.1976	31.6841	32.1963	32.0831	32.1275	32.2594	31.9116	31.5938	32.0262	32.0339	32.0702	31.6428	31.8139	31.9418	31.9623				By MS/MS	By MS/MS	By MS/MS	By MS/MS	By MS/MS	By MS/MS	By MS/MS	By MS/MS	By MS/MS	By MS/MS	By MS/MS	By MS/MS	By MS/MS	By MS/MS	By MS/MS	By MS/MS	By MS/MS
30.6517	30.6446	30.7618	30.6104	30.6839	31.1071	30.9636	30.9736	31.1499	31.0813	30.8312	30.5145	30.6917	30.6079	30.4988	30.8335	30.6382	30.9544	30.8418	30.785	31.0526	30.7455	30.5383	30.8613	30.8208	30.8019	30.573	30.7145	30.8045	30.8466				By MS/MS	By MS/MS	By MS/MS	By MS/MS	By MS/MS	By MS/MS	By MS/MS	By MS/MS	By MS/MS	By MS/MS	By MS/MS	By MS/MS	By MS/MS	By MS/MS	By MS/MS	By MS/MS	By MS/MS
33.4142	33.3772	33.4359	33.3907	33.3351	33.5141	33.2252	33.3802	33.3252	33.3602	33.3193	33.354	33.3776	33.3128	33.2807	33.3755	33.3312	33.4136	33.3572	33.3486	33.3416	33.2717	33.3522	33.4267	33.42	33.3404	33.2531	33.2746	33.2403	33.2494				By MS/MS	By MS/MS	By MS/MS	By MS/MS	By MS/MS	By MS/MS	By MS/MS	By MS/MS	By MS/MS	By MS/MS	By MS/MS	By MS/MS	By MS/MS	By MS/MS	By MS/MS	By MS/MS	By MS/MS
27.8347	27.3678	27.246	27.5057	27.4402	27.2508	27.4548	27.5712	27.4424	27.5385	27.6312	27.4367	27.5942	27.5323	27.3725	27.5394	27.5053	27.2136	27.459	27.3694	27.3337	27.2046	27.4996	27.1158	27.2509	27.7883	27.5651	27.4914	27.3214	27.4218				By MS/MS	By MS/MS	By MS/MS	By MS/MS	By MS/MS	By MS/MS	By MS/MS	By MS/MS	By MS/MS	By MS/MS	By MS/MS	By MS/MS	By MS/MS	By MS/MS	By MS/MS	By MS/MS	By MS/MS
28.2478	28.3213	28.3861	28.6293	28.6483	27.9839	28.5751	28.5034	28.8472	28.5718	28.2848	28.2534	28.4183	28.4449	28.5464	28.3593	27.7561	28.2701	28.5777	28.3498	27.9408	27.9016	27.4275	27.6942	28.0307	28.267	27.9228	28.0897	28.2196	28.4309				By MS/MS	By MS/MS	By MS/MS	By MS/MS	By MS/MS	By MS/MS	By MS/MS	By MS/MS	By MS/MS	By MS/MS	By MS/MS	By MS/MS	By MS/MS	By MS/MS	By MS/MS	By MS/MS	By MS/MS
32.2724	32.2774	32.3026	32.2786	32.255	32.4386	32.4185	32.4094	32.4961	32.4288	32.2903	32.344	32.3613	32.1805	32.1686	32.323	32.2649	32.333	32.3022	32.3741	32.5498	32.4658	32.4819	32.4946	32.5463	32.4992	32.3212	32.3558	32.2457	32.2425				By MS/MS	By MS/MS	By MS/MS	By MS/MS	By MS/MS	By MS/MS	By MS/MS	By MS/MS	By MS/MS	By MS/MS	By MS/MS	By MS/MS	By MS/MS	By MS/MS	By MS/MS	By MS/MS	By MS/MS
33.9275	33.498	33.561	33.7129	33.6945	33.5498	33.4029	33.5514	33.6076	33.6278	33.5246	33.4526	33.6544	33.6187	33.6295	33.7042	33.6943	33.6373	33.8089	33.8543	33.6417	33.4993	33.6523	33.6912	33.7158	33.9509	33.7363	33.6654	33.6427	33.5828				By MS/MS	By MS/MS	By MS/MS	By MS/MS	By MS/MS	By MS/MS	By MS/MS	By MS/MS	By MS/MS	By MS/MS	By MS/MS	By MS/MS	By MS/MS	By MS/MS	By MS/MS	By MS/MS	By MS/MS
34.4895	34.347	34.3271	34.5421	34.5247	34.5347	34.7495	34.747	34.7397	34.7395	34.3853	34.4478	34.4979	34.6031	34.6438	34.504	34.5036	34.3822	34.5332	34.555	34.7992	34.8595	35.1	34.911	34.9199	34.4728	34.4549	34.4884	34.3839	34.3708				By MS/MS	By MS/MS	By MS/MS	By MS/MS	By MS/MS	By MS/MS	By MS/MS	By MS/MS	By MS/MS	By MS/MS	By MS/MS	By MS/MS	By MS/MS	By MS/MS	By MS/MS	By MS/MS	By MS/MS
29.4109	29.3348	29.3528	29.6267	29.6054	30.5646	30.7867	30.812	30.7308	30.7516	29.5381	29.7714	29.786	30.2786	30.2912	29.5145	30.077	29.5423	29.7588	29.7027	30.9395	31.0556	31.3408	31.0723	30.9998	29.7378	29.9772	29.8885	30.2343	30.1845				By MS/MS	By MS/MS	By MS/MS	By MS/MS	By MS/MS	By MS/MS	By MS/MS	By MS/MS	By MS/MS	By MS/MS	By MS/MS	By MS/MS	By MS/MS	By MS/MS	By MS/MS	By MS/MS	By MS/MS
30.5857	30.3935	30.3482	30.4563	30.4798	30.4781	30.2457	30.1089	30.2813	30.2304	30.4316	30.306	30.375	30.3639	30.3225	30.3891	30.158	30.2086	30.3159	30.3013	30.099	30.0091	29.9104	29.9368	29.8901	30.3245	30.1969	30.1552	30.1087	30.2065				By MS/MS	By MS/MS	By MS/MS	By MS/MS	By MS/MS	By MS/MS	By MS/MS	By MS/MS	By MS/MS	By MS/MS	By MS/MS	By MS/MS	By MS/MS	By MS/MS	By MS/MS	By MS/MS	By MS/MS
32.0365	32.1831	32.258	32.0721	32.0732	32.5982	32.5003	32.379	32.3979	32.4583	32.2439	32.1975	32.1246	31.9964	32.0406	32.0886	31.9797	32.2798	32.1028	32.1004	32.4179	32.3458	32.1602	32.2691	32.238	32.1785	32.0344	32.2369	32.2057	32.2651				By MS/MS	By MS/MS	By MS/MS	By MS/MS	By MS/MS	By MS/MS	By MS/MS	By MS/MS	By MS/MS	By MS/MS	By MS/MS	By MS/MS	By MS/MS	By MS/MS	By MS/MS	By MS/MS	By MS/MS
30.5501	30.5032	30.5984	30.4743	30.4689	30.7047	30.4762	30.4797	30.4422	30.5228	30.5557	30.4811	30.5148	30.3522	30.3235	30.5464	30.3619	30.5536	30.5136	30.5224	30.5875	30.4486	30.6206	30.5824	30.5484	30.6025	30.395	30.5513	30.4647	30.4678				By MS/MS	By MS/MS	By MS/MS	By MS/MS	By MS/MS	By MS/MS	By MS/MS	By MS/MS	By MS/MS	By MS/MS	By MS/MS	By MS/MS	By MS/MS	By MS/MS	By MS/MS	By MS/MS	By MS/MS
30.5443	30.3165	30.2848	30.2966	30.339	30.3885	30.3206	30.1921	30.2425	30.1807	30.4159	30.4135	30.2784	30.2968	30.272	30.3343	30.2627	30.3578	30.3143	30.188	30.3682	30.0709	30.1087	30.1585	30.0828	30.4637	30.3445	30.3725	30.2118	30.1789				By MS/MS	By MS/MS	By MS/MS	By MS/MS	By MS/MS	By MS/MS	By MS/MS	By MS/MS	By MS/MS	By MS/MS	By MS/MS	By MS/MS	By MS/MS	By MS/MS	By MS/MS	By MS/MS	By MS/MS
27.6857	27.5839	27.7108	27.8713	27.7664	25.4156	26.2511	27.1265	26.97	26.3127	27.2203	27.7858	27.7491	27.6211	27.8382	27.2999	27.3716	27.142	27.2485	27.3717	25.7933	26.9812	27.4346	27.1661	25.5387	27.1267	27.0621	25.8379	26.8772	27.1984				By MS/MS	By MS/MS	By MS/MS	By MS/MS	By MS/MS	By MS/MS	By MS/MS	By MS/MS	By MS/MS	By MS/MS	By MS/MS	By MS/MS	By MS/MS	By MS/MS	By MS/MS	By MS/MS	By MS/MS
31.6047	31.3597	31.2788	31.3311	31.2557	31.2033	31.3535	31.2683	31.1823	31.1168	31.2893	31.3287	31.178	31.3939	31.3559	31.3787	31.3623	31.2338	31.3511	31.4741	31.3968	31.3389	31.3385	31.355	31.3389	31.3599	31.2437	31.2162	31.1031	31.1384				By MS/MS	By MS/MS	By MS/MS	By MS/MS	By MS/MS	By MS/MS	By MS/MS	By MS/MS	By MS/MS	By MS/MS	By MS/MS	By MS/MS	By MS/MS	By MS/MS	By MS/MS	By MS/MS	By MS/MS
31.1651	30.9268	31.0748	30.8299	30.941	30.8999	31.126	31.0545	30.9668	26.385	30.9633	31.1459	31.011	30.8742	30.873	31.1408	31.0402	30.6899	30.9756	30.8048	30.9941	30.9854	31.1289	30.8902	31.0364	30.9995	30.9121	31.1473	30.6026	30.6711				By MS/MS	By MS/MS	By MS/MS	By MS/MS	By MS/MS	By MS/MS	By MS/MS	By MS/MS	By MS/MS	By MS/MS	By MS/MS	By MS/MS	By MS/MS	By MS/MS	By MS/MS	By MS/MS	By MS/MS
30.7421	30.7797	30.7502	30.7731	30.75	30.8034	30.8222	30.7994	30.8283	30.9593	30.7806	30.8165	30.8238	30.7513	30.807	30.7208	30.9078	30.8565	30.9017	30.8208	31.1012	30.9485	31.1276	31.0452	31.0442	30.9038	30.9304	30.9347	30.856	30.8036				By MS/MS	By MS/MS	By MS/MS	By MS/MS	By MS/MS	By MS/MS	By MS/MS	By MS/MS	By MS/MS	By MS/MS	By MS/MS	By MS/MS	By MS/MS	By MS/MS	By MS/MS	By MS/MS	By MS/MS
30.5373	30.4124	30.4221	30.3612	30.462	30.5544	30.6237	30.5366	30.6307	30.5855	30.5951	30.6385	30.4541	30.4456	30.3601	30.4408	30.4576	30.5393	30.5598	30.377	30.7266	30.5468	30.6054	30.497	30.543	30.5957	30.5905	30.3924	30.4992	30.5239				By MS/MS	By MS/MS	By MS/MS	By MS/MS	By MS/MS	By MS/MS	By MS/MS	By MS/MS	By MS/MS	By MS/MS	By MS/MS	By MS/MS	By MS/MS	By MS/MS	By MS/MS	By MS/MS	By MS/MS
27.7256	27.8451	27.8742	27.9832	27.7651	27.3743	27.5569	27.3759	27.8302	27.8484	27.7393	27.7092	27.8327	27.6966	27.7491	27.8969	27.8431	27.8539	27.8448	27.5142	27.5843	27.7223	27.5267	27.5825	27.4321	27.3981	27.7847	27.8539	27.8511	27.5509				By MS/MS	By MS/MS	By MS/MS	By MS/MS	By MS/MS	By MS/MS	By MS/MS	By MS/MS	By MS/MS	By MS/MS	By MS/MS	By MS/MS	By MS/MS	By MS/MS	By MS/MS	By MS/MS	By MS/MS
31.444	31.8675	31.9842	31.9951	31.9138	32.0313	31.837	31.647	31.9521	31.9966	31.8516	32.0918	32.0877	31.6988	31.9183	31.8932	32.0411	31.8151	32.0403	32.0014	31.6628	31.8889	31.9491	31.9546	31.8857	32.18	32.0581	32.2619	32.1079	32.2349				By MS/MS	By MS/MS	By MS/MS	By MS/MS	By MS/MS	By MS/MS	By MS/MS	By MS/MS	By MS/MS	By MS/MS	By MS/MS	By MS/MS	By MS/MS	By MS/MS	By MS/MS	By MS/MS	By MS/MS
29.8125	29.7932	29.6274	30.1815	30.1955	29.8972	30.3634	30.3272	30.1099	30.21	29.6356	29.7498	30.0097	30.1836	30.2122	29.7779	30.1541	29.7393	30.1361	30.3067	30.308	30.338	30.3806	30.4843	30.4541	30.0168	29.9906	29.8141	30.1172	30.1274				By MS/MS	By MS/MS	By MS/MS	By MS/MS	By MS/MS	By MS/MS	By MS/MS	By MS/MS	By MS/MS	By MS/MS	By MS/MS	By MS/MS	By MS/MS	By MS/MS	By MS/MS	By MS/MS	By MS/MS
32.421	32.4112	32.3509	32.5822	32.4515	32.5431	32.8337	32.7401	32.4815	32.5208	32.6746	32.4515	32.4481	32.7915	32.6969	32.4214	32.5926	32.6656	32.4072	32.6981	32.9002	33.2114	32.9011	32.8085	32.8681	32.4273	32.626	32.1573	32.7204	32.626				By MS/MS	By MS/MS	By MS/MS	By MS/MS	By MS/MS	By MS/MS	By MS/MS	By MS/MS	By MS/MS	By MS/MS	By MS/MS	By MS/MS	By MS/MS	By MS/MS	By MS/MS	By MS/MS	By MS/MS
29.96	29.7199	29.7916	30.0461	30.192	30.0119	30.0811	30.2297	30.1844	30.4371	29.7856	29.4716	29.966	30.4095	30.3895	30.0574	30.0325	30.1316	30.5725	30.438	30.4582	30.441	30.5183	30.5724	30.5259	29.7992	30.0526	29.7348	30.2726	30.1992				By MS/MS	By MS/MS	By MS/MS	By MS/MS	By MS/MS	By MS/MS	By MS/MS	By MS/MS	By MS/MS	By MS/MS	By MS/MS	By MS/MS	By MS/MS	By MS/MS	By MS/MS	By MS/MS	By MS/MS
33.4391	33.3323	33.3358	33.3713	33.3072	33.5948	33.5038	33.4738	33.4903	33.4487	33.3657	33.4764	33.4046	33.337	33.3392	33.3213	33.2861	33.3433	33.3043	33.2846	33.6541	33.5802	33.8341	33.6709	33.6159	33.4566	33.3879	33.3196	33.3616	33.4141				By MS/MS	By MS/MS	By MS/MS	By MS/MS	By MS/MS	By MS/MS	By MS/MS	By MS/MS	By MS/MS	By MS/MS	By MS/MS	By MS/MS	By MS/MS	By MS/MS	By MS/MS	By MS/MS	By MS/MS
29.8413	29.7902	29.7485	29.8044	29.8101	29.7195	29.9943	29.7142	29.8967	29.6644	29.7622	29.859	29.9001	29.9037	29.9137	29.8644	29.9028	29.7599	29.7526	29.9038	30.1317	29.9163	29.849	29.905	29.6203	30.0597	30.1551	30.0295	30.0036	29.9908				By MS/MS	By MS/MS	By MS/MS	By MS/MS	By MS/MS	By MS/MS	By MS/MS	By MS/MS	By MS/MS	By MS/MS	By MS/MS	By MS/MS	By MS/MS	By MS/MS	By MS/MS	By MS/MS	By MS/MS
28.5423	28.3755	28.5813	28.3418	28.2001	28.2171	27.8472	27.9634	28.1045	28.195	28.254	28.3191	28.3955	28.2232	28.3088	28.2258	28.2815	28.3558	28.4015	28.5627	28.0001	27.7594	27.683	27.6342	27.8706	28.1432	28.001	28.0578	28.0422	28.1636				By MS/MS	By MS/MS	By MS/MS	By MS/MS	By MS/MS	By MS/MS	By MS/MS	By MS/MS	By MS/MS	By MS/MS	By MS/MS	By MS/MS	By MS/MS	By MS/MS	By MS/MS	By MS/MS	By MS/MS
33.8326	33.7859	33.9781	33.9189	34.0335	33.7287	33.9107	33.8515	33.9055	33.8473	33.5425	33.7878	33.671	34.1301	34.1472	33.6495	33.7374	33.7988	33.8296	33.8423	33.7901	33.9782	34.0846	34.102	34.1682	33.6679	33.5351	33.3392	33.0227	32.9937				By MS/MS	By MS/MS	By MS/MS	By MS/MS	By MS/MS	By MS/MS	By MS/MS	By MS/MS	By MS/MS	By MS/MS	By MS/MS	By MS/MS	By MS/MS	By MS/MS	By MS/MS	By MS/MS	By MS/MS
29.0227	29.0906	29.1374	28.9771	28.8803	29.2099	28.9737	29.0311	29.0285	29.0922	28.9033	29.0582	29.0894	29.1721	28.8571	28.9869	29.0873	29.1416	29.2112	29.116	29.0673	29.0788	29.2859	29.107	29.2665	29.119	29.287	29.1055	28.8746	29.155				By MS/MS	By MS/MS	By MS/MS	By MS/MS	By MS/MS	By MS/MS	By MS/MS	By MS/MS	By MS/MS	By MS/MS	By MS/MS	By MS/MS	By MS/MS	By MS/MS	By MS/MS	By MS/MS	By MS/MS
29.8669	26.1081	29.8771	29.7684	29.7818	29.8273	27.0482	26.3716	25.3274	29.7945	27.0156	25.6865	25.0105	26.6201	29.7364	25.4703	26.0593	29.8384	29.6245	29.7267	26.0755	26.1929	26.9496	26.5651	25.6039	30.1499	29.6945	25.3411	29.8036	29.8072				By MS/MS	By MS/MS	By MS/MS	By MS/MS	By MS/MS	By MS/MS	By MS/MS	By MS/MS	By MS/MS	By MS/MS	By MS/MS	By MS/MS	By MS/MS	By MS/MS	By MS/MS	By MS/MS	By MS/MS
28.1758	28.2695	28.2304	27.8758	27.7738	28.1162	27.9954	28.1528	28.0658	27.9496	28.2504	28.1991	28.1916	27.7761	27.8527	28.2105	28.1222	28.2631	27.9613	27.9129	27.9751	27.9832	27.8348	27.973	27.9903	28.2527	28.0556	28.1886	28.1771	28.1844				By MS/MS	By MS/MS	By MS/MS	By MS/MS	By MS/MS	By MS/MS	By MS/MS	By MS/MS	By MS/MS	By MS/MS	By MS/MS	By MS/MS	By MS/MS	By MS/MS	By MS/MS	By MS/MS	By MS/MS
28.7	28.4151	28.5853	28.6444	28.4354	28.6717	28.4434	28.7146	28.6611	28.6756	28.4118	28.2192	28.3997	28.3018	28.4931	28.4176	28.3092	28.3926	28.5315	28.3745	28.3038	28.4215	28.3076	28.3012	28.5705	28.7176	28.5354	28.4227	28.3934	28.41				By MS/MS	By MS/MS	By MS/MS	By MS/MS	By MS/MS	By MS/MS	By MS/MS	By MS/MS	By MS/MS	By MS/MS	By MS/MS	By MS/MS	By MS/MS	By MS/MS	By MS/MS	By MS/MS	By MS/MS
30.51	30.4264	30.5365	30.3588	30.3782	30.4682	30.3478	30.4424	30.4263	30.4064	30.4168	30.4486	30.4609	30.3096	30.3373	30.4667	30.389	30.5175	30.4162	30.4919	30.4921	30.4793	30.5934	30.5269	30.5823	30.4908	30.4101	30.4329	30.3225	30.3801				By MS/MS	By MS/MS	By MS/MS	By MS/MS	By MS/MS	By MS/MS	By MS/MS	By MS/MS	By MS/MS	By MS/MS	By MS/MS	By MS/MS	By MS/MS	By MS/MS	By MS/MS	By MS/MS	By MS/MS
29.3856	29.3883	29.4912	29.463	29.6273	29.3403	26.6823	29.4689	29.7298	29.644	29.2554	29.6963	29.7055	29.4624	29.4559	29.3153	29.5719	29.4089	29.5864	29.5983	29.4278	29.6798	29.3673	27.0637	29.4537	25.0129	29.576	29.8212	29.7708	29.6663				By MS/MS	By MS/MS	By MS/MS	By MS/MS	By MS/MS	By MS/MS	By MS/MS	By MS/MS	By MS/MS	By MS/MS	By MS/MS	By MS/MS	By MS/MS	By MS/MS	By MS/MS	By MS/MS	By MS/MS
28.0567	25.0403	26.0353	26.7449	27.3787	26.1661	26.0985	26.8653	28.4237	26.1248	25.7317	27.4608	27.5473	26.5301	26.9588	27.1394	27.3577	25.0413	26.0584	27.607	25.6235	27.6351	28.0676	27.7294	28.0367	27.5502	27.3396	26.9877	27.0885	27.0834				By MS/MS	By MS/MS	By MS/MS	By MS/MS	By MS/MS	By MS/MS	By MS/MS	By MS/MS	By MS/MS	By MS/MS	By MS/MS	By MS/MS	By MS/MS	By MS/MS	By MS/MS	By MS/MS	By MS/MS
29.5285	29.3835	29.2864	29.5627	29.5065	29.5381	29.5043	29.3484	29.3655	29.4437	29.3108	29.302	29.4232	29.6703	29.6709	29.5707	29.665	29.3623	29.6447	29.6556	29.5997	29.4362	29.3067	29.326	29.4191	29.5911	29.5749	29.5779	29.4602	29.4587				By MS/MS	By MS/MS	By MS/MS	By MS/MS	By MS/MS	By MS/MS	By MS/MS	By MS/MS	By MS/MS	By MS/MS	By MS/MS	By MS/MS	By MS/MS	By MS/MS	By MS/MS	By MS/MS	By MS/MS
29.515	29.3973	29.5711	29.5233	29.4816	29.4651	29.6446	29.5405	29.6528	29.5766	29.6052	29.7381	29.6587	29.5456	29.5312	29.4743	29.6348	29.4342	29.4895	29.4224	29.5402	29.557	29.7916	29.4837	29.5202	29.7265	29.692	29.7198	29.7734	29.6326				By MS/MS	By MS/MS	By MS/MS	By MS/MS	By MS/MS	By MS/MS	By MS/MS	By MS/MS	By MS/MS	By MS/MS	By MS/MS	By MS/MS	By MS/MS	By MS/MS	By MS/MS	By MS/MS	By MS/MS
29.7405	29.6186	29.6594	29.4651	29.4628	29.6407	29.4274	29.3607	29.4174	29.5594	29.6889	29.6949	29.532	29.4703	29.4983	29.6499	29.5716	29.6451	29.6115	29.6466	29.6353	29.4451	29.5768	29.4332	29.4393	29.5121	29.6558	29.615	29.5969	29.6536				By MS/MS	By MS/MS	By MS/MS	By MS/MS	By MS/MS	By MS/MS	By MS/MS	By MS/MS	By MS/MS	By MS/MS	By MS/MS	By MS/MS	By MS/MS	By MS/MS	By MS/MS	By MS/MS	By MS/MS
29.7018	29.4963	29.6312	29.4532	29.488	29.4073	29.3187	29.4012	29.376	29.4111	29.5298	29.6131	29.534	29.3804	29.4443	29.6973	29.5913	29.6784	29.5301	29.4634	29.4721	29.4399	29.3954	29.4199	29.2035	29.4849	29.5182	29.5129	29.4057	29.4527				By MS/MS	By MS/MS	By MS/MS	By MS/MS	By MS/MS	By MS/MS	By MS/MS	By MS/MS	By MS/MS	By MS/MS	By MS/MS	By MS/MS	By MS/MS	By MS/MS	By MS/MS	By MS/MS	By MS/MS
29.4912	29.2221	29.1957	29.2859	29.4499	29.0076	29.9904	29.6695	29.8929	29.7431	29.414	29.6672	29.272	29.408	29.4773	29.3883	29.3672	29.0595	29.3474	29.2	29.8368	30.1498	29.9929	29.56	29.7761	29.5188	29.4028	29.5578	29.3173	29.4467				By MS/MS	By MS/MS	By MS/MS	By MS/MS	By MS/MS	By MS/MS	By MS/MS	By MS/MS	By MS/MS	By MS/MS	By MS/MS	By MS/MS	By MS/MS	By MS/MS	By MS/MS	By MS/MS	By MS/MS
27.4883	27.7193	27.6024	27.5078	27.701	25.8441	27.587	27.0008	27.3166	27.211	27.8343	27.4775	27.6836	27.563	27.4432	27.7042	27.3082	27.9287	27.5472	27.443	27.6002	26.9612	25.9568	27.1576	27.013	27.6353	27.6093	27.354	27.4665	27.8589				By MS/MS	By MS/MS	By MS/MS	By MS/MS	By MS/MS	By MS/MS	By MS/MS	By MS/MS	By MS/MS	By MS/MS	By MS/MS	By MS/MS	By MS/MS	By MS/MS	By MS/MS	By MS/MS	By MS/MS
32.3917	32.3044	32.4546	32.2768	32.305	32.641	32.5215	32.6709	32.5097	32.5196	32.4073	32.4172	32.4797	32.424	32.2908	32.4295	32.5043	32.4719	32.3899	32.3775	32.6653	32.711	32.8281	32.711	32.6969	32.3788	32.3732	32.3429	32.3524	32.2877				By MS/MS	By MS/MS	By MS/MS	By MS/MS	By MS/MS	By MS/MS	By MS/MS	By MS/MS	By MS/MS	By MS/MS	By MS/MS	By MS/MS	By MS/MS	By MS/MS	By MS/MS	By MS/MS	By MS/MS
29.3401	29.1338	29.1066	29.2255	29.1717	29.062	29.3174	29.3435	29.4456	29.453	28.8096	28.939	29.3893	29.3106	29.1899	29.2189	29.2543	29.1299	29.4384	29.4171	29.0654	28.9451	29.045	29.0288	28.8663	29.2629	29.036	29.1537	29.0109	29.0006				By MS/MS	By MS/MS	By MS/MS	By MS/MS	By MS/MS	By MS/MS	By MS/MS	By MS/MS	By MS/MS	By MS/MS	By MS/MS	By MS/MS	By MS/MS	By MS/MS	By MS/MS	By MS/MS	By MS/MS
31.6714	31.4894	31.3877	31.6171	31.5571	31.8677	31.9736	32.0814	31.9286	31.963	31.5603	31.4445	31.5681	31.5356	31.576	31.6761	31.6043	31.5301	31.7794	31.7065	32.0129	31.8006	31.8438	31.8771	31.9086	31.6922	31.5849	31.552	31.495	31.508				By MS/MS	By MS/MS	By MS/MS	By MS/MS	By MS/MS	By MS/MS	By MS/MS	By MS/MS	By MS/MS	By MS/MS	By MS/MS	By MS/MS	By MS/MS	By MS/MS	By MS/MS	By MS/MS	By MS/MS
29.4568	29.2403	29.3568	29.5385	29.3892	29.6856	29.4325	29.3365	29.4343	29.3288	29.3608	29.5807	29.5583	29.4504	29.3687	29.3899	29.4939	29.3169	29.3563	29.3679	29.4858	29.6636	29.8007	29.5331	29.5282	29.674	29.3518	29.4189	29.2806	29.6004				By MS/MS	By MS/MS	By MS/MS	By MS/MS	By MS/MS	By MS/MS	By MS/MS	By MS/MS	By MS/MS	By MS/MS	By MS/MS	By MS/MS	By MS/MS	By MS/MS	By MS/MS	By MS/MS	By MS/MS
28.3131	28.3127	28.2452	28.1479	28.3253	27.9933	28.0968	28.2289	28.0668	28.1156	28.0708	28.1081	28.2344	28.0694	28.2056	28.2547	28.2486	28.1995	28.2006	28.1365	28.3506	28.479	28.4546	28.3207	28.4012	28.0932	28.1517	28.2018	28.0751	27.9226				By MS/MS	By MS/MS	By MS/MS	By MS/MS	By MS/MS	By MS/MS	By MS/MS	By MS/MS	By MS/MS	By MS/MS	By MS/MS	By MS/MS	By MS/MS	By MS/MS	By MS/MS	By MS/MS	By MS/MS
31.4446	31.3559	31.4597	31.4464	31.4063	31.3442	31.4047	31.3752	31.3997	31.4851	31.4566	31.3893	31.3785	31.3371	31.3602	31.3885	31.2731	31.4287	31.4128	31.4596	31.2617	31.1505	31.1567	31.2377	31.3241	31.3664	31.3051	31.401	31.4501	31.4565				By MS/MS	By MS/MS	By MS/MS	By MS/MS	By MS/MS	By MS/MS	By MS/MS	By MS/MS	By MS/MS	By MS/MS	By MS/MS	By MS/MS	By MS/MS	By MS/MS	By MS/MS	By MS/MS	By MS/MS
33.1224	32.9556	32.9051	33.1332	32.997	33.1757	33.2521	33.1698	33.2045	33.1969	33.0234	32.7868	32.9428	33.075	33.1117	33.0409	32.9459	32.8949	33.1866	33.2982	33.3517	33.2902	33.533	33.4304	33.3316	33.3052	32.9431	33.0622	33.0916	33.2368				By MS/MS	By MS/MS	By MS/MS	By MS/MS	By MS/MS	By MS/MS	By MS/MS	By MS/MS	By MS/MS	By MS/MS	By MS/MS	By MS/MS	By MS/MS	By MS/MS	By MS/MS	By MS/MS	By MS/MS
25.6828	28.5255	28.662	28.907	28.9537	28.3104	28.5663	28.0899	28.4971	28.3907	28.4475	28.4381	28.6405	28.8269	28.6889	25.3773	28.4445	28.0634	28.5072	28.2311	27.8498	27.8264	27.5817	27.841	28.113	28.6081	28.1537	26.5744	28.4426	28.3479				By MS/MS	By MS/MS	By MS/MS	By MS/MS	By MS/MS	By MS/MS	By MS/MS	By MS/MS	By MS/MS	By MS/MS	By MS/MS	By MS/MS	By MS/MS	By MS/MS	By MS/MS	By MS/MS	By MS/MS
31.8872	31.8089	31.848	31.8141	31.7679	31.8788	31.7843	31.685	31.7491	31.7408	31.8087	31.8028	31.8725	31.7634	31.7288	31.8458	31.7501	31.7993	31.8097	31.8693	31.7959	31.7058	31.4626	31.6559	31.6069	31.9984	31.7147	31.8623	31.7502	31.6579				By MS/MS	By MS/MS	By MS/MS	By MS/MS	By MS/MS	By MS/MS	By MS/MS	By MS/MS	By MS/MS	By MS/MS	By MS/MS	By MS/MS	By MS/MS	By MS/MS	By MS/MS	By MS/MS	By MS/MS
31.245	30.9395	30.9099	31.0324	31.009	30.8623	30.8434	30.7203	30.8627	30.8858	30.8321	30.7557	30.9749	30.9513	30.9244	30.9999	30.8869	31.0258	30.9614	31.0581	30.8543	30.437	30.3648	30.6783	30.4911	31.0535	30.809	30.7862	30.7044	30.5637				By MS/MS	By MS/MS	By MS/MS	By MS/MS	By MS/MS	By MS/MS	By MS/MS	By MS/MS	By MS/MS	By MS/MS	By MS/MS	By MS/MS	By MS/MS	By MS/MS	By MS/MS	By MS/MS	By MS/MS
29.1877	29.0499	29.1229	29.1288	29.0588	28.9818	29.0355	29.0234	28.9746	29.0346	29.1488	29.1223	29.0471	28.997	29.0445	28.9187	28.8369	28.7085	28.7531	28.7528	28.5914	28.4786	28.2675	28.6328	28.4425	28.71	28.783	28.7173	28.7026	28.7074				By MS/MS	By MS/MS	By MS/MS	By MS/MS	By MS/MS	By MS/MS	By MS/MS	By MS/MS	By MS/MS	By MS/MS	By MS/MS	By MS/MS	By MS/MS	By MS/MS	By MS/MS	By MS/MS	By MS/MS
28.6109	28.6093	28.6493	28.3522	28.5002	28.5017	28.5533	28.4863	28.4065	28.5103	28.5302	28.5118	28.4544	28.4014	28.3937	28.3183	28.1619	28.3079	28.3424	28.2733	28.0117	27.9106	27.5881	27.8302	27.9295	28.1552	28.0867	28.2383	28.2353	28.1388				By MS/MS	By MS/MS	By MS/MS	By MS/MS	By MS/MS	By MS/MS	By MS/MS	By MS/MS	By MS/MS	By MS/MS	By MS/MS	By MS/MS	By MS/MS	By MS/MS	By MS/MS	By MS/MS	By MS/MS
28.7842	28.3595	28.2482	28.6506	28.5491	28.2391	28.4929	28.4334	28.3433	28.5367	28.339	28.2869	28.6275	28.6988	28.7962	28.8026	28.6305	28.5286	28.9186	28.7538	28.5297	28.4103	28.4282	28.5012	28.4441	28.495	28.2737	28.2822	28.0051	28.3728				By MS/MS	By MS/MS	By MS/MS	By MS/MS	By MS/MS	By MS/MS	By MS/MS	By MS/MS	By MS/MS	By MS/MS	By MS/MS	By MS/MS	By MS/MS	By MS/MS	By MS/MS	By MS/MS	By MS/MS
29.7723	29.6544	29.6193	29.7706	29.6646	29.5371	29.9239	29.6643	29.8772	29.561	29.6949	29.7013	29.7879	29.6535	29.5484	29.6732	29.6199	29.7608	29.6109	29.807	29.8504	29.8244	29.8342	29.6773	29.562	29.8965	29.7513	29.6224	29.6388	29.5638				By MS/MS	By MS/MS	By MS/MS	By MS/MS	By MS/MS	By MS/MS	By MS/MS	By MS/MS	By MS/MS	By MS/MS	By MS/MS	By MS/MS	By MS/MS	By MS/MS	By MS/MS	By MS/MS	By MS/MS
25.6154	28.9102	28.9973	29.1512	28.9125	26.6184	26.2778	26.5671	28.453	27.2436	28.9082	28.9607	26.1177	28.8197	28.9885	27.2348	28.9248	29.0479	25.0984	29.1078	26.6964	27.4645	26.8235	27.0854	25.6959	26.3909	29.0003	28.9713	29.2769	28.9836				By MS/MS	By MS/MS	By MS/MS	By MS/MS	By MS/MS	By MS/MS			By MS/MS	By MS/MS	By MS/MS	By MS/MS	By MS/MS	By MS/MS	By MS/MS	By MS/MS	By MS/MS
31.5058	31.5961	31.546	31.4055	31.4055	31.6218	31.4279	31.4169	31.4077	31.414	31.5494	31.4533	31.4755	31.2239	31.2952	31.5511	31.4458	31.5742	31.4465	31.5081	31.4661	31.2405	31.266	31.4028	31.3554	31.4956	31.4655	31.4468	31.3871	31.4167				By MS/MS	By MS/MS	By MS/MS	By MS/MS	By MS/MS	By MS/MS	By MS/MS	By MS/MS	By MS/MS	By MS/MS	By MS/MS	By MS/MS	By MS/MS	By MS/MS	By MS/MS	By MS/MS	By MS/MS
32.5596	32.384	32.4175	32.4301	32.3953	32.0846	32.079	31.9042	31.9478	32.0372	32.266	32.4012	32.4273	32.4716	32.4694	34.0575	33.8659	33.6464	33.827	33.7997	33.292	32.8361	32.4711	32.8949	32.9046	33.9891	33.8169	33.8041	33.736	33.7483				By MS/MS	By MS/MS	By MS/MS	By MS/MS	By MS/MS	By MS/MS	By MS/MS	By MS/MS	By MS/MS	By MS/MS	By MS/MS	By MS/MS	By MS/MS	By MS/MS	By MS/MS	By MS/MS	By MS/MS
29.0511	28.6835	28.7086	28.8651	28.6747	29.2437	28.567	28.9521	28.4192	28.7621	28.5695	28.5349	28.6183	28.817	28.904	25.7452	27.2328	28.7719	26.3786	26.1248	28.6103	28.5436	28.9926	28.7804	29.1437	28.7367	27.491	28.639	28.2795	28.4786				By MS/MS	By MS/MS	By MS/MS	By MS/MS	By MS/MS	By MS/MS	By MS/MS	By MS/MS	By MS/MS	By MS/MS	By MS/MS	By MS/MS	By MS/MS	By MS/MS	By MS/MS	By MS/MS	By MS/MS
30.1903	29.9496	30.0164	29.9967	30.0398	29.8029	29.778	29.8147	29.8172	29.9939	30.2058	30.0839	30.0169	30.0788	30.0457	30.2759	30.0339	30.2932	30.1771	30.0962	29.8024	29.2077	28.9481	29.2133	29.2841	30.4225	30.2591	30.2844	30.3252	30.3193				By MS/MS	By MS/MS	By MS/MS	By MS/MS	By MS/MS	By MS/MS	By MS/MS	By MS/MS	By MS/MS	By MS/MS	By MS/MS	By MS/MS	By MS/MS	By MS/MS	By MS/MS	By MS/MS	By MS/MS
29.7251	29.8573	29.9939	30.1245	29.9981	29.0639	29.213	29.3616	29.5939	29.5205	29.4247	29.7719	29.921	29.8358	29.9386	28.0198	30.0215	29.9915	29.7644	29.9328	29.2449	28.6611	28.3365	29.1042	29.1572	30.2709	30.1266	30.4337	30.3281	30.4595				By MS/MS	By MS/MS	By MS/MS	By MS/MS	By MS/MS	By MS/MS	By MS/MS	By MS/MS	By MS/MS	By MS/MS	By MS/MS	By MS/MS	By MS/MS	By MS/MS	By MS/MS	By MS/MS	By MS/MS
25.2794	26.7083	26.6756	26.7553	26.6195	25.9091	26.5333	25.7516	25.7384	25.5966	26.7655	26.8631	26.6914	26.943	26.909	27.5228	27.0269	26.9078	27.2044	27.084	26.7062	27.1199	27.4155	26.9196	26.7776	27.6792	27.363	27.3165	27.3167	26.8514				By MS/MS	By MS/MS	By MS/MS	By MS/MS	By MS/MS			By MS/MS	By MS/MS		By MS/MS	By MS/MS	By MS/MS	By MS/MS	By MS/MS	By MS/MS	By MS/MS
28.9881	28.6816	28.6744	28.5857	28.7638	28.7004	28.8558	28.6687	28.7683	28.83	28.5757	28.5745	28.7812	28.5939	28.6427	28.8969	28.8547	28.8691	28.8209	28.8177	29.0617	28.9704	29.0287	29.0997	29.091	28.8642	28.75	28.7026	28.7375	28.7606				By MS/MS	By MS/MS	By MS/MS	By MS/MS	By MS/MS	By MS/MS	By MS/MS	By MS/MS	By MS/MS	By MS/MS	By MS/MS	By MS/MS	By MS/MS	By MS/MS	By MS/MS	By MS/MS	By MS/MS
33.156	33.0986	33.1279	32.9685	32.9577	33.0618	32.9807	33.0929	33.1279	33.1424	33.0695	33.1053	33.0233	32.951	32.9629	33.0337	33.1139	33.1359	33.0716	33.0661	33.1656	33.0975	33.2067	33.1575	33.1914	33.1566	33.0945	33.0774	33.0443	33.026				By MS/MS	By MS/MS	By MS/MS	By MS/MS	By MS/MS	By MS/MS	By MS/MS	By MS/MS	By MS/MS	By MS/MS	By MS/MS	By MS/MS	By MS/MS	By MS/MS	By MS/MS	By MS/MS	By MS/MS
29.5758	29.7126	29.8505	29.607	29.5773	29.7389	29.5211	29.5809	29.5862	29.6374	29.7406	29.8072	29.7241	29.541	29.6138	29.552	29.7313	29.7786	29.6205	29.6513	29.6131	29.7449	29.773	29.6284	29.6709	29.793	29.8238	29.85	29.7396	29.7559				By MS/MS	By MS/MS	By MS/MS	By MS/MS	By MS/MS	By MS/MS	By MS/MS	By MS/MS	By MS/MS	By MS/MS	By MS/MS	By MS/MS	By MS/MS	By MS/MS	By MS/MS	By MS/MS	By MS/MS
26.4161	26.9317	25.9495	25.2251	27.4515	26.9248	27.0335	27.0107	26.4606	26.7275	26.7474	27.0337	27.4615	27.1677	26.4232	26.9998	26.0801	25.4347	25.2648	26.456	26.8651	26.8371	26.6933	25.7962	26.6564	27.0053	26.3076	26.2252	26.5407	26.6185				By MS/MS		By MS/MS			By MS/MS	By MS/MS	By MS/MS	By MS/MS	By MS/MS	By MS/MS	By MS/MS	By MS/MS	By MS/MS	By MS/MS	By MS/MS	By MS/MS
27.1611	27.3605	27.4932	27.3812	27.3443	26.9711	25.7022	27.568	25.587	26.5658	26.8962	27.7046	27.4015	27.4293	27.3716	27.3827	27.5051	27.3791	27.4446	27.4379	27.3277	27.6083	27.5847	27.3369	27.5189	27.5753	27.5199	27.4237	27.4326	27.3488				By MS/MS	By MS/MS	By MS/MS	By MS/MS	By MS/MS	By MS/MS	By MS/MS	By MS/MS	By MS/MS	By MS/MS	By MS/MS	By MS/MS	By MS/MS	By MS/MS	By MS/MS	By MS/MS	By MS/MS
27.8866	27.911	28.1785	28.1726	28.25	28.1768	28.07	27.8247	25.1912	28.2408	28.2351	28.2058	26.3893	27.7995	27.6165	28.193	27.9434	28.1945	28.0368	28.0148	28.2385	27.8252	28.0664	28.1029	28.126	26.6068	28.0948	28.365	28.4263	28.0682				By MS/MS	By MS/MS	By MS/MS	By MS/MS	By MS/MS	By MS/MS	By MS/MS	By MS/MS	By MS/MS	By MS/MS	By MS/MS	By MS/MS	By MS/MS	By MS/MS	By MS/MS	By MS/MS	By MS/MS
32.6292	32.5476	32.6154	32.5452	32.5443	32.5738	32.5348	32.4986	32.5157	32.5301	32.5504	32.6008	32.6009	32.5508	32.5648	32.5469	32.583	32.5175	32.5269	32.5133	32.5321	32.5743	32.6837	32.5993	32.535	32.4068	32.5237	32.5252	32.4357	32.4387				By MS/MS	By MS/MS	By MS/MS	By MS/MS	By MS/MS	By MS/MS	By MS/MS	By MS/MS	By MS/MS	By MS/MS	By MS/MS	By MS/MS	By MS/MS	By MS/MS	By MS/MS	By MS/MS	By MS/MS
30.7279	30.4414	30.1211	30.2525	30.2683	29.8935	30.5219	30.7231	30.8004	30.8363	30.6069	30.5954	30.5289	30.4965	30.6363	30.4736	30.9217	30.686	30.7277	30.6126	30.8298	31.1251	31.1444	31.1397	30.7947	30.7872	30.6922	30.8041	30.6353	30.6659				By MS/MS	By MS/MS	By MS/MS	By MS/MS	By MS/MS	By MS/MS	By MS/MS	By MS/MS	By MS/MS	By MS/MS	By MS/MS	By MS/MS	By MS/MS	By MS/MS	By MS/MS	By MS/MS	By MS/MS
31.9946	31.7726	31.7313	31.8913	31.7762	31.9791	31.6431	30.92	31.2576	31.3486	31.7769	31.6547	31.6139	31.7203	31.6808	31.7805	31.6471	31.7618	31.6752	31.7242	31.4878	31.3452	31.1693	31.4065	31.3639	31.486	31.4029	31.6207	31.6844	31.6777				By MS/MS	By MS/MS	By MS/MS	By MS/MS	By MS/MS	By MS/MS	By MS/MS	By MS/MS	By MS/MS	By MS/MS	By MS/MS	By MS/MS	By MS/MS	By MS/MS	By MS/MS	By MS/MS	By MS/MS
28.0602	27.6183	27.4771	27.6491	27.8274	27.8969	26.902	28.0083	27.6523	26.5205	27.9806	27.6151	27.8278	27.9949	27.712	27.5489	27.6896	27.8604	27.5818	27.9808	28.0006	27.5952	27.7789	27.5922	27.7703	28.1336	28.1782	28.1941	27.9226	27.8035				By MS/MS	By MS/MS	By MS/MS	By MS/MS	By MS/MS	By MS/MS	By MS/MS	By MS/MS	By MS/MS	By MS/MS	By MS/MS	By MS/MS	By MS/MS	By MS/MS	By MS/MS	By MS/MS	By MS/MS
30.7586	30.5431	30.5889	30.6969	30.6824	30.6204	30.6139	30.5512	30.5036	30.5529	30.7657	30.6227	30.7054	30.6214	30.6052	30.1995	29.8941	30.0418	30.1682	30.1435	29.8976	29.7323	29.6684	29.7537	29.822	29.973	29.9407	29.9229	29.9071	29.9901				By MS/MS	By MS/MS	By MS/MS	By MS/MS	By MS/MS	By MS/MS	By MS/MS	By MS/MS	By MS/MS	By MS/MS	By MS/MS	By MS/MS	By MS/MS	By MS/MS	By MS/MS	By MS/MS	By MS/MS
30.9046	30.8269	30.7793	30.9347	30.7235	30.8421	30.9146	30.7981	30.8443	30.911	30.9063	31.005	30.5266	30.8475	30.7971	31.0881	30.9212	30.9208	31.0034	30.9558	30.7789	30.9106	30.8259	30.928	30.5711	31.1561	31.1994	31.2268	31.1126	31.02				By MS/MS	By MS/MS	By MS/MS	By MS/MS	By MS/MS	By MS/MS	By MS/MS	By MS/MS	By MS/MS	By MS/MS	By MS/MS	By MS/MS	By MS/MS	By MS/MS	By MS/MS	By MS/MS	By MS/MS
28.6857	28.556	28.5552	28.5801	28.6045	28.7694	28.5855	28.6596	28.6005	28.7628	28.6343	28.4613	28.6544	28.4484	28.544	28.2997	28.0238	28.2149	28.3472	28.4536	28.4795	28.3468	28.236	28.2337	28.4225	28.192	27.9381	28.023	28.2564	28.0702				By MS/MS	By MS/MS	By MS/MS	By MS/MS	By MS/MS	By MS/MS	By MS/MS	By MS/MS	By MS/MS	By MS/MS	By MS/MS	By MS/MS	By MS/MS	By MS/MS	By MS/MS	By MS/MS	By MS/MS
28.7362	28.6846	28.7041	28.6603	28.4996	28.7036	28.5091	28.576	28.3282	28.4361	28.6573	28.7225	28.6193	28.4766	28.5984	28.6096	28.5674	28.5726	28.6496	28.542	28.7291	28.5248	28.4945	28.6352	28.419	28.8939	28.4616	28.6444	28.5114	28.5153				By MS/MS	By MS/MS	By MS/MS	By MS/MS	By MS/MS	By MS/MS	By MS/MS	By MS/MS	By MS/MS	By MS/MS	By MS/MS	By MS/MS	By MS/MS	By MS/MS	By MS/MS	By MS/MS	By MS/MS
29.6319	29.3973	29.4591	29.4918	29.4974	29.3312	29.2812	29.3114	29.2117	29.1393	29.4237	29.3258	29.4888	29.5347	29.4363	29.3254	29.4395	29.4008	29.4963	29.4799	29.2036	28.9661	28.6823	28.8755	28.9482	29.4307	29.3092	29.3807	29.1834	29.1859				By MS/MS	By MS/MS	By MS/MS	By MS/MS	By MS/MS	By MS/MS	By MS/MS	By MS/MS	By MS/MS	By MS/MS	By MS/MS	By MS/MS	By MS/MS	By MS/MS	By MS/MS	By MS/MS	By MS/MS
32.5901	32.5645	32.6297	32.4898	32.5496	32.5701	32.492	32.5722	32.5387	32.5667	32.5191	32.5208	32.5129	32.4283	32.4567	32.5221	32.4226	32.6268	32.5469	32.5207	32.663	32.5746	32.6333	32.5905	32.669	32.4342	32.4532	32.4361	32.4814	32.4825				By MS/MS	By MS/MS	By MS/MS	By MS/MS	By MS/MS	By MS/MS	By MS/MS	By MS/MS	By MS/MS	By MS/MS	By MS/MS	By MS/MS	By MS/MS	By MS/MS	By MS/MS	By MS/MS	By MS/MS
28.8877	28.4957	28.4752	28.501	28.5317	28.1634	29.0376	28.6195	28.8853	28.5558	28.6855	28.6907	28.9445	28.622	28.7483	28.5455	28.7906	28.5272	28.6394	28.8173	28.7861	28.7877	28.5041	28.5896	28.507	28.6602	28.9029	28.8791	28.4166	28.5912				By MS/MS	By MS/MS	By MS/MS	By MS/MS	By MS/MS	By MS/MS	By MS/MS	By MS/MS	By MS/MS	By MS/MS	By MS/MS	By MS/MS	By MS/MS	By MS/MS	By MS/MS	By MS/MS	By MS/MS
30.4095	30.4083	30.2922	30.5068	30.5442	30.2948	30.5909	30.4476	30.4546	30.3132	30.3694	30.361	30.5622	30.5586	30.5343	30.5221	30.5241	30.4822	30.5974	30.5345	30.5126	30.2837	30.2207	30.3568	30.3271	30.5488	30.3606	30.4618	30.2494	30.3442				By MS/MS	By MS/MS	By MS/MS	By MS/MS	By MS/MS	By MS/MS	By MS/MS	By MS/MS	By MS/MS	By MS/MS	By MS/MS	By MS/MS	By MS/MS	By MS/MS	By MS/MS	By MS/MS	By MS/MS
28.3286	28.2177	28.416	28.1586	28.3565	28.3419	28.3199	28.1616	28.3076	28.3361	28.2998	28.1576	28.2586	28.0315	28.1082	28.2757	28.4098	28.264	28.5615	28.4859	28.644	28.5328	28.4917	28.4745	28.4172	28.4458	28.3922	28.3873	28.3491	28.4353				By MS/MS	By MS/MS	By MS/MS	By MS/MS	By MS/MS	By MS/MS	By MS/MS	By MS/MS	By MS/MS	By MS/MS	By MS/MS	By MS/MS	By MS/MS	By MS/MS	By MS/MS	By MS/MS	By MS/MS
29.3886	29.1775	29.0932	29.2022	29.1482	29.1769	29.1924	29.0764	29.0712	29.0593	29.1652	29.2514	29.1849	29.0617	29.0841	29.3053	29.0185	29.0551	29.2934	29.1373	29.1796	28.813	28.7171	28.8825	28.79	29.4341	29.2962	29.4538	29.2265	29.1382				By MS/MS	By MS/MS	By MS/MS	By MS/MS	By MS/MS	By MS/MS	By MS/MS	By MS/MS	By MS/MS	By MS/MS	By MS/MS	By MS/MS	By MS/MS	By MS/MS	By MS/MS	By MS/MS	By MS/MS
28.1515	27.9102	27.8771	27.9243	27.9787	27.9487	28.1192	27.9825	27.8454	27.8013	28.049	27.7314	28.0353	27.8467	27.9595	28.0386	27.9648	27.9254	28.1104	28.0343	28.1889	27.9826	27.8198	27.8859	27.8939	28.1814	28.0622	27.9735	27.96	27.9787				By MS/MS	By MS/MS	By MS/MS	By MS/MS	By MS/MS	By MS/MS	By MS/MS	By MS/MS	By MS/MS	By MS/MS	By MS/MS	By MS/MS	By MS/MS	By MS/MS	By MS/MS	By MS/MS	By MS/MS
28.9039	28.7893	28.823	28.6487	28.6924	28.8805	28.8441	28.5787	28.7994	28.5784	28.9939	28.9976	28.8316	28.6389	28.4826	28.8937	28.6302	28.835	28.6347	28.677	28.7273	28.6753	28.7183	28.6942	28.5957	29.0478	28.9412	28.8126	28.8572	29.0046				By MS/MS	By MS/MS	By MS/MS	By MS/MS	By MS/MS	By MS/MS	By MS/MS	By MS/MS	By MS/MS	By MS/MS	By MS/MS	By MS/MS	By MS/MS	By MS/MS	By MS/MS	By MS/MS	By MS/MS
28.7056	28.7471	28.836	28.818	28.8856	28.8542	28.8789	28.7313	28.8262	28.8708	28.7166	29.096	28.9141	28.8821	28.6667	28.8815	28.8279	28.9382	28.7788	28.8244	28.8547	28.9985	28.873	28.7823	28.9326	28.8128	28.9873	29.0194	28.867	28.7485				By MS/MS	By MS/MS	By MS/MS	By MS/MS	By MS/MS	By MS/MS	By MS/MS	By MS/MS	By MS/MS	By MS/MS	By MS/MS	By MS/MS	By MS/MS	By MS/MS	By MS/MS	By MS/MS	By MS/MS
31.3738	31.3337	31.3409	31.3693	31.3253	31.657	31.7039	31.6139	31.6127	31.7082	31.4605	31.4586	31.4536	31.2995	31.3153	31.3015	31.2804	31.3571	31.269	31.2654	31.701	31.6561	31.7201	31.6203	31.5773	31.488	31.4539	31.4618	31.3667	31.4961				By MS/MS	By MS/MS	By MS/MS	By MS/MS	By MS/MS	By MS/MS	By MS/MS	By MS/MS	By MS/MS	By MS/MS	By MS/MS	By MS/MS	By MS/MS	By MS/MS	By MS/MS	By MS/MS	By MS/MS
29.4822	29.6414	29.6394	29.7291	29.7907	29.2358	29.3987	29.2989	29.2363	29.2532	29.5374	29.5954	29.5086	29.9439	29.7292	29.5721	29.737	29.4134	29.7834	29.6465	29.1978	28.7409	28.728	29.0002	29.0118	29.5585	29.6215	29.5135	29.506	29.6763				By MS/MS	By MS/MS	By MS/MS	By MS/MS	By MS/MS	By MS/MS	By MS/MS	By MS/MS	By MS/MS	By MS/MS	By MS/MS	By MS/MS	By MS/MS	By MS/MS	By MS/MS	By MS/MS	By MS/MS
29.0856	28.9071	28.3449	28.8104	26.7668	25.9927	28.4371	26.914	25.6016	28.5414	27.1952	29.5743	28.8679	28.8688	29.0446	28.9537	29.0663	28.0511	28.964	28.6959	25.8842	26.5764	25.7397	25.6843	25.1412	29.7423	29.4243	29.7415	29.5456	29.0013				By MS/MS	By MS/MS	By MS/MS	By MS/MS	By MS/MS	By MS/MS	By MS/MS	By MS/MS	By MS/MS	By MS/MS	By MS/MS	By MS/MS	By MS/MS	By MS/MS	By MS/MS	By MS/MS	By MS/MS
27.8169	27.757	27.8578	27.9596	27.697	28.2164	27.6475	28.1146	28.0376	28.1314	27.9558	27.7584	27.7242	27.7115	27.8481	28.1305	28.0708	28.0082	28.0114	27.858	28.372	28.1096	28.3702	28.2985	28.2536	28.0172	28.0927	27.94	28.1201	27.8884				By MS/MS	By MS/MS	By MS/MS	By MS/MS	By MS/MS	By MS/MS	By MS/MS	By MS/MS	By MS/MS	By MS/MS	By MS/MS	By MS/MS	By MS/MS	By MS/MS	By MS/MS	By MS/MS	By MS/MS
35.435	35.2713	35.0152	35.2275	35.1591	35.1982	35.41	35.3079	35.254	35.287	34.9895	35.0507	35.1934	35.2485	35.2871	35.3723	35.1281	35.0823	35.1994	35.1396	35.5838	35.5233	35.691	35.6776	35.7259	35.2331	34.9737	34.8035	34.6308	34.7434				By MS/MS	By MS/MS	By MS/MS	By MS/MS	By MS/MS	By MS/MS	By MS/MS	By MS/MS	By MS/MS	By MS/MS	By MS/MS	By MS/MS	By MS/MS	By MS/MS	By MS/MS	By MS/MS	By MS/MS
27.9944	27.8333	27.8574	27.955	27.7571	27.925	27.7123	27.6473	27.7005	27.6551	27.8494	27.8771	27.8932	27.727	27.7419	28.0456	27.8401	27.9957	27.9804	27.9986	27.8519	27.7136	27.6891	27.8421	27.8235	28.0098	27.7957	27.8764	27.7043	27.8789				By MS/MS	By MS/MS	By MS/MS	By MS/MS	By MS/MS	By MS/MS	By MS/MS	By MS/MS	By MS/MS	By MS/MS	By MS/MS	By MS/MS	By MS/MS	By MS/MS	By MS/MS	By MS/MS	By MS/MS
30.1575	30.1385	29.9818	29.9764	29.7691	30.1156	29.8806	29.6167	29.813	29.6077	30.0129	30.0918	30.0193	29.727	29.6787	29.9066	29.7635	29.9851	29.8185	29.794	30.1036	29.8501	29.5702	30.4401	29.8579	29.9351	29.8406	29.7515	30.1372	29.8561				By MS/MS	By MS/MS	By MS/MS	By MS/MS	By MS/MS	By MS/MS	By MS/MS	By MS/MS	By MS/MS	By MS/MS	By MS/MS	By MS/MS	By MS/MS	By MS/MS	By MS/MS	By MS/MS	By MS/MS
28.0978	28.274	28.2595	28.0622	27.9268	28.2957	28.0216	27.8574	27.9071	27.9545	28.1914	28.2178	28.0397	27.9841	27.8568	28.1386	28.1809	28.2397	27.958	27.9528	28.0664	28.0512	27.9257	27.9863	27.87	28.0729	28.1684	28.0707	28.0677	27.8863				By MS/MS	By MS/MS	By MS/MS	By MS/MS	By MS/MS	By MS/MS	By MS/MS	By MS/MS	By MS/MS	By MS/MS	By MS/MS	By MS/MS	By MS/MS	By MS/MS	By MS/MS	By MS/MS	By MS/MS
33.2828	33.1301	33.1243	33.1449	33.0967	32.8918	32.8676	32.8151	32.8903	32.7669	33.1891	32.9732	33.1066	33.1164	33.1308	33.1634	33.0757	32.9497	33.0557	33.0151	32.8348	32.672	32.5398	32.658	32.7012	33.0002	33.0054	32.8373	32.9985	32.9062				By MS/MS	By MS/MS	By MS/MS	By MS/MS	By MS/MS	By MS/MS	By MS/MS	By MS/MS	By MS/MS	By MS/MS	By MS/MS	By MS/MS	By MS/MS	By MS/MS	By MS/MS	By MS/MS	By MS/MS
30.1476	30.2744	30.2741	30.2755	30.2702	29.8815	29.8932	29.7292	29.9559	29.915	30.309	30.3052	30.3742	30.3293	30.3199	30.2606	30.2041	30.241	30.2099	30.1705	29.6803	29.4097	29.1095	29.3633	29.4069	30.3001	30.186	30.2555	30.2839	30.2388				By MS/MS	By MS/MS	By MS/MS	By MS/MS	By MS/MS	By MS/MS	By MS/MS	By MS/MS	By MS/MS	By MS/MS	By MS/MS	By MS/MS	By MS/MS	By MS/MS	By MS/MS	By MS/MS	By MS/MS
28.8661	28.6646	28.6458	28.824	28.7742	28.8425	28.9509	28.9246	28.8947	28.8436	28.6008	28.7712	28.851	28.8203	28.9143	28.9361	28.7505	28.7923	28.8524	28.9265	28.9198	28.9965	28.9412	28.9351	28.9589	28.8626	28.7587	28.7189	28.6359	28.6498				By MS/MS	By MS/MS	By MS/MS	By MS/MS	By MS/MS	By MS/MS	By MS/MS	By MS/MS	By MS/MS	By MS/MS	By MS/MS	By MS/MS	By MS/MS	By MS/MS	By MS/MS	By MS/MS	By MS/MS
33.1658	33.0252	32.9539	32.9901	32.9815	32.9369	32.8764	32.7789	32.8526	32.8925	33.037	32.9182	33.0162	32.9349	32.9325	33.0373	32.9125	32.9515	33.0164	32.9849	32.9313	32.7465	32.6853	32.801	32.7665	32.985	32.8867	32.8541	32.8853	32.9742				By MS/MS	By MS/MS	By MS/MS	By MS/MS	By MS/MS	By MS/MS	By MS/MS	By MS/MS	By MS/MS	By MS/MS	By MS/MS	By MS/MS	By MS/MS	By MS/MS	By MS/MS	By MS/MS	By MS/MS
30.6031	30.304	30.1897	30.5495	30.5611	30.1536	30.43	30.4868	30.3036	30.4211	30.2733	30.1699	30.5952	30.6901	30.5949	30.332	30.4324	30.2443	30.5666	30.4925	30.3292	30.2404	30.2692	30.3269	30.3172	30.3283	30.3124	30.2825	30.3109	30.3724				By MS/MS	By MS/MS	By MS/MS	By MS/MS	By MS/MS	By MS/MS	By MS/MS	By MS/MS	By MS/MS	By MS/MS	By MS/MS	By MS/MS	By MS/MS	By MS/MS	By MS/MS	By MS/MS	By MS/MS
30.839	30.7611	30.785	30.7664	30.7623	30.7984	30.8583	30.8186	30.8148	30.7124	30.9131	30.9136	30.8339	30.7652	30.7989	30.7919	30.8388	30.8065	30.758	30.7407	30.8812	30.8304	30.8835	30.8622	30.7114	30.8334	30.8896	30.8471	30.8412	30.7433				By MS/MS	By MS/MS	By MS/MS	By MS/MS	By MS/MS	By MS/MS	By MS/MS	By MS/MS	By MS/MS	By MS/MS	By MS/MS	By MS/MS	By MS/MS	By MS/MS	By MS/MS	By MS/MS	By MS/MS
26.2504	25.4337	26.3356	25.6868	25.9831	27.0559	25.537	25.4688	26.0387	25.778	24.9939	25.8059	26.9082	26.4736	25.5906	26.3721	25.6839	26.3693	26.0234	25.7206	26.2658	26.4281	24.9799	26.6339	26.9659	26.6683	25.5504	25.7634	25.8693	25.1997				By MS/MS		By MS/MS		By MS/MS				By MS/MS	By MS/MS	By MS/MS		By MS/MS	By MS/MS	By MS/MS	By MS/MS	By MS/MS
31.3699	31.2097	31.2096	31.2279	31.1852	31.123	31.1359	31.0657	31.0556	31.1391	31.2033	31.1682	31.2417	31.1285	31.1532	31.2034	31.1543	31.2405	31.2221	31.2696	31.1358	31.0525	30.9415	30.9631	31.0359	31.277	31.1757	31.2196	31.2007	31.2188				By MS/MS	By MS/MS	By MS/MS	By MS/MS	By MS/MS	By MS/MS	By MS/MS	By MS/MS	By MS/MS	By MS/MS	By MS/MS	By MS/MS	By MS/MS	By MS/MS	By MS/MS	By MS/MS	By MS/MS
27.1975	27.3758	27.3011	26.919	26.8188	27.7706	27.8021	27.6951	27.411	27.6238	27.3977	27.4565	27.5625	27.3825	26.8943	27.2973	27.0565	27.6085	27.7384	27.2575	27.8984	27.8046	28.1901	28.0679	28.04	27.7687	27.4775	27.5686	27.7559	27.579				By MS/MS	By MS/MS	By MS/MS	By MS/MS	By MS/MS	By MS/MS	By MS/MS	By MS/MS	By MS/MS	By MS/MS	By MS/MS	By MS/MS	By MS/MS	By MS/MS	By MS/MS	By MS/MS	By MS/MS
29.0648	29.1192	29.1956	29.1696	28.9942	29.432	29.439	29.3817	29.4015	29.4603	29.3268	29.3169	29.2013	28.9582	29.0067	29.0621	29.0995	29.277	29.1981	29.2851	29.3559	29.2788	28.8924	29.1628	29.0503	29.2781	29.2652	29.1935	29.3138	29.2026				By MS/MS	By MS/MS	By MS/MS	By MS/MS	By MS/MS	By MS/MS	By MS/MS	By MS/MS	By MS/MS	By MS/MS	By MS/MS	By MS/MS	By MS/MS	By MS/MS	By MS/MS	By MS/MS	By MS/MS
27.7337	27.8324	27.9543	27.4025	27.6055	28.0555	28.0187	27.921	27.8958	27.9128	27.9735	27.7763	27.8446	27.7035	27.7739	28.082	28.1336	28.0837	27.9186	27.9797	28.2839	28.4582	28.71	28.4797	28.6196	27.905	28.2217	28.2309	28.0349	28.049				By MS/MS	By MS/MS	By MS/MS	By MS/MS	By MS/MS	By MS/MS	By MS/MS	By MS/MS	By MS/MS	By MS/MS	By MS/MS	By MS/MS	By MS/MS	By MS/MS	By MS/MS	By MS/MS	By MS/MS
26.3554	26.5111	26.5301	29.4668	27.1908	25.7752	29.9239	29.8372	26.5416	25.5894	26.1662	29.5781	26.2411	27.1796	25.2806	26.1714	26.7771	25.4584	27.2173	26.3359	27.1691	29.9885	25.3442	26.5827	24.7958	29.7498	29.7406	26.4338	25.0018	29.6154				By MS/MS	By MS/MS	By MS/MS	By MS/MS	By MS/MS	By MS/MS	By MS/MS	By MS/MS	By MS/MS	By MS/MS	By MS/MS	By MS/MS	By MS/MS	By MS/MS	By MS/MS	By MS/MS
29.2321	29.0308	28.9854	29.3436	29.1331	29.0683	29.608	29.484	29.1294	29.2914	28.9615	29.0755	29.2846	29.005	29.0628	29.4058	29.6208	29.4972	29.2095	29.5894	29.6649	29.5689	29.6281	29.5527	29.4668	29.5313	29.4174	29.6424	29.4432	29.3832				By MS/MS	By MS/MS	By MS/MS	By MS/MS	By MS/MS	By MS/MS	By MS/MS	By MS/MS	By MS/MS	By MS/MS	By MS/MS	By MS/MS	By MS/MS	By MS/MS	By MS/MS	By MS/MS	By MS/MS
28.8084	25.9209	28.7817	28.909	26.7895	29.0554	29.0142	28.9546	29.0041	29.0395	28.9941	28.8783	28.9373	26.1987	29.0065	29.0999	29.0072	29.0707	29.1889	29.3919	29.2902	29.2783	29.4729	29.3703	29.497	29.3224	29.0655	29.2723	28.8311	28.9759				By MS/MS	By MS/MS	By MS/MS	By MS/MS	By MS/MS	By MS/MS	By MS/MS	By MS/MS	By MS/MS	By MS/MS	By MS/MS	By MS/MS	By MS/MS	By MS/MS	By MS/MS	By MS/MS	By MS/MS
30.9362	30.7951	30.8785	31.1341	31.0805	31.0701	31.0715	31.3746	31.1034	31.2068	30.7767	30.8938	31.1526	31.2075	31.2086	30.8885	31.1204	30.8128	31.0223	30.9203	31.2985	31.3231	31.5175	31.3205	31.3796	30.7338	30.9904	30.9215	30.8085	30.8864				By MS/MS	By MS/MS	By MS/MS	By MS/MS	By MS/MS	By MS/MS	By MS/MS	By MS/MS	By MS/MS	By MS/MS	By MS/MS	By MS/MS	By MS/MS	By MS/MS	By MS/MS	By MS/MS	By MS/MS
33.6066	33.4932	33.6161	33.5446	33.5186	33.7289	33.6484	33.728	33.7344	33.7162	33.5467	33.5799	33.5549	33.5073	33.5428	33.5234	33.5694	33.5929	33.614	33.5793	33.7505	33.798	33.9445	33.8236	33.8901	33.6261	33.6065	33.6496	33.549	33.6454				By MS/MS	By MS/MS	By MS/MS	By MS/MS	By MS/MS	By MS/MS	By MS/MS	By MS/MS	By MS/MS	By MS/MS	By MS/MS	By MS/MS	By MS/MS	By MS/MS	By MS/MS	By MS/MS	By MS/MS
32.8218	32.7864	32.8142	32.7289	32.7489	32.9799	32.8737	32.9412	32.976	32.9585	32.8059	32.9151	32.8243	32.7472	32.785	32.8168	32.8126	32.7829	32.7365	32.7405	33.0777	33.0464	33.2546	33.0648	33.0645	32.9196	32.8792	32.9028	32.8182	32.8297				By MS/MS	By MS/MS	By MS/MS	By MS/MS	By MS/MS	By MS/MS	By MS/MS	By MS/MS	By MS/MS	By MS/MS	By MS/MS	By MS/MS	By MS/MS	By MS/MS	By MS/MS	By MS/MS	By MS/MS
30.862	31.068	30.9622	31.1492	31.1569	31.3085	31.411	31.4596	31.3104	31.2662	31.1826	31.0292	31.3355	31.1227	31.1831	31.1253	31.177	31.1033	31.2373	31.1719	31.6559	31.5898	31.9987	31.8421	31.8766	31.0459	31.3162	31.1059	31.1945	31.2422				By MS/MS	By MS/MS	By MS/MS	By MS/MS	By MS/MS	By MS/MS	By MS/MS	By MS/MS	By MS/MS	By MS/MS	By MS/MS	By MS/MS	By MS/MS	By MS/MS	By MS/MS	By MS/MS	By MS/MS
30.9015	30.7269	30.7778	30.6958	30.7789	31.0603	30.9467	30.8978	30.9176	30.8798	30.8712	30.9487	30.8262	30.9119	30.7952	30.763	30.851	30.6825	30.7363	30.6298	31.096	31.1864	31.3894	31.1754	31.2459	30.9416	30.896	30.8144	30.7877	30.8012				By MS/MS	By MS/MS	By MS/MS	By MS/MS	By MS/MS	By MS/MS	By MS/MS	By MS/MS	By MS/MS	By MS/MS	By MS/MS	By MS/MS	By MS/MS	By MS/MS	By MS/MS	By MS/MS	By MS/MS
31.1662	30.9402	30.9263	31.0363	30.976	31.1564	31.1612	31.1911	31.2013	31.1529	30.9671	30.8928	30.9412	31.0025	30.9508	30.9097	30.8713	30.8932	31.0254	30.9801	30.9726	30.7149	30.6583	30.8206	30.8872	31.0268	30.754	30.8406	30.7428	30.8032				By MS/MS	By MS/MS	By MS/MS	By MS/MS	By MS/MS	By MS/MS	By MS/MS	By MS/MS	By MS/MS	By MS/MS	By MS/MS	By MS/MS	By MS/MS	By MS/MS	By MS/MS	By MS/MS	By MS/MS
29.4469	29.4865	29.4079	29.2681	29.359	29.4657	29.5136	29.3958	29.5621	29.675	29.5192	29.4208	29.2878	29.27	29.2371	29.4719	29.5254	29.6102	29.5965	29.6232	29.3959	29.2144	29.1041	29.366	29.2141	29.6653	29.5101	29.5216	29.4336	29.3733				By MS/MS	By MS/MS	By MS/MS	By MS/MS	By MS/MS	By MS/MS	By MS/MS	By MS/MS	By MS/MS	By MS/MS	By MS/MS	By MS/MS	By MS/MS	By MS/MS	By MS/MS	By MS/MS	By MS/MS
28.4552	27.7619	27.9812	28.1152	27.8535	28.1374	27.6931	27.7893	27.9	28.102	27.7786	27.7374	28.0131	28.0592	27.9912	27.9709	27.9054	28.0506	27.8239	27.9154	28.1751	28.1864	28.1959	28.2163	28.1404	28.0592	27.7351	28.06	28.1496	28.0191				By MS/MS	By MS/MS	By MS/MS	By MS/MS	By MS/MS	By MS/MS	By MS/MS	By MS/MS	By MS/MS	By MS/MS	By MS/MS	By MS/MS	By MS/MS	By MS/MS	By MS/MS	By MS/MS	By MS/MS
30.0456	29.7869	29.6066	30.055	30.0188	29.8856	30.0152	29.8379	29.8751	29.8413	29.8676	29.5954	29.8037	29.9779	30.0836	29.9881	29.9427	29.7231	30.1541	29.999	29.9197	29.6549	29.6033	29.8271	29.9041	29.8336	29.8257	29.6553	29.6935	29.7172				By MS/MS	By MS/MS	By MS/MS	By MS/MS	By MS/MS	By MS/MS	By MS/MS	By MS/MS	By MS/MS	By MS/MS	By MS/MS	By MS/MS	By MS/MS	By MS/MS	By MS/MS	By MS/MS	By MS/MS
29.6712	29.6537	29.6632	29.6134	29.6063	29.7086	29.6358	29.4203	29.6028	29.6129	29.6146	29.6823	29.6749	29.7239	29.5998	29.5548	29.6144	29.5869	29.5279	29.522	29.5551	29.503	29.5517	29.4873	29.5196	29.7628	29.5876	29.7452	29.5543	29.6413				By MS/MS	By MS/MS	By MS/MS	By MS/MS	By MS/MS	By MS/MS	By MS/MS	By MS/MS	By MS/MS	By MS/MS	By MS/MS	By MS/MS	By MS/MS	By MS/MS	By MS/MS	By MS/MS	By MS/MS
33.3937	33.2632	33.2519	33.3104	33.3743	33.2549	33.1289	32.9387	33.0466	33.2101	33.2122	33.2734	33.2162	33.2003	33.1652	33.2481	33.149	33.2857	33.3032	33.427	33.0966	33.0724	32.948	33.0155	32.9876	33.3031	33.2203	33.205	33.2978	33.1864				By MS/MS	By MS/MS	By MS/MS	By MS/MS	By MS/MS	By MS/MS	By MS/MS	By MS/MS	By MS/MS	By MS/MS	By MS/MS	By MS/MS	By MS/MS	By MS/MS	By MS/MS	By MS/MS	By MS/MS
30.0009	29.9083	30.0467	29.8717	29.8465	29.8872	29.5012	29.6281	29.6421	29.4928	30.0392	29.8004	29.8634	29.833	29.7848	29.7498	29.5992	29.9044	29.7626	29.6889	29.404	29.2758	28.9687	29.1466	29.1067	29.8069	29.7157	29.7126	29.746	29.6492				By MS/MS	By MS/MS	By MS/MS	By MS/MS	By MS/MS	By MS/MS	By MS/MS	By MS/MS	By MS/MS	By MS/MS	By MS/MS	By MS/MS	By MS/MS	By MS/MS	By MS/MS	By MS/MS	By MS/MS
29.4216	29.6589	29.6821	29.5099	29.5565	29.7323	29.464	29.5719	29.5834	29.6836	29.5814	29.4847	29.6063	29.4555	29.5239	29.5994	29.5166	29.5231	29.5574	29.5704	29.6359	29.5644	29.4465	29.6072	29.5723	29.3858	29.4697	29.4027	29.5358	29.5365				By MS/MS	By MS/MS	By MS/MS	By MS/MS	By MS/MS	By MS/MS	By MS/MS	By MS/MS	By MS/MS	By MS/MS	By MS/MS	By MS/MS	By MS/MS	By MS/MS	By MS/MS	By MS/MS	By MS/MS
28.3154	28.3237	28.1977	28.4383	28.4758	28.8665	28.4527	28.5537	28.5502	28.4397	28.6017	28.1863	28.4292	28.1941	28.492	28.6033	28.316	28.6403	28.7265	28.7257	29.1243	28.9281	29.299	28.9922	29.0035	28.7197	28.4288	28.3042	28.3607	28.4952				By MS/MS	By MS/MS	By MS/MS	By MS/MS	By MS/MS	By MS/MS	By MS/MS	By MS/MS	By MS/MS	By MS/MS	By MS/MS	By MS/MS	By MS/MS	By MS/MS	By MS/MS	By MS/MS	By MS/MS
28.0366	28.0184	28.0943	28.4659	28.3115	28.2768	28.4409	27.2202	28.5836	28.5133	28.1837	28.2035	28.2664	28.252	28.5336	28.1507	28.4308	28.1973	26.1697	28.4231	28.7671	28.5588	28.8494	28.6809	28.5861	28.3896	28.658	28.4619	28.3404	28.3243				By MS/MS	By MS/MS	By MS/MS	By MS/MS	By MS/MS	By MS/MS	By MS/MS	By MS/MS	By MS/MS	By MS/MS	By MS/MS	By MS/MS	By MS/MS	By MS/MS	By MS/MS	By MS/MS	By MS/MS
27.7163	27.9404	27.8852	28.0556	28.0718	27.75	28.1053	28.1084	27.9075	27.9778	27.736	27.8987	28.0109	28.0385	28.0501	27.7809	28.1298	28.0153	28.1488	28.1866	28.3392	28.3109	28.5365	28.4562	28.433	27.8729	28.0477	28.1198	27.8866	27.956				By MS/MS	By MS/MS	By MS/MS	By MS/MS	By MS/MS	By MS/MS	By MS/MS	By MS/MS	By MS/MS	By MS/MS	By MS/MS	By MS/MS	By MS/MS	By MS/MS	By MS/MS	By MS/MS	By MS/MS
29.767	29.6033	29.798	29.622	29.5894	29.5912	29.4317	29.5517	29.4683	29.4802	29.5915	29.7083	29.6121	29.4662	29.5527	29.6468	29.6177	29.6001	29.5717	29.5993	29.5296	29.4903	29.5531	29.5595	29.5152	29.8682	29.5765	29.5915	29.6159	29.598				By MS/MS	By MS/MS	By MS/MS	By MS/MS	By MS/MS	By MS/MS	By MS/MS	By MS/MS	By MS/MS	By MS/MS	By MS/MS	By MS/MS	By MS/MS	By MS/MS	By MS/MS	By MS/MS	By MS/MS
26.5716	26.3918	26.4785	25.3695	26.5633	27.3663	25.9822	27.2454	26.2746	26.1109	26.4631	26.0905	26.2513	26.3538	26.6204	27.5254	26.3931	26.1256	25.8623	26.0841	26.0158	25.6796	26.04	27.1257	26.2276	26.2695	26.4207	26.1715	26.1349	26.3831				By MS/MS	By MS/MS	By MS/MS	By MS/MS	By MS/MS	By MS/MS	By MS/MS		By MS/MS	By MS/MS	By MS/MS	By MS/MS	By MS/MS	By MS/MS	By MS/MS	By MS/MS	By MS/MS
27.171	26.9273	26.8339	26.8359	26.9303	26.813	26.4379	26.4644	25.8473	26.6891	27.0622	27.1271	27.0543	26.7286	27.0146	26.9084	26.948	26.5572	26.8925	26.9343	26.5709	26.6523	26.5533	25.3696	26.3674	26.8913	26.8856	27.2147	26.5951	26.6629				By MS/MS	By MS/MS	By MS/MS	By MS/MS	By MS/MS	By MS/MS	By MS/MS	By MS/MS	By MS/MS	By MS/MS	By MS/MS	By MS/MS	By MS/MS	By MS/MS	By MS/MS	By MS/MS	By MS/MS
29.4257	29.3348	29.3063	28.9712	29.1525	29.341	29.3517	29.4613	29.3322	29.0127	29.2815	29.241	29.304	29.2342	29.4996	29.4257	29.4119	29.2939	27.3441	29.5425	29.5549	29.5964	29.5641	29.4634	29.4239	29.277	29.1205	29.4246	29.1132	29.5091				By MS/MS	By MS/MS	By MS/MS	By MS/MS	By MS/MS	By MS/MS	By MS/MS	By MS/MS	By MS/MS	By MS/MS	By MS/MS	By MS/MS	By MS/MS	By MS/MS	By MS/MS	By MS/MS	By MS/MS
30.8358	30.7923	30.8403	30.8245	30.8201	30.785	30.8075	30.8522	30.8131	30.8105	30.7438	30.8769	30.8044	30.688	30.7229	30.6752	30.5405	30.6256	30.5301	30.5838	30.6243	30.4448	30.6971	30.5667	30.5962	30.574	30.5579	30.6261	30.4673	30.5767				By MS/MS	By MS/MS	By MS/MS	By MS/MS	By MS/MS	By MS/MS	By MS/MS	By MS/MS	By MS/MS	By MS/MS	By MS/MS	By MS/MS	By MS/MS	By MS/MS	By MS/MS	By MS/MS	By MS/MS
28.0898	28.0089	28.1182	28.0739	28.1592	28.604	28.2753	28.308	28.3503	28.34	28.4153	28.1348	28.193	28.4462	28.174	28.0809	28.3513	27.986	27.9439	28.0106	28.2675	27.8112	27.8694	27.9482	27.9341	28.6303	28.2119	28.2568	28.1263	28.0705				By MS/MS	By MS/MS	By MS/MS	By MS/MS	By MS/MS	By MS/MS	By MS/MS	By MS/MS	By MS/MS	By MS/MS	By MS/MS	By MS/MS	By MS/MS	By MS/MS	By MS/MS	By MS/MS	By MS/MS
33.6281	33.6026	33.6349	33.5112	33.4671	33.3753	33.2921	33.2308	33.2997	33.3042	33.5481	33.5638	33.5026	33.4126	33.4148	33.4135	33.4484	33.4701	33.3574	33.3701	33.0208	32.9373	32.773	32.9844	32.9492	33.4032	33.336	33.3765	33.3907	33.4285				By MS/MS	By MS/MS	By MS/MS	By MS/MS	By MS/MS	By MS/MS	By MS/MS	By MS/MS	By MS/MS	By MS/MS	By MS/MS	By MS/MS	By MS/MS	By MS/MS	By MS/MS	By MS/MS	By MS/MS
33.4412	33.3714	33.3934	33.2928	33.2707	33.0775	32.992	33.0031	33.0329	33.0731	33.3135	33.2993	33.2899	33.1905	33.249	33.1695	33.1297	33.1123	33.0868	33.0787	32.749	32.7248	32.6268	32.7706	32.7693	33.1746	33.0226	32.9694	33.0504	33.0491				By MS/MS	By MS/MS	By MS/MS	By MS/MS	By MS/MS	By MS/MS	By MS/MS	By MS/MS	By MS/MS	By MS/MS	By MS/MS	By MS/MS	By MS/MS	By MS/MS	By MS/MS	By MS/MS	By MS/MS
28.3567	28.1119	28.229	28.479	28.3094	28.2842	28.3846	28.2479	27.9474	28.0123	28.2064	28.2147	28.6371	28.4593	28.4076	28.3793	28.5622	28.1803	28.3147	28.0937	28.2154	28.1524	27.6998	28.0246	27.8722	27.8978	28.3347	25.942	28.2852	28.2045				By MS/MS	By MS/MS	By MS/MS	By MS/MS	By MS/MS	By MS/MS	By MS/MS	By MS/MS	By MS/MS	By MS/MS	By MS/MS	By MS/MS	By MS/MS	By MS/MS	By MS/MS	By MS/MS	By MS/MS
27.5646	26.2719	26.3873	27.8171	27.5749	26.9034	26.1771	26.4233	25.3507	25.9114	25.7414	27.8438	25.9774	27.5222	27.6911	25.5142	25.6526	25.6539	26.4075	26.8813	27.6507	25.5819	26.6455	25.48	25.0185	26.5652	27.7912	27.8697	27.6903	26.5347				By MS/MS	By MS/MS		By MS/MS	By MS/MS	By MS/MS		By MS/MS			By MS/MS	By MS/MS	By MS/MS	By MS/MS	By MS/MS	By MS/MS
31.7251	31.601	31.497	31.8264	31.742	31.6279	31.8348	31.6002	31.7164	31.7322	31.5869	31.5627	31.7732	31.8911	31.9606	31.7546	31.8366	31.6224	31.8596	31.8141	31.9075	31.8633	31.7919	31.809	31.9603	31.8295	31.9115	31.8143	31.8367	31.8033				By MS/MS	By MS/MS	By MS/MS	By MS/MS	By MS/MS	By MS/MS	By MS/MS	By MS/MS	By MS/MS	By MS/MS	By MS/MS	By MS/MS	By MS/MS	By MS/MS	By MS/MS	By MS/MS	By MS/MS
29.7699	29.7122	29.7181	29.8976	29.8853	29.3685	29.5592	29.3246	29.5829	29.4183	29.7626	29.6788	29.8555	29.9187	30.0178	29.8161	29.7557	29.8654	29.9745	29.9081	29.5562	29.2	29.001	29.2188	29.3664	29.9362	29.8108	29.7604	29.7641	29.7844				By MS/MS	By MS/MS	By MS/MS	By MS/MS	By MS/MS	By MS/MS	By MS/MS	By MS/MS	By MS/MS	By MS/MS	By MS/MS	By MS/MS	By MS/MS	By MS/MS	By MS/MS	By MS/MS	By MS/MS
32.7079	32.6572	32.7235	32.672	32.6703	33.1777	33.1987	33.22	33.1286	33.1504	32.7079	32.8401	32.8419	32.7047	32.6904	32.5848	32.6666	32.6315	32.5992	32.6074	33.3185	33.3611	33.5333	33.3169	33.2766	32.6335	32.7949	32.6903	32.6181	32.6548				By MS/MS	By MS/MS	By MS/MS	By MS/MS	By MS/MS	By MS/MS	By MS/MS	By MS/MS	By MS/MS	By MS/MS	By MS/MS	By MS/MS	By MS/MS	By MS/MS	By MS/MS	By MS/MS	By MS/MS
36.2078	36.2182	36.0635	36.3982	36.3118	36.0301	36.0921	36.0334	36.0224	36.0041	36.0821	36.0918	36.1739	36.2748	36.3745	36.2214	36.1833	35.9619	36.2138	36.2252	35.8358	35.7906	35.3609	35.7848	35.8215	35.9373	35.9927	35.9376	35.7306	35.7757				By MS/MS	By MS/MS	By MS/MS	By MS/MS	By MS/MS	By MS/MS	By MS/MS	By MS/MS	By MS/MS	By MS/MS	By MS/MS	By MS/MS	By MS/MS	By MS/MS	By MS/MS	By MS/MS	By MS/MS
28.5436	28.3015	28.2846	28.305	28.3221	26.8434	28.5373	26.3303	27.1991	28.8147	24.9268	28.5589	28.3859	28.5912	28.4812	28.4086	26.3877	26.2914	28.2168	26.8059	29.1252	28.8828	29.3581	29.0962	29.3769	28.4841	28.4764	28.5323	28.1105	28.2881				By MS/MS	By MS/MS	By MS/MS	By MS/MS	By MS/MS	By MS/MS	By MS/MS	By MS/MS	By MS/MS	By MS/MS	By MS/MS	By MS/MS	By MS/MS	By MS/MS	By MS/MS	By MS/MS	By MS/MS
30.5134	30.5611	30.4207	30.4979	30.3498	30.1074	29.8848	29.8331	30.0679	30.0784	30.4342	30.495	30.3749	30.2364	30.1831	30.2735	30.3456	30.3348	30.2406	30.1509	30.1438	29.8333	29.7599	29.6184	29.682	30.4716	30.346	30.3949	30.3761	30.34				By MS/MS	By MS/MS	By MS/MS	By MS/MS	By MS/MS	By MS/MS	By MS/MS	By MS/MS	By MS/MS	By MS/MS	By MS/MS	By MS/MS	By MS/MS	By MS/MS	By MS/MS	By MS/MS	By MS/MS
28.8695	28.8887	28.8951	28.9957	29.1114	28.7234	28.8021	28.6022	28.6841	28.7321	28.8503	28.9072	28.9912	29.1157	29.1126	29.093	29.1047	28.9223	28.9778	28.9679	28.6616	28.3523	28.2962	28.4802	28.4159	28.8926	28.9222	28.8635	28.7939	28.8936				By MS/MS	By MS/MS	By MS/MS	By MS/MS	By MS/MS	By MS/MS	By MS/MS	By MS/MS	By MS/MS	By MS/MS	By MS/MS	By MS/MS	By MS/MS	By MS/MS	By MS/MS	By MS/MS	By MS/MS
31.6977	31.4769	31.4636	31.9167	31.8019	31.2041	31.3048	31.1834	31.1651	31.1587	27.2422	25.613	31.5817	31.9224	32.029	31.4922	31.5877	25.6989	31.813	31.7281	26.2343	30.959	26.5874	30.9896	30.8758	25.6155	26.6514	26.2586	31.2273	31.4033				By MS/MS	By MS/MS	By MS/MS	By MS/MS	By MS/MS	By MS/MS	By MS/MS	By MS/MS	By MS/MS	By MS/MS	By MS/MS	By MS/MS	By MS/MS	By MS/MS	By MS/MS	By MS/MS	By MS/MS
33.9709	33.9603	34.0682	33.822	33.7796	34.1454	33.9905	34.0682	34.0275	34.0459	34.061	34.0049	33.9074	33.7458	33.7131	33.9511	33.933	34.0531	33.9264	33.9199	34.186	34.2328	34.3606	34.2381	34.2504	34.0086	33.946	33.9812	33.9373	33.9663				By MS/MS	By MS/MS	By MS/MS	By MS/MS	By MS/MS	By MS/MS	By MS/MS	By MS/MS	By MS/MS	By MS/MS	By MS/MS	By MS/MS	By MS/MS	By MS/MS	By MS/MS	By MS/MS	By MS/MS
34.074	34.067	34.1423	33.9318	33.9513	34.23	34.0852	34.192	34.1323	34.1496	34.0892	34.0801	34.0375	33.9311	33.8978	34.0895	34.076	34.1527	34.067	34.0566	34.2718	34.3227	34.4976	34.3687	34.3905	34.1141	34.0469	34.101	34.0406	34.0721				By MS/MS	By MS/MS	By MS/MS	By MS/MS	By MS/MS	By MS/MS	By MS/MS	By MS/MS	By MS/MS	By MS/MS	By MS/MS	By MS/MS	By MS/MS	By MS/MS	By MS/MS	By MS/MS	By MS/MS
36.4649	36.1114	35.943	36.272	36.2984	36.1521	36.9114	36.6441	36.4491	36.5127	35.8525	35.8468	36.3846	36.1148	35.9967	36.3344	36.3932	35.9132	36.0062	35.9273	36.255	36.5608	37.0342	36.583	36.4344	36.309	36.1027	35.8317	35.9661	35.9985				By MS/MS	By MS/MS	By MS/MS	By MS/MS	By MS/MS	By MS/MS	By MS/MS	By MS/MS	By MS/MS	By MS/MS	By MS/MS	By MS/MS	By MS/MS	By MS/MS	By MS/MS	By MS/MS	By MS/MS
34.829	34.8	34.7201	34.913	34.9653	34.791	35.0527	35.0358	35.0404	35.0957	34.7382	34.962	35.0462	35.1312	35.0339	34.786	34.9887	34.6026	34.8481	34.8965	35.0996	35.2396	35.4385	35.2071	35.2701	35.0069	35.0261	34.9659	34.8521	34.9325				By MS/MS	By MS/MS	By MS/MS	By MS/MS	By MS/MS	By MS/MS	By MS/MS	By MS/MS	By MS/MS	By MS/MS	By MS/MS	By MS/MS	By MS/MS	By MS/MS	By MS/MS	By MS/MS	By MS/MS
35.3163	35.1895	35.2023	35.3282	35.3753	35.3037	35.5301	35.6042	35.5795	35.5754	35.1528	35.2689	35.3351	35.4445	35.4448	35.2446	35.3603	35.1199	35.1817	35.2424	35.4823	35.6109	35.8173	35.642	35.6504	35.259	35.2575	35.1608	35.0615	35.1208				By MS/MS	By MS/MS	By MS/MS	By MS/MS	By MS/MS	By MS/MS	By MS/MS	By MS/MS	By MS/MS	By MS/MS	By MS/MS	By MS/MS	By MS/MS	By MS/MS	By MS/MS	By MS/MS	By MS/MS
35.2615	35.0365	35.13	35.1569	35.1994	35.2821	35.215	35.4522	35.3347	35.3356	35.0559	35.1102	35.1938	35.1781	35.1962	35.0611	35.1992	35.0606	35.2042	35.1678	35.4304	35.5292	35.7642	35.4986	35.5559	35.1945	35.1474	35.1485	35.0812	35.0142				By MS/MS	By MS/MS	By MS/MS	By MS/MS	By MS/MS	By MS/MS	By MS/MS	By MS/MS	By MS/MS	By MS/MS	By MS/MS	By MS/MS	By MS/MS	By MS/MS	By MS/MS	By MS/MS	By MS/MS
33.1792	33.2308	33.2391	33.2682	33.2565	33.2927	33.4734	33.3155	33.4634	33.601	33.4485	33.4024	33.2179	33.285	33.2849	33.196	33.3371	33.2118	32.9845	33.224	33.5543	33.5365	33.5644	33.4076	33.4325	33.7001	33.6197	33.5891	33.688	33.5246				By MS/MS	By MS/MS	By MS/MS	By MS/MS	By MS/MS	By MS/MS	By MS/MS	By MS/MS	By MS/MS	By MS/MS	By MS/MS	By MS/MS	By MS/MS	By MS/MS	By MS/MS	By MS/MS	By MS/MS
26.8589	25.7809	26.266	27.5294	26.7665	26.3005	30.8277	26.4324	30.7043	30.7179	26.7386	30.4092	26.1377	30.8364	30.7758	26.2285	30.3735	25.066	25.7781	27.9184	26.4823	31.3425	31.5395	31.2457	31.2387	27.5285	30.5967	30.4804	30.6288	30.7512				By matching		By MS/MS	By MS/MS	By MS/MS		By MS/MS	By MS/MS	By MS/MS	By MS/MS	By MS/MS	By MS/MS	By MS/MS	By MS/MS	By MS/MS	By MS/MS	By MS/MS
30.873	30.6959	30.6946	30.6803	30.6586	30.5725	30.6406	30.5614	30.5208	30.502	30.6795	30.6587	30.6915	30.7137	30.677	30.7494	30.7488	30.7276	30.6438	30.6241	30.598	30.4793	30.4589	30.594	30.5099	30.6514	30.6181	30.5147	30.5374	30.5576				By MS/MS	By MS/MS	By MS/MS	By MS/MS	By MS/MS	By MS/MS	By MS/MS	By MS/MS	By MS/MS	By MS/MS	By MS/MS	By MS/MS	By MS/MS	By MS/MS	By MS/MS	By MS/MS	By MS/MS
29.3594	26.4397	28.8776	28.8445	26.5824	29.2874	28.9458	28.4572	29.3191	29.2582	29.4526	29.7616	29.131	29.1488	28.9817	29.0433	29.1328	29.0205	28.8193	29.0669	29.1838	29.2829	28.9808	29.0297	28.679	29.6264	25.7023	29.5395	29.5321	29.5677				By MS/MS	By MS/MS	By MS/MS	By MS/MS	By MS/MS	By MS/MS	By MS/MS	By MS/MS	By MS/MS	By MS/MS	By MS/MS	By MS/MS	By MS/MS	By MS/MS	By MS/MS	By MS/MS	By MS/MS
32.0749	31.9399	31.8441	32.1661	32.1145	31.5866	32.112	32.0565	31.9358	32.0918	31.7289	31.7954	32.04	31.9795	31.9448	32.0303	31.9709	31.9319	31.9902	32.0837	31.8691	31.7446	31.6334	31.7981	31.6881	31.8543	31.9028	31.7871	31.7804	31.7975				By MS/MS	By MS/MS	By MS/MS	By MS/MS	By MS/MS	By MS/MS	By MS/MS	By MS/MS	By MS/MS	By MS/MS	By MS/MS	By MS/MS	By MS/MS	By MS/MS	By MS/MS	By MS/MS	By MS/MS
30.3752	30.0318	29.9739	30.1612	30.0953	30.1496	30.204	30.2276	30.1661	30.2344	30.1105	30.0598	30.1326	30.1066	30.0645	30.0907	30.0933	30.0961	30.2691	30.2169	30.228	30.1777	30.1986	30.2248	30.137	30.391	30.0943	30.2295	30.0493	30.0506				By MS/MS	By MS/MS	By MS/MS	By MS/MS	By MS/MS	By MS/MS	By MS/MS	By MS/MS	By MS/MS	By MS/MS	By MS/MS	By MS/MS	By MS/MS	By MS/MS	By MS/MS	By MS/MS	By MS/MS
25.6397	26.9451	26.744	27.3807	27.4998	27.0255	27.4682	26.4027	26.5208	26.7488	27.2162	27.1896	26.0512	27.5201	25.7229	25.7447	26.9554	27.3058	26.1791	27.6369	27.3376	27.3947	26.0807	27.4424	26.3996	25.5177	27.4379	27.4179	27.3564	27.0801				By MS/MS	By MS/MS	By MS/MS	By MS/MS	By MS/MS	By MS/MS	By MS/MS	By MS/MS	By MS/MS	By MS/MS	By MS/MS	By MS/MS	By MS/MS	By MS/MS	By MS/MS	By MS/MS	By MS/MS
28.7794	28.8771	28.6255	28.9559	28.8674	28.8905	28.9755	28.9092	28.7614	28.7252	28.7032	28.7019	28.8935	28.9647	28.8438	28.8979	28.8596	28.7661	28.9903	28.8477	29.0924	28.9019	28.8954	28.7192	28.8542	29.0147	28.7344	29.0089	28.6981	28.7225				By MS/MS	By MS/MS	By MS/MS	By MS/MS	By MS/MS	By MS/MS	By MS/MS	By MS/MS	By MS/MS	By MS/MS	By MS/MS	By MS/MS	By MS/MS	By MS/MS	By MS/MS	By MS/MS	By MS/MS
35.2668	35.2365	35.2048	35.5269	35.5465	35.3281	35.4943	35.3468	35.3655	35.3785	35.2827	35.3585	35.4876	35.6132	35.6335	35.4051	35.496	35.2026	35.5183	35.4507	35.4566	35.3659	35.4089	35.4063	35.3953	35.3659	35.5134	35.3932	35.5166	35.5733				By MS/MS	By MS/MS	By MS/MS	By MS/MS	By MS/MS	By MS/MS	By MS/MS	By MS/MS	By MS/MS	By MS/MS	By MS/MS	By MS/MS	By MS/MS	By MS/MS	By MS/MS	By MS/MS	By MS/MS
29.6693	29.1964	29.4602	29.2383	29.2645	29.2789	29.2906	29.1067	29.02	29.1699	29.3859	29.3436	29.3369	29.3258	29.3359	29.4485	29.3265	29.4475	29.3465	29.3807	29.2084	29.2697	28.9653	29.121	29.116	29.394	29.3698	29.4514	29.2982	29.3086				By MS/MS	By MS/MS	By MS/MS	By MS/MS	By MS/MS	By MS/MS	By MS/MS	By MS/MS	By MS/MS	By MS/MS	By MS/MS	By MS/MS	By MS/MS	By MS/MS	By MS/MS	By MS/MS	By MS/MS
29.9698	29.9491	29.9316	30.1042	30.0527	29.7818	30.2304	30.1535	30.1032	30.0482	30.0398	29.7727	30.2049	30.0636	30.2275	30.1689	30.1148	29.8968	30.1613	30.0161	30.2313	30.0903	30.2616	30.1364	30.0683	30.0119	30.1603	30.0048	30.0897	29.9749				By MS/MS	By MS/MS	By MS/MS	By MS/MS	By MS/MS	By MS/MS	By MS/MS	By MS/MS	By MS/MS	By MS/MS	By MS/MS	By MS/MS	By MS/MS	By MS/MS	By MS/MS	By MS/MS	By MS/MS
28.5993	28.5128	28.4042	28.5875	28.453	28.5065	28.6568	28.452	28.515	28.4627	28.5992	28.5287	28.5491	28.6716	28.7132	28.6091	28.5976	28.4417	28.6914	28.6435	28.7295	28.653	28.775	28.6076	28.5828	28.6386	28.5504	28.5108	28.5033	28.5837				By MS/MS	By MS/MS	By MS/MS	By MS/MS	By MS/MS	By MS/MS	By MS/MS	By MS/MS	By MS/MS	By MS/MS	By MS/MS	By MS/MS	By MS/MS	By MS/MS	By MS/MS	By MS/MS	By MS/MS
26.1193	26.4334	26.3621	26.663	26.4858	26.3493	26.5968	26.8223	26.696	26.8696	26.2121	26.3205	26.7474	26.3091	26.5279	26.5335	26.461	26.495	26.8573	27.0227	26.7282	26.9607	26.6992	27.0782	26.758	26.4396	26.5251	26.6935	26.7509	26.4009				By MS/MS	By MS/MS	By MS/MS	By MS/MS	By MS/MS	By MS/MS	By MS/MS	By MS/MS	By MS/MS	By MS/MS	By MS/MS	By MS/MS	By MS/MS	By MS/MS	By MS/MS	By MS/MS	By MS/MS
31.3074	31.0928	31.1599	31.0759	31.0832	31.3795	31.2766	31.3222	31.2472	31.2472	31.1424	31.101	31.1506	30.964	31.0408	31.0916	31.1935	31.2162	31.1157	31.128	31.4202	31.3062	31.5074	31.3933	31.3762	31.1603	31.0375	31.1435	31.1553	31.0926				By MS/MS	By MS/MS	By MS/MS	By MS/MS	By MS/MS	By MS/MS	By MS/MS	By MS/MS	By MS/MS	By MS/MS	By MS/MS	By MS/MS	By MS/MS	By MS/MS	By MS/MS	By MS/MS	By MS/MS
28.4275	28.3893	28.0857	28.1407	28.2046	28.5311	28.2627	28.2122	28.1086	27.926	28.3789	28.1101	27.9514	28.0067	28.0519	27.9834	28.2209	28.2863	28.0425	27.9599	28.0659	27.9058	27.8504	27.9672	27.8512	28.15	27.6834	28.0015	27.7293	27.8889				By MS/MS	By MS/MS	By MS/MS	By MS/MS	By MS/MS	By MS/MS	By MS/MS	By MS/MS	By MS/MS	By MS/MS	By MS/MS	By MS/MS	By MS/MS	By MS/MS	By MS/MS	By MS/MS	By MS/MS
32.7086	32.6267	32.5958	32.4909	32.5071	32.7145	32.6616	32.6239	32.6079	32.6435	32.6988	32.6886	32.6015	32.5051	32.5294	32.6431	32.6427	32.7219	32.6426	32.5346	32.7833	32.7467	32.7864	32.79	32.6912	32.7653	32.7091	32.6228	32.5368	32.5949				By MS/MS	By MS/MS	By MS/MS	By MS/MS	By MS/MS	By MS/MS	By MS/MS	By MS/MS	By MS/MS	By MS/MS	By MS/MS	By MS/MS	By MS/MS	By MS/MS	By MS/MS	By MS/MS	By MS/MS
31.8167	31.5668	31.2582	31.712	31.7618	31.4237	31.7777	31.3763	31.5364	31.5738	31.5422	31.6116	31.6667	31.7325	31.7945	31.5862	31.6951	31.3679	31.6696	31.6693	31.7694	31.7879	31.5408	31.7602	31.8299	31.6998	31.5358	31.4223	31.4486	31.4496				By MS/MS	By MS/MS	By MS/MS	By MS/MS	By MS/MS	By MS/MS	By MS/MS	By MS/MS	By MS/MS	By MS/MS	By MS/MS	By MS/MS	By MS/MS	By MS/MS	By MS/MS	By MS/MS	By MS/MS
29.6674	29.5019	29.6695	29.7795	29.5535	29.6803	29.6641	29.5774	29.7476	29.7714	29.7872	29.6635	29.6814	29.6954	29.603	29.6051	29.6724	29.7336	29.9126	29.9168	29.7708	29.7753	29.6654	29.819	29.6524	29.8861	29.6644	29.8451	29.7924	29.7242				By MS/MS	By MS/MS	By MS/MS	By MS/MS	By MS/MS	By MS/MS	By MS/MS	By MS/MS	By MS/MS	By MS/MS	By MS/MS	By MS/MS	By MS/MS	By MS/MS	By MS/MS	By MS/MS	By MS/MS
28.2659	27.6566	27.97	28.3123	27.9857	26.0694	26.5504	26.4095	28.1091	27.7385	28.3435	28.0876	27.7799	28.186	27.9421	28.0069	27.6157	27.4492	27.8995	27.7797	25.6294	27.5119	26.0984	26.571	25.9412	27.7142	27.9668	28.217	28.2298	28.1029				By MS/MS	By MS/MS	By MS/MS	By MS/MS	By MS/MS	By MS/MS	By MS/MS	By MS/MS	By MS/MS	By MS/MS	By MS/MS	By MS/MS	By MS/MS	By MS/MS	By MS/MS	By MS/MS	By MS/MS
27.917	27.5764	28.0393	27.8553	27.9293	27.3294	27.5521	27.4083	27.6557	27.6644	28.1255	28.1308	27.9846	27.9965	28.0866	27.9039	27.6797	27.8748	27.8435	27.9615	27.285	26.7081	26.8908	26.5202	26.7175	27.9199	27.7782	27.8537	27.7716	27.9874				By MS/MS	By MS/MS	By MS/MS	By MS/MS	By MS/MS	By MS/MS	By MS/MS	By MS/MS	By MS/MS	By MS/MS	By MS/MS	By MS/MS	By MS/MS	By MS/MS	By MS/MS	By MS/MS	By MS/MS
28.6496	28.6266	28.7279	28.5888	28.5064	28.5974	28.6686	28.6541	28.6935	28.7402	28.6883	28.6162	28.6819	28.7223	28.6679	28.4696	28.3331	28.3899	28.3318	28.3875	28.2886	28.2287	28.1337	28.3278	28.3644	28.5733	28.3324	28.4583	28.6287	28.5276				By MS/MS	By MS/MS	By MS/MS	By MS/MS	By MS/MS	By MS/MS	By MS/MS	By MS/MS	By MS/MS	By MS/MS	By MS/MS	By MS/MS	By MS/MS	By MS/MS	By MS/MS	By MS/MS	By MS/MS
30.417	30.2001	30.2363	30.2426	30.2056	30.28	30.4952	30.3638	30.3432	30.2763	30.2015	30.1469	30.1253	30.2107	30.1741	30.4771	30.321	30.2921	30.3098	30.2775	30.4436	30.3406	30.1022	30.33	30.2825	30.4768	30.2351	30.2751	30.1448	30.195				By MS/MS	By MS/MS	By MS/MS	By MS/MS	By MS/MS	By MS/MS	By MS/MS	By MS/MS	By MS/MS	By MS/MS	By MS/MS	By MS/MS	By MS/MS	By MS/MS	By MS/MS	By MS/MS	By MS/MS
28.7947	28.6861	28.8604	28.7307	28.7631	28.9125	28.8671	29.075	28.8184	28.7466	28.8663	28.7068	28.6293	28.7735	28.8851	28.6314	28.8737	28.6009	28.4599	28.6206	28.6516	28.2048	28.2949	28.5738	28.3719	28.485	28.5356	28.3782	28.2316	28.3702				By MS/MS	By MS/MS	By MS/MS	By MS/MS	By MS/MS	By MS/MS	By MS/MS	By MS/MS	By MS/MS	By MS/MS	By MS/MS	By MS/MS	By MS/MS	By MS/MS	By MS/MS	By MS/MS	By MS/MS
32.2097	32.025	31.934	32.3133	32.3723	32.0886	32.2711	32.2993	32.1637	32.25	32.0964	31.9863	32.2366	32.36	32.3192	32.2426	32.153	32.1644	32.3848	32.3538	32.4523	32.4374	32.4577	32.3445	32.363	32.1309	32.2126	31.9624	32.2559	32.1917				By MS/MS	By MS/MS	By MS/MS	By MS/MS	By MS/MS	By MS/MS	By MS/MS	By MS/MS	By MS/MS	By MS/MS	By MS/MS	By MS/MS	By MS/MS	By MS/MS	By MS/MS	By MS/MS	By MS/MS
27.1998	27.187	27.3589	27.2306	27.1528	26.8664	27.247	26.9371	27.0799	25.9965	27.4547	27.1111	27.1954	26.8329	26.8125	27.2619	27.2785	27.3211	27.2127	27.2301	26.3386	26.7275	27.4192	25.7769	26.7745	27.156	27.3117	27.2065	26.9969	27.1098				By MS/MS	By MS/MS	By MS/MS	By MS/MS	By MS/MS	By MS/MS	By MS/MS	By MS/MS	By MS/MS	By MS/MS	By MS/MS	By MS/MS	By MS/MS	By MS/MS	By MS/MS	By MS/MS	By MS/MS
28.8044	28.5424	28.4383	28.7794	28.7515	28.7041	28.6915	28.5618	28.8215	28.7927	28.4695	28.5113	28.7062	28.6316	28.7833	28.4916	28.4804	28.5504	28.6697	28.7444	28.761	28.5362	28.6885	28.7596	28.766	28.9932	28.8075	28.5808	28.8579	28.5832				By MS/MS	By MS/MS	By MS/MS	By MS/MS	By MS/MS	By MS/MS	By MS/MS	By MS/MS	By MS/MS	By MS/MS	By MS/MS	By MS/MS	By MS/MS	By MS/MS	By MS/MS	By MS/MS	By MS/MS
31.1275	31.032	31.0711	30.88	30.9217	31.1269	31.036	31.0781	31.0055	30.9162	31.0655	31.0333	31.0119	30.8551	30.829	30.9743	31.0657	31.0241	30.8284	30.9124	31.0297	31.0233	31.1102	31.0197	31.0089	31.0529	30.9873	31.1039	30.8885	30.8072				By MS/MS	By MS/MS	By MS/MS	By MS/MS	By MS/MS	By MS/MS	By MS/MS	By MS/MS	By MS/MS	By MS/MS	By MS/MS	By MS/MS	By MS/MS	By MS/MS	By MS/MS	By MS/MS	By MS/MS
30.2121	30.1504	30.2863	30.1814	30.1636	30.5896	30.3807	30.5815	30.5064	30.4348	30.2148	30.2041	30.3077	30.1282	30.228	30.2569	30.4552	30.3879	30.3461	30.3945	30.8381	30.9436	31.1415	30.9151	30.8584	30.3222	30.4384	30.413	30.4108	30.445				By MS/MS	By MS/MS	By MS/MS	By MS/MS	By MS/MS	By MS/MS	By MS/MS	By MS/MS	By MS/MS	By MS/MS	By MS/MS	By MS/MS	By MS/MS	By MS/MS	By MS/MS	By MS/MS	By MS/MS
26.1118	26.503	26.8707	26.2412	25.452	27.3104	28.7971	26.3631	28.5794	27.7484	28.8226	26.0532	25.7272	28.5941	26.174	28.6051	28.5881	26.5961	28.503	28.5247	28.5846	29.0739	29.1673	28.892	28.8515	28.09	25.6161	28.3968	28.468	25.5688				By MS/MS	By MS/MS	By MS/MS	By MS/MS	By MS/MS	By MS/MS	By MS/MS	By MS/MS	By MS/MS	By MS/MS	By MS/MS	By MS/MS	By MS/MS	By MS/MS	By MS/MS	By MS/MS	By MS/MS
29.4916	29.1832	29.4176	29.1264	29.0693	29.6308	29.4034	29.48	29.4583	29.4178	29.2626	29.4743	29.3913	29.1255	29.082	29.3786	29.4351	29.2863	29.2833	29.2276	29.6365	29.5146	29.4337	29.465	29.4129	29.3863	29.3546	29.3995	29.2798	29.057				By MS/MS	By MS/MS	By MS/MS	By MS/MS	By MS/MS	By MS/MS	By MS/MS	By MS/MS	By MS/MS	By MS/MS	By MS/MS	By MS/MS	By MS/MS	By MS/MS	By MS/MS	By MS/MS	By MS/MS
31.6935	31.5452	31.4217	31.7396	31.6864	31.6363	31.5201	31.4057	31.5778	31.611	31.4989	31.5353	31.6143	31.734	31.7004	31.5603	31.546	31.5796	31.6861	31.7479	31.812	31.6317	31.841	31.6998	31.7343	31.6365	31.5969	31.5876	31.4521	31.4763				By MS/MS	By MS/MS	By MS/MS	By MS/MS	By MS/MS	By MS/MS	By MS/MS	By MS/MS	By MS/MS	By MS/MS	By MS/MS	By MS/MS	By MS/MS	By MS/MS	By MS/MS	By MS/MS	By MS/MS
33.9964	33.8088	33.8126	33.8566	33.8364	34.1995	34.1278	34.1995	34.1216	34.1093	33.8537	33.782	33.9307	33.8386	33.8121	33.9088	33.8642	33.9176	33.9297	33.9418	34.2461	34.1225	34.1486	34.158	34.1813	34.0031	33.7709	33.8844	33.6902	33.7112				By MS/MS	By MS/MS	By MS/MS	By MS/MS	By MS/MS	By MS/MS	By MS/MS	By MS/MS	By MS/MS	By MS/MS	By MS/MS	By MS/MS	By MS/MS	By MS/MS	By MS/MS	By MS/MS	By MS/MS
33.559	33.5605	33.6336	33.6154	33.6294	33.6848	33.6074	33.6988	33.6215	33.6953	33.6845	33.5845	33.6161	33.559	33.5894	33.6015	33.6207	33.6649	33.6381	33.632	33.6529	33.6032	33.713	33.7382	33.7125	33.6569	33.6439	33.6583	33.5594	33.6255				By MS/MS	By MS/MS	By MS/MS	By MS/MS	By MS/MS	By MS/MS	By MS/MS	By MS/MS	By MS/MS	By MS/MS	By MS/MS	By MS/MS	By MS/MS	By MS/MS	By MS/MS	By MS/MS	By MS/MS
26.1983	27.2692	26.8645	26.2677	25.598	25.8699	26.0819	25.8067	26.3909	26.4965	26.5996	25.7148	25.8957	25.7942	25.8178	27.4046	25.6868	26.4862	26.362	25.5328	25.754	26.3392	27.0138	25.5489	26.9884	26.6983	26.6042	26.3166	26.497	26.073				By matching	By MS/MS	By MS/MS	By MS/MS	By MS/MS		By MS/MS	By MS/MS	By MS/MS	By MS/MS	By MS/MS	By MS/MS	By MS/MS	By MS/MS	By MS/MS	By MS/MS	By MS/MS
30.3538	30.6789	30.9278	30.8911	30.6563	30.8539	30.8533	30.875	30.877	30.9206	30.7637	30.9037	30.9149	30.8038	30.729	30.7718	30.7583	30.8893	30.9534	30.9126	30.7216	30.6808	30.5673	30.63	30.8085	30.6611	30.667	30.7495	30.7316	30.7401				By MS/MS	By MS/MS	By MS/MS	By MS/MS	By MS/MS	By MS/MS	By MS/MS	By MS/MS	By MS/MS	By MS/MS	By MS/MS	By MS/MS	By MS/MS	By MS/MS	By MS/MS	By MS/MS	By MS/MS
29.0478	29.059	29.1942	28.9957	29.0309	29.657	29.6707	29.7019	29.7972	29.7316	29.2793	29.0451	29.0521	28.8248	28.823	29.374	29.1455	29.4586	29.2245	29.3666	29.9559	29.7672	29.8155	29.8169	29.7778	29.4689	29.1738	29.3863	29.4308	29.4011				By MS/MS	By MS/MS	By MS/MS	By MS/MS	By MS/MS	By MS/MS	By MS/MS	By MS/MS	By MS/MS	By MS/MS	By MS/MS	By MS/MS	By MS/MS	By MS/MS	By MS/MS	By MS/MS	By MS/MS
29.0495	28.7493	28.7273	28.9214	28.9459	28.7212	28.8517	28.6606	28.8492	28.9046	28.6935	28.6753	29.0148	28.9573	29.0483	28.724	28.9741	28.7533	29.0454	28.9639	28.7602	28.6495	28.5974	28.669	28.5905	28.9756	28.9064	28.8561	28.8477	28.7291				By MS/MS	By MS/MS	By MS/MS	By MS/MS	By MS/MS	By MS/MS	By MS/MS	By MS/MS	By MS/MS	By MS/MS	By MS/MS	By MS/MS	By MS/MS	By MS/MS	By MS/MS	By MS/MS	By MS/MS
32.5951	32.6619	32.6769	32.626	32.6916	32.6164	32.6703	32.5832	32.6723	32.6529	32.6433	32.7321	32.6717	32.5958	32.5795	32.6043	32.534	32.6178	32.5753	32.5625	32.4992	32.5159	32.5193	32.5637	32.5475	32.7145	32.6481	32.6796	32.7076	32.6287				By MS/MS	By MS/MS	By MS/MS	By MS/MS	By MS/MS	By MS/MS	By MS/MS	By MS/MS	By MS/MS	By MS/MS	By MS/MS	By MS/MS	By MS/MS	By MS/MS	By MS/MS	By MS/MS	By MS/MS
28.9385	28.8704	28.7543	28.7967	28.7206	28.8441	28.9576	28.8989	28.8192	28.9344	28.687	28.7478	28.9063	28.7806	28.6226	28.888	28.8347	29.1336	28.8862	29.0286	29.0757	28.9165	29.1497	28.9532	28.9722	28.7885	28.9822	28.8823	28.8758	28.9917				By MS/MS	By MS/MS	By MS/MS	By MS/MS	By MS/MS	By MS/MS	By MS/MS	By MS/MS	By MS/MS	By MS/MS	By MS/MS	By MS/MS	By MS/MS	By MS/MS	By MS/MS	By MS/MS	By MS/MS
29.1205	29.0186	29.1177	29.0526	28.9724	29.0352	29.157	29.1155	29.109	29.1516	28.9972	29.0515	29.1574	29.0319	29.0261	29.2373	29.0782	29.0857	29.1696	29.1545	29.1862	29.1876	29.324	29.2384	29.2179	29.1323	29.1694	29.1335	29.1106	29.114				By MS/MS	By MS/MS	By MS/MS	By MS/MS	By MS/MS	By MS/MS	By MS/MS	By MS/MS	By MS/MS	By MS/MS	By MS/MS	By MS/MS	By MS/MS	By MS/MS	By MS/MS	By MS/MS	By MS/MS
33.0506	33.1438	33.1551	32.9016	32.9726	33.3866	33.013	33.0235	33.0556	33.0378	33.1733	33.1918	33.0227	32.9518	32.8443	33.056	32.9396	33.1117	32.8568	32.8433	32.9463	32.8313	32.6893	32.7791	32.7952	33.0536	32.8965	33.096	33.0595	32.9907				By MS/MS	By MS/MS	By MS/MS	By MS/MS	By MS/MS	By MS/MS	By MS/MS	By MS/MS	By MS/MS	By MS/MS	By MS/MS	By MS/MS	By MS/MS	By MS/MS	By MS/MS	By MS/MS	By MS/MS
30.4188	30.1071	29.9364	30.3472	30.3261	30.133	30.0691	29.9328	29.9764	30.044	30.2201	30.1229	30.2003	30.2167	30.2142	30.2838	30.1499	30.0056	30.3139	30.3369	30.174	29.8881	29.9507	29.9912	30.0807	30.3426	30.2319	30.1399	30.1571	30.2406				By MS/MS	By MS/MS	By MS/MS	By MS/MS	By MS/MS	By MS/MS	By MS/MS	By MS/MS	By MS/MS	By MS/MS	By MS/MS	By MS/MS	By MS/MS	By MS/MS	By MS/MS	By MS/MS	By MS/MS
31.6137	31.5647	31.5552	31.5803	31.5037	31.6738	31.5884	31.5555	31.4877	31.5501	31.5349	31.639	31.6162	31.4784	31.5467	31.6382	31.5637	31.6162	31.5159	31.4412	31.4594	31.3506	31.2655	31.3208	31.2486	31.675	31.5671	31.5742	31.5279	31.4734				By MS/MS	By MS/MS	By MS/MS	By MS/MS	By MS/MS	By MS/MS	By MS/MS	By MS/MS	By MS/MS	By MS/MS	By MS/MS	By MS/MS	By MS/MS	By MS/MS	By MS/MS	By MS/MS	By MS/MS
28.4342	28.3578	28.5145	28.2779	28.2534	28.4176	28.2326	28.3706	28.3126	28.204	28.412	28.3143	28.4838	28.1975	28.2286	28.4814	28.3446	28.3829	28.3995	28.3261	28.2131	28.2877	28.3454	28.3504	28.3432	28.5212	28.2856	28.2832	28.3085	28.3336				By MS/MS	By MS/MS	By MS/MS	By MS/MS	By MS/MS	By MS/MS	By MS/MS	By MS/MS	By MS/MS	By MS/MS	By MS/MS	By MS/MS	By MS/MS	By MS/MS	By MS/MS	By MS/MS	By MS/MS
29.6878	29.7402	29.823	29.7097	29.7029	29.7475	29.4633	29.6894	29.5785	29.6162	29.7493	29.7263	29.7409	29.656	29.6586	29.6236	29.7325	29.8021	29.7816	29.7307	29.7033	29.5214	29.4836	29.6035	29.7024	29.852	29.6026	29.6471	29.688	29.6773				By MS/MS	By MS/MS	By MS/MS	By MS/MS	By MS/MS	By MS/MS	By MS/MS	By MS/MS	By MS/MS	By MS/MS	By MS/MS	By MS/MS	By MS/MS	By MS/MS	By MS/MS	By MS/MS	By MS/MS
29.8422	29.7424	29.7599	29.7586	29.7467	29.7476	29.6486	29.4829	29.6963	29.7262	29.8936	30.1495	29.7659	29.7866	29.7422	29.8827	29.6389	29.7232	29.6614	29.6237	29.6097	29.4547	29.2261	29.3654	29.4291	30.1274	29.8576	29.8229	29.8833	29.8501				By MS/MS	By MS/MS	By MS/MS	By MS/MS	By MS/MS	By MS/MS	By MS/MS	By MS/MS	By MS/MS	By MS/MS	By MS/MS	By MS/MS	By MS/MS	By MS/MS	By MS/MS	By MS/MS	By MS/MS
29.0963	28.9087	28.7055	28.8411	28.5993	28.8472	28.8921	28.5988	28.6537	28.8053	25.7871	28.573	28.5513	28.7018	28.7947	28.7855	28.7424	28.5936	28.8197	28.7913	28.7484	28.6036	28.6601	28.6503	28.6508	28.8616	28.3252	28.485	28.5863	28.6275				By MS/MS	By MS/MS	By MS/MS	By MS/MS	By MS/MS	By MS/MS	By MS/MS	By MS/MS	By MS/MS	By MS/MS	By MS/MS	By MS/MS	By MS/MS	By MS/MS	By MS/MS	By MS/MS	By MS/MS
34.0268	33.8203	33.9494	33.959	33.9874	34.1739	34.1209	34.1355	34.1806	34.1793	33.9393	33.9567	33.994	34.14	34.1546	33.9199	33.9093	33.7276	33.9376	34.0079	34.0212	33.9328	33.8517	33.9342	33.8932	34.0641	34.0058	34.0527	34.0259	33.9722				By MS/MS	By MS/MS	By MS/MS	By MS/MS	By MS/MS	By MS/MS	By MS/MS	By MS/MS	By MS/MS	By MS/MS	By MS/MS	By MS/MS	By MS/MS	By MS/MS	By MS/MS	By MS/MS	By MS/MS
30.2565	30.0448	30.1205	29.3926	30.0241	29.8695	30.0238	30.6599	29.6422	29.8128	29.9495	29.8456	30.0295	30.7491	30.6217	30.3666	30.3478	30.133	30.4586	30.4434	30.2595	30.9027	30.496	30.1239	30.0525	30.8308	30.4343	30.3349	30.1797	29.9906				By MS/MS	By MS/MS	By MS/MS	By MS/MS	By MS/MS	By MS/MS	By MS/MS	By MS/MS	By MS/MS	By MS/MS	By MS/MS	By MS/MS	By MS/MS	By MS/MS	By MS/MS	By MS/MS	By MS/MS
27.87	27.7971	27.7251	27.6887	27.7865	27.5703	27.4877	27.2985	27.6679	27.5684	28.0591	28.0202	27.7376	27.6387	27.5856	27.9692	27.5961	27.8524	27.1136	27.7272	27.3877	27.3814	27.256	27.3966	27.4344	28.1465	28.0315	27.9483	27.9554	27.9151				By MS/MS	By MS/MS	By MS/MS	By MS/MS	By MS/MS	By MS/MS	By MS/MS	By MS/MS	By MS/MS	By MS/MS	By MS/MS	By MS/MS	By MS/MS	By MS/MS	By MS/MS	By MS/MS	By MS/MS
26.8099	25.9666	26.4012	27.1184	27.96	26.4837	25.6775	26.1748	25.8109	26.3762	25.4685	26.7575	25.6701	26.2427	25.7905	26.1167	26.2731	26.8985	26.7309	26.8771	26.5842	25.3842	26.7566	26.602	26.1823	27.4001	26.4668	26.7935	26.5779	26.3832				By matching	By MS/MS	By MS/MS	By MS/MS	By MS/MS	By MS/MS	By MS/MS		By MS/MS	By MS/MS	By MS/MS	By MS/MS	By matching		By MS/MS		By MS/MS
27.7608	27.7982	27.7918	27.9651	27.8065	27.8728	27.8917	28.018	28.0094	27.9227	27.9018	27.8737	27.9007	27.6359	27.8841	27.7403	27.7824	27.736	27.8231	27.6887	27.9972	28.0664	27.9973	27.834	27.7305	27.6389	27.7859	27.7364	27.2647	27.7329				By MS/MS	By MS/MS	By MS/MS	By MS/MS	By MS/MS	By MS/MS	By MS/MS	By MS/MS	By MS/MS	By MS/MS	By MS/MS	By MS/MS	By MS/MS	By MS/MS	By MS/MS	By MS/MS	By MS/MS
30.0817	29.8129	29.9638	29.8656	29.9822	25.5992	26.1691	26.9153	27.3928	26.5977	29.9639	26.512	29.9848	30.1732	26.134	30.0072	30.2207	30.2135	30.1267	29.818	28.9106	25.234	29.987	26.8189	25.9321	30.2776	25.6874	25.7401	29.3847	29.5302				By MS/MS	By MS/MS	By MS/MS	By MS/MS	By MS/MS	By MS/MS					By MS/MS	By MS/MS	By MS/MS	By MS/MS	By MS/MS	By MS/MS	By MS/MS
34.8732	34.8116	34.7264	34.6828	34.7752	34.5409	34.5573	34.4127	34.4301	34.3452	34.8401	34.8607	34.7593	34.8263	34.7771	34.8462	34.7969	34.7746	34.6892	34.7306	34.2444	34.1402	33.9288	34.011	34.0135	34.798	34.722	34.7775	34.8868	34.7969				By MS/MS	By MS/MS	By MS/MS	By MS/MS	By MS/MS	By MS/MS	By MS/MS	By MS/MS	By MS/MS	By MS/MS	By MS/MS	By MS/MS	By MS/MS	By MS/MS	By MS/MS	By MS/MS	By MS/MS
26.7898	25.6866	26.1267	26.9284	25.8228	26.1087	28.1238	25.5099	26.9209	27.2011	27.0819	26.8232	26.5457	26.7751	26.7814	26.1071	26.2707	25.5099	25.5756	26.1443	27.0981	27.2799	25.985	27.5149	27.8745	26.4159	25.1647	26.7176	26.3395	25.7918				By MS/MS			By MS/MS	By MS/MS		By MS/MS	By MS/MS	By MS/MS	By MS/MS	By MS/MS	By MS/MS	By MS/MS	By MS/MS	By MS/MS	By MS/MS	By MS/MS
32.089	31.7057	31.7178	31.8005	31.7856	31.2786	31.5445	31.0794	31.2967	31.5692	31.7557	31.5347	31.7	31.8059	31.9147	31.7449	31.523	31.7354	31.8145	31.7711	31.8411	31.5953	31.6265	31.5237	31.6997	31.6634	31.6234	31.208	31.5208	31.6811				By MS/MS	By MS/MS	By MS/MS	By MS/MS	By MS/MS	By MS/MS	By MS/MS	By MS/MS	By MS/MS	By MS/MS	By MS/MS	By MS/MS	By MS/MS	By MS/MS	By MS/MS	By MS/MS	By MS/MS
28.8448	29.1726	29.2226	29.1992	29.2866	28.9758	28.8262	28.9605	28.8911	28.8543	29.512	29.0902	29.0953	29.0972	29.0858	29.3713	28.927	29.1597	29.2444	29.3663	28.7853	28.645	28.6756	28.4468	28.8882	29.45	29.2808	29.3111	29.0814	29.2366				By MS/MS	By MS/MS	By MS/MS	By MS/MS	By MS/MS	By MS/MS	By MS/MS	By MS/MS	By MS/MS	By MS/MS	By MS/MS	By MS/MS	By MS/MS	By MS/MS	By MS/MS	By MS/MS	By MS/MS
28.8809	28.7242	28.5919	28.8919	28.829	28.9011	28.7519	28.7305	29.0361	28.7245	28.7585	28.5181	28.9394	28.9922	28.9991	28.8674	28.9365	28.6289	28.6586	28.8373	28.935	28.9822	29.3003	29.25	29.0686	28.5898	28.7525	29.0296	28.6602	28.8667				By MS/MS	By MS/MS	By MS/MS	By MS/MS	By MS/MS	By MS/MS	By MS/MS	By MS/MS	By MS/MS	By MS/MS	By MS/MS	By MS/MS	By MS/MS	By MS/MS	By MS/MS	By MS/MS	By MS/MS
28.8819	29.1676	29.1295	28.9765	29.0056	28.6585	28.6565	28.6994	28.9291	28.7544	29.0984	29.1011	29.0807	28.818	28.9013	29.0147	28.7338	29.1383	29.2624	29.3191	29.2484	29.2524	29.5664	29.294	29.0599	29.1205	29.0768	29.2116	29.3452	29.2699				By MS/MS	By MS/MS	By MS/MS	By MS/MS	By MS/MS	By MS/MS	By MS/MS	By MS/MS	By MS/MS	By MS/MS	By MS/MS	By MS/MS	By MS/MS	By MS/MS	By MS/MS	By MS/MS	By MS/MS
33.3482	33.1525	33.0526	33.318	33.298	33.2866	33.4233	33.405	33.4655	33.4711	33.1511	32.9905	33.2557	33.3652	33.3168	33.1275	33.1739	33.0601	33.2797	33.2854	33.4058	33.3497	33.539	33.4328	33.462	33.2494	33.0195	33.1134	32.9559	33.0322				By MS/MS	By MS/MS	By MS/MS	By MS/MS	By MS/MS	By MS/MS	By MS/MS	By MS/MS	By MS/MS	By MS/MS	By MS/MS	By MS/MS	By MS/MS	By MS/MS	By MS/MS	By MS/MS	By MS/MS
34.6332	34.5855	34.3292	34.7884	34.6581	34.4993	34.9052	34.5347	34.625	34.6028	34.6524	34.7234	34.6059	34.64	34.6514	34.7211	34.7135	34.4789	34.6787	34.6767	34.6341	34.5578	34.541	34.508	34.5997	34.5615	34.7958	34.6811	34.7029	34.7248				By MS/MS	By MS/MS	By MS/MS	By MS/MS	By MS/MS	By MS/MS	By MS/MS	By MS/MS	By MS/MS	By MS/MS	By MS/MS	By MS/MS	By MS/MS	By MS/MS	By MS/MS	By MS/MS	By MS/MS
33.2629	33.1868	33.1535	33.1253	33.1143	33.2476	33.1029	33.128	33.2113	33.1836	33.1504	33.0526	33.1112	33.0786	33.0152	33.1139	33.0376	33.1296	33.0888	33.0638	32.8992	32.8245	32.6817	32.8647	32.8487	33.0766	32.9291	33.0312	33.008	33.0381				By MS/MS	By MS/MS	By MS/MS	By MS/MS	By MS/MS	By MS/MS	By MS/MS	By MS/MS	By MS/MS	By MS/MS	By MS/MS	By MS/MS	By MS/MS	By MS/MS	By MS/MS	By MS/MS	By MS/MS
33.2503	33.1894	33.2015	33.1569	33.1135	33.3162	33.248	33.3042	33.3548	33.3947	33.1416	33.1396	33.181	33.1132	33.1754	33.342	33.4305	33.3511	33.3741	33.426	33.5399	33.481	33.5488	33.5482	33.4906	33.3812	33.336	33.3436	33.1834	33.2507				By MS/MS	By MS/MS	By MS/MS	By MS/MS	By MS/MS	By MS/MS	By MS/MS	By MS/MS	By MS/MS	By MS/MS	By MS/MS	By MS/MS	By MS/MS	By MS/MS	By MS/MS	By MS/MS	By MS/MS
27.4813	26.2996	27.3212	27.3378	27.2711	27.718	26.9765	27.5237	27.1602	27.4703	27.4897	27.1906	27.3996	26.3217	27.0734	27.3588	27.0869	27.3198	27.2	27.383	27.4495	27.7729	27.606	26.2864	27.5134	27.3002	27.4336	27.4041	27.5018	27.2842				By MS/MS	By MS/MS	By MS/MS	By MS/MS	By MS/MS	By MS/MS	By MS/MS	By MS/MS	By MS/MS	By MS/MS	By MS/MS	By MS/MS	By MS/MS	By MS/MS	By MS/MS	By MS/MS	By MS/MS
28.0729	26.1908	27.4499	27.5206	27.4797	27.1291	27.5263	25.5117	26.0833	26.9843	27.0077	26.9859	27.4682	27.9002	27.3367	26.3064	27.0477	27.322	25.8056	27.4659	27.6003	27.5905	27.0828	27.4038	27.6017	27.1496	27.8923	27.0356	27.992	27.6677				By MS/MS	By MS/MS	By MS/MS	By MS/MS	By MS/MS	By MS/MS	By MS/MS	By MS/MS	By MS/MS	By MS/MS	By MS/MS	By MS/MS	By MS/MS	By MS/MS	By MS/MS	By MS/MS	By MS/MS
30.8749	30.5867	30.6573	30.8082	30.8957	30.5565	30.5774	30.6378	30.7892	30.7455	30.8147	30.868	30.7059	30.8785	30.7813	30.798	30.6803	30.719	30.9136	30.9244	30.851	30.7818	30.8222	30.8002	30.724	31.0802	30.9356	30.7392	30.8838	30.9321				By MS/MS	By MS/MS	By MS/MS	By MS/MS	By MS/MS	By MS/MS	By MS/MS	By MS/MS	By MS/MS	By MS/MS	By MS/MS	By MS/MS	By MS/MS	By MS/MS	By MS/MS	By MS/MS	By MS/MS
27.348	27.2551	26.1064	25.4269	26.1209	26.1097	26.9908	25.5306	25.6012	27.0371	27.0298	27.1308	27.2443	25.3474	25.711	27.0856	27.0108	27.2122	25.4828	27.4807	27.151	27.6992	26.4763	27.2363	26.6117	26.3389	24.969	26.8074	27.2601	27.067				By MS/MS	By MS/MS	By MS/MS	By MS/MS			By MS/MS		By MS/MS		By MS/MS	By MS/MS	By MS/MS	By MS/MS	By MS/MS	By MS/MS	By MS/MS
26.4852	27.3498	27.8514	27.6172	27.448	26.5073	27.5213	25.4106	27.3498	27.5189	27.5857	27.4721	27.5424	27.4265	27.5497	27.902	27.0301	27.7121	27.7054	26.9543	26.287	26.1023	27.275	26.523	26.1387	27.5548	27.6584	27.5805	27.6596	27.8332					By MS/MS	By MS/MS	By MS/MS	By MS/MS	By MS/MS	By MS/MS		By MS/MS	By MS/MS	By MS/MS	By MS/MS	By MS/MS	By MS/MS	By MS/MS	By MS/MS	By MS/MS
30.0505	26.7017	27.039	29.7648	29.6574	30.039	30.3109	27.2274	30.0234	30.3621	29.4647	30.186	25.1775	30.3934	30.0589	29.0285	27.0857	29.9649	27.0626	29.7493	29.9184	26.3399	25.0883	26.3779	25.8133	29.6826	30.4698	29.9225	30.1957	30.0426				By MS/MS	By MS/MS	By MS/MS	By MS/MS	By MS/MS	By MS/MS	By MS/MS	By MS/MS	By MS/MS	By MS/MS	By MS/MS	By MS/MS	By MS/MS	By MS/MS	By MS/MS	By MS/MS	By MS/MS
30.4052	30.08	30.2308	29.7353	29.9835	30.3501	30.1511	30.2017	30.1542	30.3388	30.0117	29.9116	29.9688	29.8683	29.9114	29.7978	29.4229	29.8269	29.6312	29.6249	30.0584	30.0024	29.9464	29.909	29.9021	30.0921	29.5581	29.4201	29.4607	29.7212				By MS/MS	By MS/MS	By MS/MS	By MS/MS	By MS/MS	By MS/MS	By MS/MS	By MS/MS	By MS/MS	By MS/MS	By MS/MS	By MS/MS	By MS/MS	By MS/MS	By MS/MS	By MS/MS	By MS/MS
33.4925	33.3497	33.4035	33.3343	33.3315	33.0342	32.9057	32.89	32.9363	32.9439	33.3914	33.3505	33.3573	33.2886	33.2681	33.3251	33.3706	33.3322	33.2792	33.2797	32.58	32.4039	32.046	32.454	32.4112	33.2806	33.2265	33.3414	33.219	33.2155				By MS/MS	By MS/MS	By MS/MS	By MS/MS	By MS/MS	By MS/MS	By MS/MS	By MS/MS	By MS/MS	By MS/MS	By MS/MS	By MS/MS	By MS/MS	By MS/MS	By MS/MS	By MS/MS	By MS/MS
30.2742	30.205	30.1741	30.2602	30.2561	30.2738	30.4348	30.2993	30.3943	30.4601	30.2841	30.1573	30.3861	30.3779	30.4564	30.362	30.376	30.2996	30.4257	30.4405	30.7143	30.7083	30.8513	30.7171	30.6156	30.393	30.3567	30.3474	30.3137	30.3274				By MS/MS	By MS/MS	By MS/MS	By MS/MS	By MS/MS	By MS/MS	By MS/MS	By MS/MS	By MS/MS	By MS/MS	By MS/MS	By MS/MS	By MS/MS	By MS/MS	By MS/MS	By MS/MS	By MS/MS
33.0104	32.817	32.8599	32.9312	32.9429	32.8105	32.7909	32.7797	32.8165	32.8193	32.8868	32.8485	32.8851	32.8551	32.7926	32.9183	32.9095	32.8512	32.8308	32.8643	32.7463	32.6607	32.5681	32.6711	32.6002	32.9376	32.8881	32.8405	32.7118	32.7438				By MS/MS	By MS/MS	By MS/MS	By MS/MS	By MS/MS	By MS/MS	By MS/MS	By MS/MS	By MS/MS	By MS/MS	By MS/MS	By MS/MS	By MS/MS	By MS/MS	By MS/MS	By MS/MS	By MS/MS
31.3396	31.1814	31.1096	31.218	31.1666	31.3925	31.2901	31.3273	31.3452	31.3425	31.1142	31.0659	31.1404	31.1752	31.1415	31.1834	31.1063	31.0486	31.1956	31.1758	31.2374	30.9268	30.865	31.1278	31.0071	31.1886	31.0297	31.0492	31.0251	31.0709				By MS/MS	By MS/MS	By MS/MS	By MS/MS	By MS/MS	By MS/MS	By MS/MS	By MS/MS	By MS/MS	By MS/MS	By MS/MS	By MS/MS	By MS/MS	By MS/MS	By MS/MS	By MS/MS	By MS/MS
30.1736	29.8395	29.7535	29.7407	29.7	29.3819	29.8071	29.8708	29.7671	29.7944	27.5398	29.9721	30.0061	29.8392	29.8215	29.6521	29.8543	29.7461	29.773	29.8199	29.8052	29.8143	29.4631	29.8606	29.6109	29.8157	29.7409	29.9345	29.7204	29.68				By MS/MS	By MS/MS	By MS/MS	By MS/MS	By MS/MS	By MS/MS	By MS/MS	By MS/MS	By MS/MS	By MS/MS	By MS/MS	By MS/MS	By MS/MS	By MS/MS	By MS/MS	By MS/MS	By MS/MS
26.2985	26.8535	25.8464	26.4991	26.4882	26.0919	26.058	25.6725	25.2986	26.4625	26.1482	26.3073	26.1728	26.7053	26.6852	26.4243	24.617	27.2459	24.8249	26.6705	27.0687	25.9386	27.439	27.8363	26.2533	25.7409	26.1648	26.0043	26.3055	26.2532				By MS/MS	By MS/MS	By MS/MS	By MS/MS	By MS/MS	By MS/MS				By MS/MS		By MS/MS	By MS/MS	By MS/MS	By MS/MS
34.6872	34.4433	34.2016	34.6191	34.6478	34.2211	34.5505	34.2408	34.2661	34.2794	34.3902	34.3924	34.6393	34.5219	34.4679	34.598	34.5814	34.3441	34.6224	34.5486	34.2472	33.969	33.7776	34.0919	34.0955	34.5273	34.4667	34.3685	34.3088	34.4146				By MS/MS	By MS/MS	By MS/MS	By MS/MS	By MS/MS	By MS/MS	By MS/MS	By MS/MS	By MS/MS	By MS/MS	By MS/MS	By MS/MS	By MS/MS	By MS/MS	By MS/MS	By MS/MS	By MS/MS
28.3531	28.2607	28.1503	28.2403	28.6924	28.0577	28.2566	28.1886	28.2511	28.219	28.2496	27.8136	28.317	28.6728	28.5631	28.4346	28.3558	28.8617	28.7129	28.7919	28.6343	28.4293	28.303	28.4458	28.2608	26.8869	28.4587	25.3857	28.3892	28.0468				By MS/MS	By MS/MS	By MS/MS	By MS/MS	By MS/MS	By MS/MS	By MS/MS	By MS/MS	By MS/MS	By MS/MS	By MS/MS	By MS/MS	By MS/MS	By MS/MS	By MS/MS	By MS/MS	By MS/MS
34.7504	34.5107	34.3279	34.6142	34.4675	34.7037	34.6386	34.5455	34.5171	34.5729	34.5532	34.5956	34.5389	34.4786	34.4078	34.5613	34.5598	34.3831	34.6018	34.5957	34.6681	34.6557	34.849	34.6375	34.6292	34.6193	34.4918	34.4483	34.3046	34.3933				By MS/MS	By MS/MS	By MS/MS	By MS/MS	By MS/MS	By MS/MS	By MS/MS	By MS/MS	By MS/MS	By MS/MS	By MS/MS	By MS/MS	By MS/MS	By MS/MS	By MS/MS	By MS/MS	By MS/MS
35.9656	35.9811	35.9604	35.9942	35.9723	36.1176	36.132	36.1687	36.1339	36.1181	35.9634	35.9944	35.9757	35.9326	35.9418	35.9244	36.0279	35.9084	35.9637	35.9887	36.1306	36.1168	36.2274	36.1583	36.1077	35.9228	35.9722	35.9668	35.8614	35.8522				By MS/MS	By MS/MS	By MS/MS	By MS/MS	By MS/MS	By MS/MS	By MS/MS	By MS/MS	By MS/MS	By MS/MS	By MS/MS	By MS/MS	By MS/MS	By MS/MS	By MS/MS	By MS/MS	By MS/MS
33.8268	33.9793	34.0189	34.0261	33.9576	34.0182	34.1033	34.0916	34.1371	34.1102	33.8699	33.9837	33.9636	33.9569	33.9395	33.7663	33.9504	33.9274	33.8301	33.9227	34.0223	34.0479	34.1367	34.0554	34.1417	33.8871	33.8503	33.9277	33.8195	33.8256				By MS/MS	By MS/MS	By MS/MS	By MS/MS	By MS/MS	By MS/MS	By MS/MS	By MS/MS	By MS/MS	By MS/MS	By MS/MS	By MS/MS	By MS/MS	By MS/MS	By MS/MS	By MS/MS	By MS/MS
35.4445	35.4519	35.4897	35.4262	35.402	35.6487	35.6139	35.6078	35.5785	35.6052	35.5018	35.5254	35.4911	35.372	35.3581	35.4285	35.4065	35.4026	35.4169	35.3997	35.5515	35.5933	35.7454	35.6211	35.6355	35.4699	35.3791	35.4874	35.3128	35.3488				By MS/MS	By MS/MS	By MS/MS	By MS/MS	By MS/MS	By MS/MS	By MS/MS	By MS/MS	By MS/MS	By MS/MS	By MS/MS	By MS/MS	By MS/MS	By MS/MS	By MS/MS	By MS/MS	By MS/MS
33.7191	33.559	33.2866	33.7203	33.8026	33.5464	33.7852	33.5927	33.597	33.5786	33.6244	33.4475	33.653	33.7449	33.8278	33.6243	33.6785	33.3319	33.7173	33.761	33.7326	33.8919	33.984	33.8171	33.98	33.5495	33.4735	33.5915	33.3204	33.3375				By MS/MS	By MS/MS	By MS/MS	By MS/MS	By MS/MS	By MS/MS	By MS/MS	By MS/MS	By MS/MS	By MS/MS	By MS/MS	By MS/MS	By MS/MS	By MS/MS	By MS/MS	By MS/MS	By MS/MS
34.8242	34.7317	34.5616	34.8438	34.8862	34.8617	34.968	34.841	34.9383	34.9744	34.7386	34.73	34.792	34.8542	34.8267	34.8048	34.8075	34.519	34.9051	34.9103	34.9864	35.0212	35.2227	35.1954	35.1798	34.7361	34.8155	34.8026	34.6653	34.7595				By MS/MS	By MS/MS	By MS/MS	By MS/MS	By MS/MS	By MS/MS	By MS/MS	By MS/MS	By MS/MS	By MS/MS	By MS/MS	By MS/MS	By MS/MS	By MS/MS	By MS/MS	By MS/MS	By MS/MS
33.3501	33.0508	33.2493	33.155	33.2543	33.1344	33.5357	33.5712	33.3055	33.4484	33.1309	33.2828	33.4401	33.2344	33.2083	33.0459	33.259	33.194	33.3207	33.3732	33.0436	32.8359	32.9953	33.1244	33.1005	33.0618	32.9148	33.0588	32.8442	32.8833				By MS/MS	By MS/MS	By MS/MS	By MS/MS	By MS/MS	By MS/MS	By MS/MS	By MS/MS	By MS/MS	By MS/MS	By MS/MS	By MS/MS	By MS/MS	By MS/MS	By MS/MS	By MS/MS	By MS/MS
32.1531	32.1436	31.9876	31.6624	32.3087	32.2451	32.5096	32.5851	32.6513	32.6786	32.0728	32.131	31.9433	32.4059	32.445	31.9497	32.1833	31.8845	31.5572	31.6863	32.2243	32.7893	32.7763	32.9505	32.7067	32.3589	32.5328	32.2791	32.4313	32.2578				By MS/MS	By MS/MS	By MS/MS	By MS/MS	By MS/MS	By MS/MS	By MS/MS	By MS/MS	By MS/MS	By MS/MS	By MS/MS	By MS/MS	By MS/MS	By MS/MS	By MS/MS	By MS/MS	By MS/MS
29.7897	29.7801	29.7073	29.7407	29.9366	30.1493	29.9862	30.1938	30.1074	29.9327	29.7373	29.9513	29.9524	29.7624	29.7472	29.6737	29.7553	29.6634	29.7392	29.7918	30.0381	30.1512	30.1599	30.0961	30.0417	29.7247	29.6445	29.8147	29.6528	29.5512				By MS/MS	By MS/MS	By MS/MS	By MS/MS	By MS/MS	By MS/MS	By MS/MS	By MS/MS	By MS/MS	By MS/MS	By MS/MS	By MS/MS	By MS/MS	By MS/MS	By MS/MS	By MS/MS	By MS/MS
30.397	30.1035	29.974	30.2729	30.0695	30.0629	30.0042	29.8487	29.7215	29.8483	30.1458	30.0074	30.0539	30.0847	30.0914	30.3117	29.9883	30.1151	30.285	30.3528	30.089	29.8053	29.8893	29.8889	29.906	30.2913	30.047	29.9482	30.0521	30.1171				By MS/MS	By MS/MS	By MS/MS	By MS/MS	By MS/MS	By MS/MS	By MS/MS	By MS/MS	By MS/MS	By MS/MS	By MS/MS	By MS/MS	By MS/MS	By MS/MS	By MS/MS	By MS/MS	By MS/MS
28.8553	28.7077	29.0013	28.7796	28.9094	28.5953	28.8035	28.9916	28.8474	28.916	28.8738	28.432	28.9524	28.9278	28.7987	29.0079	28.6873	28.7709	28.9099	28.9501	28.7675	28.6619	28.8095	28.8325	28.7997	28.9348	28.7175	28.7119	28.7174	28.7768				By MS/MS	By MS/MS	By MS/MS	By MS/MS	By MS/MS	By MS/MS	By MS/MS	By MS/MS	By MS/MS	By MS/MS	By MS/MS	By MS/MS	By MS/MS	By MS/MS	By MS/MS	By MS/MS	By MS/MS
32.8303	32.6422	32.5639	32.699	32.6724	32.6614	32.6664	32.5127	32.5842	32.5975	32.7008	32.6322	32.8195	32.6555	32.6822	32.7333	32.6501	32.5531	32.671	32.7171	32.5753	32.3869	32.2111	32.4766	32.3815	32.7967	32.7055	32.608	32.5813	32.5788				By MS/MS	By MS/MS	By MS/MS	By MS/MS	By MS/MS	By MS/MS	By MS/MS	By MS/MS	By MS/MS	By MS/MS	By MS/MS	By MS/MS	By MS/MS	By MS/MS	By MS/MS	By MS/MS	By MS/MS
32.8697	32.8237	32.9232	32.6971	32.6666	32.9234	32.7427	32.8273	32.7932	32.7459	32.8814	32.9601	32.8279	32.6483	32.6313	32.7755	32.777	32.9306	32.6832	32.75	32.7628	32.7079	32.8243	32.7386	32.7454	32.8909	32.7486	32.8017	32.7831	32.7822				By MS/MS	By MS/MS	By MS/MS	By MS/MS	By MS/MS	By MS/MS	By MS/MS	By MS/MS	By MS/MS	By MS/MS	By MS/MS	By MS/MS	By MS/MS	By MS/MS	By MS/MS	By MS/MS	By MS/MS
33.9693	33.9495	33.9725	34.0078	34.0135	34.0354	34.1209	34.0529	34.025	34.0715	33.9975	34.0106	34.0389	34.083	34.0312	34.0595	33.928	33.9459	33.9887	34.0241	34.2058	34.0786	34.1328	34.1373	34.1322	33.988	34.0325	33.9889	33.9646	34.0042				By MS/MS	By MS/MS	By MS/MS	By MS/MS	By MS/MS	By MS/MS	By MS/MS	By MS/MS	By MS/MS	By MS/MS	By MS/MS	By MS/MS	By MS/MS	By MS/MS	By MS/MS	By MS/MS	By MS/MS
30.5131	30.3082	30.0415	30.5138	30.6836	30.1966	30.3223	30.1663	30.5504	30.5176	30.2243	29.8442	30.327	30.7038	30.5459	30.4598	30.0628	29.7176	30.4328	30.3424	30.2942	30.3768	30.339	30.3999	30.3955	30.1299	30.0133	29.4292	30.0548	30.2919				By MS/MS	By MS/MS	By MS/MS	By MS/MS	By MS/MS	By MS/MS	By MS/MS	By MS/MS	By MS/MS	By MS/MS	By MS/MS	By MS/MS	By MS/MS	By MS/MS	By MS/MS	By MS/MS	By MS/MS
28.475	28.4165	28.2016	28.3582	28.1759	27.8462	27.2887	27.3341	27.4363	27.3326	28.1177	27.4969	28.2934	28.5534	28.418	28.4402	28.0766	28.2034	28.2199	28.2675	27.7792	27.711	27.6113	27.5481	27.6528	27.9083	27.7971	26.1781	27.7902	28.0064				By MS/MS	By MS/MS	By MS/MS	By MS/MS	By MS/MS	By MS/MS	By MS/MS	By MS/MS	By MS/MS	By MS/MS	By MS/MS	By MS/MS	By MS/MS	By MS/MS	By MS/MS	By MS/MS	By MS/MS
30.2546	31.0661	31.128	31.0347	30.953	30.8038	30.7551	30.6572	30.8713	30.8472	30.8766	31.1356	30.9198	30.9491	30.9639	30.9966	30.9776	30.8915	31.0053	30.8536	30.5121	30.5773	30.2387	30.4548	30.471	30.1231	31.0194	30.7835	30.9811	31.1888				By MS/MS	By MS/MS	By MS/MS	By MS/MS	By MS/MS	By MS/MS	By MS/MS	By MS/MS	By MS/MS	By MS/MS	By MS/MS	By MS/MS	By MS/MS	By MS/MS	By MS/MS	By MS/MS	By MS/MS
31.8537	31.6684	31.6796	31.7094	31.6508	31.4474	31.4293	31.4159	31.519	31.5618	31.6888	31.6187	31.7144	31.6983	31.6604	31.1873	31.0091	31.1034	31.1673	31.122	30.7613	30.1573	29.8562	30.4098	30.3987	31.3007	31.0969	31.1365	31.1137	31.2177				By MS/MS	By MS/MS	By MS/MS	By MS/MS	By MS/MS	By MS/MS	By MS/MS	By MS/MS	By MS/MS	By MS/MS	By MS/MS	By MS/MS	By MS/MS	By MS/MS	By MS/MS	By MS/MS	By MS/MS
26.4963	26.4153	26.3322	27.0076	26.8526	26.8584	27.2881	27.4227	26.3525	27.4932	27.0188	25.7479	26.265	26.8473	28.1243	27.2306	26.8748	27.0298	27.0298	27.3843	27.0939	28.277	28.4605	28.2096	28.1473	26.8667	27.4466	27.5973	27.0709	27.241				By MS/MS	By MS/MS	By MS/MS	By MS/MS	By MS/MS	By MS/MS	By MS/MS		By MS/MS	By MS/MS	By MS/MS	By MS/MS	By MS/MS	By MS/MS	By MS/MS	By MS/MS	By MS/MS
28.1685	28.467	28.5119	28.6473	28.8914	28.7339	28.9744	29.1424	29.0231	28.9575	26.841	28.3993	28.4777	29.1156	29.1301	26.4081	28.7498	28.9088	28.4134	30.2867	29.0239	29.0871	29.272	28.8374	29.3328	28.9183	28.7985	28.3356	28.97	28.9326				By MS/MS	By MS/MS	By MS/MS	By MS/MS	By MS/MS	By MS/MS	By MS/MS	By MS/MS	By MS/MS	By MS/MS	By MS/MS	By MS/MS	By MS/MS	By MS/MS	By MS/MS	By MS/MS	By MS/MS
27.8818	27.9059	27.4315	27.6674	27.6812	27.3587	27.9302	27.4259	27.6711	27.4161	27.7743	27.6509	27.6576	27.3109	27.1707	27.7911	27.3023	27.2193	27.1451	27.4166	27.1553	26.8473	26.5444	26.6319	26.7694	27.7588	27.7437	27.8468	27.4288	27.4773				By MS/MS	By MS/MS	By MS/MS	By MS/MS	By MS/MS	By MS/MS	By MS/MS	By MS/MS	By MS/MS	By MS/MS	By MS/MS	By MS/MS	By MS/MS	By MS/MS	By MS/MS	By MS/MS	By MS/MS
33.3745	33.28	33.3384	33.2321	33.1934	33.3296	33.284	33.2481	33.1933	33.2282	33.3354	33.2866	33.243	33.2206	33.2259	33.3162	33.1763	33.3104	33.2598	33.1987	33.3523	33.3024	33.3599	33.2474	33.2668	33.2734	33.1404	33.0965	33.1563	33.1332				By MS/MS	By MS/MS	By MS/MS	By MS/MS	By MS/MS	By MS/MS	By MS/MS	By MS/MS	By MS/MS	By MS/MS	By MS/MS	By MS/MS	By MS/MS	By MS/MS	By MS/MS	By MS/MS	By MS/MS
30.4866	30.1109	30.1535	30.2936	30.0117	29.9492	30.0598	30.2429	30.2242	30.0877	30.1184	30.3531	30.3487	30.2633	30.4906	30.335	30.2277	30.0411	30.0103	30.2174	30.2589	29.9971	29.5961	29.8595	30.0776	25.6736	30.38	30.3679	30.4589	30.2096				By MS/MS	By MS/MS	By MS/MS	By MS/MS	By MS/MS	By MS/MS	By MS/MS	By MS/MS	By MS/MS	By MS/MS	By MS/MS	By MS/MS	By MS/MS	By MS/MS	By MS/MS	By MS/MS	By MS/MS
31.703	31.8299	31.7765	31.7783	31.6793	31.8612	31.7207	31.7724	31.8031	31.8039	31.736	31.6031	31.7555	31.6954	31.703	31.8301	31.725	31.6676	31.7484	31.6974	31.6402	31.5911	31.4574	31.5391	31.5099	31.7878	31.5261	31.6258	31.6206	31.5514				By MS/MS	By MS/MS	By MS/MS	By MS/MS	By MS/MS	By MS/MS	By MS/MS	By MS/MS	By MS/MS	By MS/MS	By MS/MS	By MS/MS	By MS/MS	By MS/MS	By MS/MS	By MS/MS	By MS/MS
32.108	31.8083	31.7066	31.9755	31.8629	31.379	31.6001	31.2435	31.6301	31.7412	31.645	31.6915	31.8301	31.9341	31.8846	31.8333	31.7474	31.8646	32.0604	32.0851	31.5618	31.3917	31.202	31.5521	31.5792	31.9045	31.8782	31.8935	31.8586	31.8637				By MS/MS	By MS/MS	By MS/MS	By MS/MS	By MS/MS	By MS/MS	By MS/MS	By MS/MS	By MS/MS	By MS/MS	By MS/MS	By MS/MS	By MS/MS	By MS/MS	By MS/MS	By MS/MS	By MS/MS
26.4475	26.5023	26.2359	26.3064	25.7974	25.9766	26.4551	26.1604	26.057	26.406	26.0361	26.3199	26.5722	26.2013	27.8498	26.3089	26.3157	26.2171	26.013	26.4514	25.8289	26.6493	26.0429	26.4356	25.7642	26.3993	26.254	26.1178	25.8424	26.145				By MS/MS	By MS/MS	By MS/MS	By MS/MS	By MS/MS	By MS/MS	By MS/MS	By MS/MS	By MS/MS	By MS/MS	By MS/MS	By MS/MS	By MS/MS	By MS/MS	By MS/MS	By MS/MS	By MS/MS
29.7598	29.8862	30.0689	29.9355	30.0176	29.696	29.7075	29.5021	29.7722	29.8946	29.8824	29.5733	29.8848	29.8193	29.6532	29.2039	28.9996	28.9327	29.1413	29.068	28.4656	28.4161	28.2603	28.2856	28.2653	29.0192	28.8406	29.192	28.9555	29.0662				By MS/MS	By MS/MS	By MS/MS	By MS/MS	By MS/MS	By MS/MS	By MS/MS	By MS/MS	By MS/MS	By MS/MS	By MS/MS	By MS/MS	By MS/MS	By MS/MS	By MS/MS	By MS/MS	By MS/MS
29.4395	29.9661	29.9534	29.781	29.9628	29.4925	29.5096	29.2494	29.7644	29.5563	29.5906	29.5239	29.8394	29.7377	29.5854	28.9714	29.169	29.1085	28.9663	28.9507	28.1088	28.1957	28.0702	28.251	28.272	29.0369	28.7651	29.1239	28.9983	28.999				By MS/MS	By MS/MS	By MS/MS	By MS/MS	By MS/MS	By MS/MS	By MS/MS	By MS/MS	By MS/MS	By MS/MS	By MS/MS	By MS/MS	By MS/MS	By MS/MS	By MS/MS	By MS/MS	By MS/MS
29.2211	29.4499	29.5139	29.397	29.3698	28.7932	28.7511	28.728	29.039	28.9715	29.2822	29.2041	29.2465	29.2414	29.2598	28.5849	28.7748	28.6593	28.7516	28.6052	27.7042	27.4698	26.2588	27.6684	27.8796	28.5648	28.4094	28.7243	28.7882	28.8222				By MS/MS	By MS/MS	By MS/MS	By MS/MS	By MS/MS	By MS/MS	By MS/MS	By MS/MS	By MS/MS	By MS/MS	By MS/MS	By MS/MS	By MS/MS	By MS/MS	By MS/MS	By MS/MS	By MS/MS
28.486	28.71	28.8268	28.8717	28.7101	28.2751	28.1989	27.8099	28.2894	28.3966	28.518	28.0021	28.4895	28.6062	28.4858	27.756	28.0067	27.4823	27.6351	27.6368	25.2658	26.5601	25.7786	26.4712	25.3993	27.4739	27.1809	27.8283	27.5872	27.4857				By MS/MS	By MS/MS	By MS/MS	By MS/MS	By MS/MS	By MS/MS	By MS/MS	By MS/MS	By MS/MS	By MS/MS	By MS/MS	By MS/MS	By MS/MS	By MS/MS	By MS/MS	By MS/MS	By MS/MS
29.4738	29.555	29.3753	29.5504	29.4754	28.7823	28.9003	28.5113	28.7931	28.8951	29.1225	28.9004	29.3111	29.3812	29.3092	28.4899	28.6811	28.4079	28.4409	28.4376	27.0107	25.6045	26.5923	27.0371	26.6847	28.1992	27.8351	28.4596	28.6153	28.4345				By MS/MS	By MS/MS	By MS/MS	By MS/MS	By MS/MS	By MS/MS	By MS/MS	By MS/MS	By MS/MS	By MS/MS	By MS/MS	By MS/MS	By MS/MS	By MS/MS	By MS/MS	By MS/MS	By MS/MS
30.3671	30.6324	30.7285	30.7647	30.7273	30.1117	30.2211	30.0188	30.4141	30.4547	30.3211	30.1538	30.4896	30.4157	30.5245	29.4727	29.7479	29.467	29.4727	29.5434	28.011	28.1658	27.2664	27.5937	28.225	29.2291	29.2002	29.6085	29.5177	29.5357				By MS/MS	By MS/MS	By MS/MS	By MS/MS	By MS/MS	By MS/MS	By MS/MS	By MS/MS	By MS/MS	By MS/MS	By MS/MS	By MS/MS	By MS/MS	By MS/MS	By MS/MS	By MS/MS	By MS/MS
25.6807	26.0138	25.504	26.1546	26.2353	25.8091	25.541	25.4828	25.3882	25.1963	26.0279	24.1361	25.5357	25.6288	25.7573	26.5097	26.0829	26.5972	26.75	26.4449	26.8661	26.2489	26.7849	26.7003	26.4999	25.9731	25.649	25.4782	25.8274	25.7985				By MS/MS	By MS/MS	By MS/MS	By MS/MS	By MS/MS	By MS/MS	By MS/MS	By MS/MS	By MS/MS	By MS/MS	By MS/MS	By MS/MS	By MS/MS	By MS/MS	By MS/MS	By MS/MS	By MS/MS
33.3177	32.474	32.5062	32.7195	32.8816	31.4699	32.7546	32.6735	32.4059	32.4785	32.5487	32.8207	33.3469	32.4958	32.5228	32.6574	32.7678	32.6835	32.2925	32.3594	31.8162	31.5622	31.0456	31.7691	31.613	32.689	32.7987	32.6386	32.5684	32.3646				By MS/MS	By MS/MS	By MS/MS	By MS/MS	By MS/MS	By MS/MS	By MS/MS	By MS/MS	By MS/MS	By MS/MS	By MS/MS	By MS/MS	By MS/MS	By MS/MS	By MS/MS	By MS/MS	By MS/MS
31.5302	31.4767	31.5049	31.4922	31.4247	30.7642	30.829	30.7889	30.7771	30.7067	31.3035	31.3556	31.4699	31.248	31.3881	31.6686	31.5858	31.546	31.6166	31.6139	30.8395	30.7694	30.639	30.7999	30.9901	31.3922	31.5519	31.4372	31.4493	31.3957				By MS/MS	By MS/MS	By MS/MS	By MS/MS	By MS/MS	By MS/MS	By MS/MS	By MS/MS	By MS/MS	By MS/MS	By MS/MS	By MS/MS	By MS/MS	By MS/MS	By MS/MS	By MS/MS	By MS/MS
34.0087	33.9451	34.04	33.8584	33.8605	33.6666	33.6922	33.7208	33.5728	33.5995	33.6786	34.0568	33.9702	33.7896	33.8586	34.0157	34.1933	33.8674	33.8432	33.8992	33.6963	33.7224	33.5366	33.6488	33.6522	33.808	33.9329	34.0588	33.86	33.8858				By MS/MS	By MS/MS	By MS/MS	By MS/MS	By MS/MS	By MS/MS	By MS/MS	By MS/MS	By MS/MS	By MS/MS	By MS/MS	By MS/MS	By MS/MS	By MS/MS	By MS/MS	By MS/MS	By MS/MS
27.1757	26.8561	27.3094	27.0115	27.0081	26.9286	27.1874	27.4633	27.0833	27.2185	27.0678	27.2702	26.916	27.1786	27.1247	27.3015	27.1635	26.9515	26.9009	26.7853	27.3366	27.4002	27.2747	27.3261	27.1283	27.0258	26.984	27.501	26.983	26.9709				By MS/MS	By MS/MS	By MS/MS	By MS/MS	By MS/MS	By MS/MS	By MS/MS	By MS/MS	By MS/MS	By MS/MS	By MS/MS	By MS/MS	By MS/MS	By MS/MS	By MS/MS	By MS/MS	By MS/MS
26.8643	26.2193	26.8947	27.0528	26.7737	27.2657	27.0591	27.0449	27.2799	27.09	27.3035	27.0058	27.1954	26.4889	26.9661	26.8928	26.7689	27.0602	26.7209	24.682	27.034	26.9709	27.3238	27.0659	26.793	26.9854	27.0014	26.8522	26.6581	26.702				By MS/MS	By MS/MS	By MS/MS	By MS/MS	By MS/MS	By MS/MS	By MS/MS	By MS/MS	By MS/MS	By MS/MS	By MS/MS	By MS/MS	By MS/MS	By MS/MS	By MS/MS	By MS/MS	By MS/MS
31.5938	31.1673	31.0184	31.0864	31.1119	30.5438	30.8892	30.7227	30.7738	30.9275	31.4051	30.9076	31.1967	31.1601	31.2547	30.8974	30.7054	30.6679	30.635	30.4875	30.0341	30.1039	25.2912	29.5256	29.5373	31.2368	31.1388	30.7257	31.2601	31.2555				By MS/MS	By MS/MS	By MS/MS	By MS/MS	By MS/MS	By MS/MS	By MS/MS	By MS/MS	By MS/MS	By MS/MS	By MS/MS	By MS/MS	By MS/MS	By MS/MS	By MS/MS	By MS/MS	By MS/MS
27.6755	27.2493	27.2896	27.4714	27.3261	27.1788	26.8565	26.6342	26.8053	27.0553	27.6841	27.183	27.4675	27.407	27.4572	27.165	26.8381	27.4825	27.0273	27.0252	25.7033	25.1189	25.0179	25.1498	25.478	26.9947	26.5783	26.9928	27.2734	27.2736				By MS/MS	By MS/MS	By MS/MS	By MS/MS	By MS/MS	By MS/MS	By MS/MS	By MS/MS	By MS/MS	By MS/MS	By MS/MS	By MS/MS	By MS/MS	By MS/MS	By MS/MS	By MS/MS	By MS/MS
27.6575	27.6613	27.7622	27.7391	27.876	27.7825	27.7539	27.8031	27.9115	27.9967	27.816	27.5211	27.8759	27.7266	27.78	27.6615	27.4369	27.5935	27.7232	27.6766	27.6707	27.363	27.2162	27.3996	27.3596	27.9736	27.518	27.6112	27.5007	27.6966				By MS/MS	By MS/MS	By MS/MS	By MS/MS	By MS/MS	By MS/MS	By MS/MS	By MS/MS	By MS/MS	By MS/MS	By MS/MS	By MS/MS	By MS/MS	By MS/MS	By MS/MS	By MS/MS	By MS/MS
31.9952	32.0122	32.1231	31.9095	31.8946	31.9065	31.7935	31.7253	31.8489	31.8009	32.0204	31.8959	31.943	31.7607	31.736	31.8395	31.8134	31.8744	31.7703	31.6802	31.499	31.5716	31.3338	31.5304	31.5021	31.6637	31.686	31.7096	31.6545	31.6325				By MS/MS	By MS/MS	By MS/MS	By MS/MS	By MS/MS	By MS/MS	By MS/MS	By MS/MS	By MS/MS	By MS/MS	By MS/MS	By MS/MS	By MS/MS	By MS/MS	By MS/MS	By MS/MS	By MS/MS
33.3864	33.3304	33.347	33.3698	33.3431	33.1141	33.1031	33.1012	33.1512	33.1729	33.2728	33.2043	33.2875	33.2096	33.2616	33.19	33.2214	33.0958	33.1053	33.1946	32.8457	32.8159	32.594	32.8776	32.8271	32.9315	32.9875	32.9252	32.9891	33.0524				By MS/MS	By MS/MS	By MS/MS	By MS/MS	By MS/MS	By MS/MS	By MS/MS	By MS/MS	By MS/MS	By MS/MS	By MS/MS	By MS/MS	By MS/MS	By MS/MS	By MS/MS	By MS/MS	By MS/MS
31.5378	31.485	31.5661	31.5715	31.4877	31.4778	31.5512	31.6012	31.6321	31.5845	31.4122	31.4265	31.5237	31.4529	31.5246	31.6032	31.7214	31.6458	31.5919	31.6495	31.5626	31.5605	31.4747	31.6314	31.5691	31.554	31.5415	31.4945	31.4357	31.414				By MS/MS	By MS/MS	By MS/MS	By MS/MS	By MS/MS	By MS/MS	By MS/MS	By MS/MS	By MS/MS	By MS/MS	By MS/MS	By MS/MS	By MS/MS	By MS/MS	By MS/MS	By MS/MS	By MS/MS
27.9606	26.8075	26.2286	26.9531	27.3016	27.1939	26.8983	26.6815	26.7274	25.7328	27.2291	27.2889	26.0009	26.4049	27.5635	27.7226	27.9486	27.9774	27.6566	25.9345	27.9048	28.4071	28.0183	27.8427	28.1081	27.7338	27.6029	27.6253	27.462	27.8912				By MS/MS	By MS/MS	By MS/MS	By MS/MS	By MS/MS	By MS/MS	By MS/MS	By MS/MS	By MS/MS	By MS/MS	By MS/MS	By MS/MS	By MS/MS	By matching	By MS/MS	By MS/MS	By MS/MS
33.5936	33.643	33.611	33.7197	33.6791	33.797	33.8704	33.8339	33.948	33.9303	33.7233	33.6071	33.6716	33.6085	33.6179	33.6483	33.555	33.6215	33.6139	33.605	33.6912	33.8466	33.8946	33.7873	33.8654	33.7057	33.5376	33.6265	33.6497	33.6321				By MS/MS	By MS/MS	By MS/MS	By MS/MS	By MS/MS	By MS/MS	By MS/MS	By MS/MS	By MS/MS	By MS/MS	By MS/MS	By MS/MS	By MS/MS	By MS/MS	By MS/MS	By MS/MS	By MS/MS
31.6662	31.5714	31.684	31.4049	31.4264	31.3543	31.4561	31.4735	31.4248	31.5063	31.5003	31.6286	31.5506	31.2593	31.3359	31.1872	31.1124	31.136	31.125	31.1257	31.0428	31.027	31.2002	31.1061	31.098	31.0185	31.1535	31.1184	30.9431	30.973				By MS/MS	By MS/MS	By MS/MS	By MS/MS	By MS/MS	By MS/MS	By MS/MS	By MS/MS	By MS/MS	By MS/MS	By MS/MS	By MS/MS	By MS/MS	By MS/MS	By MS/MS	By MS/MS	By MS/MS
33.0032	32.9263	33.0402	32.8373	32.8974	32.7311	32.8644	32.9271	32.8724	32.8978	32.8884	33.0711	32.9182	32.8067	32.7545	32.6414	32.6833	32.5422	32.5275	32.5187	32.4419	32.4999	32.7297	32.5926	32.5315	32.6275	32.6349	32.6849	32.5928	32.6112				By MS/MS	By MS/MS	By MS/MS	By MS/MS	By MS/MS	By MS/MS	By MS/MS	By MS/MS	By MS/MS	By MS/MS	By MS/MS	By MS/MS	By MS/MS	By MS/MS	By MS/MS	By MS/MS	By MS/MS
31.1317	30.958	30.9243	30.9296	30.9387	31.0607	31.1678	31.1609	31.0625	31.0109	30.9104	31.1202	31.0371	30.9249	30.8102	30.5731	30.7147	30.3934	30.6735	30.5582	30.845	30.893	31.0481	30.8445	30.819	30.6132	30.6275	30.5795	30.397	30.4198				By MS/MS	By MS/MS	By MS/MS	By MS/MS	By MS/MS	By MS/MS	By MS/MS	By MS/MS	By MS/MS	By MS/MS	By MS/MS	By MS/MS	By MS/MS	By MS/MS	By MS/MS	By MS/MS	By MS/MS
30.0493	30.0532	30.0293	29.9033	29.9826	30.1219	29.8112	29.8826	29.9807	29.9723	30.0918	30.0605	30.1007	29.9889	29.9191	30.0259	29.984	29.9951	29.9238	29.9705	30.0638	29.8306	29.7762	29.8366	29.8336	30.2299	29.8895	30.1344	30.0587	30.0674				By MS/MS	By MS/MS	By MS/MS	By MS/MS	By MS/MS	By MS/MS	By MS/MS	By MS/MS	By MS/MS	By MS/MS	By MS/MS	By MS/MS	By MS/MS	By MS/MS	By MS/MS	By MS/MS	By MS/MS
32.0553	31.7425	31.8056	31.7703	31.7162	31.8452	31.6588	31.7089	31.6366	31.6874	31.7597	31.7915	31.7622	31.7374	31.7562	31.7828	31.784	31.7892	31.7959	31.7874	31.818	31.6694	31.5969	31.7809	31.6416	31.9057	31.7395	31.6902	31.7262	31.7892				By MS/MS	By MS/MS	By MS/MS	By MS/MS	By MS/MS	By MS/MS	By MS/MS	By MS/MS	By MS/MS	By MS/MS	By MS/MS	By MS/MS	By MS/MS	By MS/MS	By MS/MS	By MS/MS	By MS/MS
28.9355	28.9119	28.9743	28.5939	28.6456	29.1104	28.5758	28.9874	28.7497	28.6657	28.8921	28.9193	28.8823	28.6604	28.6507	28.994	29.0026	28.989	28.8311	28.831	28.9406	28.703	28.9299	28.9003	28.7619	29.0746	28.8564	28.9148	28.6806	28.7053				By MS/MS	By MS/MS	By MS/MS	By MS/MS	By MS/MS	By MS/MS	By MS/MS	By MS/MS	By MS/MS	By MS/MS	By MS/MS	By MS/MS	By MS/MS	By MS/MS	By MS/MS	By MS/MS	By MS/MS
29.872	29.8801	29.9345	29.7875	29.8234	29.6912	29.656	29.6219	29.6385	29.6646	29.8132	29.9373	29.9011	29.7668	29.8374	29.6602	29.8224	29.9366	29.7467	29.8025	29.8419	29.6541	29.4658	29.7181	29.6965	30.0003	29.8144	29.7755	29.8324	29.7979				By MS/MS	By MS/MS	By MS/MS	By MS/MS	By MS/MS	By MS/MS	By MS/MS	By MS/MS	By MS/MS	By MS/MS	By MS/MS	By MS/MS	By MS/MS	By MS/MS	By MS/MS	By MS/MS	By MS/MS
30.5677	30.5036	30.5879	30.4686	30.4046	30.3688	30.3524	30.4208	30.4182	30.5168	30.5731	30.5193	30.4998	30.5367	30.4706	30.4951	30.5455	30.5666	30.5224	30.3978	30.574	30.4246	30.4491	30.5713	30.4999	30.7072	30.5223	30.5164	30.5261	30.4947				By MS/MS	By MS/MS	By MS/MS	By MS/MS	By MS/MS	By MS/MS	By MS/MS	By MS/MS	By MS/MS	By MS/MS	By MS/MS	By MS/MS	By MS/MS	By MS/MS	By MS/MS	By MS/MS	By MS/MS
30.7776	30.7593	30.8448	30.5519	30.5039	31.0906	30.7807	30.8042	30.7714	30.7524	30.8043	30.7982	30.6665	30.5148	30.4907	30.7251	30.7196	30.7494	30.5658	30.5917	31.0821	31.0169	31.2054	31.0025	31.0219	30.792	30.7241	30.7773	30.7026	30.6621				By MS/MS	By MS/MS	By MS/MS	By MS/MS	By MS/MS	By MS/MS	By MS/MS	By MS/MS	By MS/MS	By MS/MS	By MS/MS	By MS/MS	By MS/MS	By MS/MS	By MS/MS	By MS/MS	By MS/MS
29.2485	29.0943	28.9605	28.7877	28.9732	29.0416	29.2414	29.087	29.0836	28.9696	29.1828	29.1575	29.1933	29.021	29.0403	29.16	29.1521	28.9092	29.0971	29.1384	29.1814	29.2869	29.3018	29.1041	29.0752	29.3656	29.3983	29.2234	29.0317	29.1395				By MS/MS	By MS/MS	By MS/MS	By MS/MS	By MS/MS	By MS/MS	By MS/MS	By MS/MS	By MS/MS	By MS/MS	By MS/MS	By MS/MS	By MS/MS	By MS/MS	By MS/MS	By MS/MS	By MS/MS
29.683	29.6939	29.7014	29.5209	29.5618	29.7718	29.7002	29.7019	29.7032	29.7029	29.6869	29.707	29.6482	29.53	29.4426	29.6425	29.7148	29.6433	29.6588	29.6232	29.9144	29.6469	29.7676	29.7517	29.7401	29.7205	29.6967	29.7256	29.5255	29.5866				By MS/MS	By MS/MS	By MS/MS	By MS/MS	By MS/MS	By MS/MS	By MS/MS	By MS/MS	By MS/MS	By MS/MS	By MS/MS	By MS/MS	By MS/MS	By MS/MS	By MS/MS	By MS/MS	By MS/MS
29.9517	29.8125	29.8506	29.6978	29.7429	29.8937	29.7539	29.6857	29.7227	29.7442	30.0599	30.0593	29.904	29.706	29.5776	29.8828	29.9071	30.0016	29.7828	29.8478	30.0076	29.7371	29.8994	29.8315	29.8417	30.0371	30.0036	30.0678	29.7975	29.9464				By MS/MS	By MS/MS	By MS/MS	By MS/MS	By MS/MS	By MS/MS	By MS/MS	By MS/MS	By MS/MS	By MS/MS	By MS/MS	By MS/MS	By MS/MS	By MS/MS	By MS/MS	By MS/MS	By MS/MS
30.8221	31.0366	31.1609	30.8674	30.8104	31.0192	30.9732	30.9934	30.9674	30.9488	30.9953	31.0314	30.9858	30.7271	30.8032	30.9078	30.9643	31.0003	30.9426	30.9072	31.0623	31.0202	31.0863	31.0465	30.9957	31.099	31.011	31.0963	30.8704	30.942				By MS/MS	By MS/MS	By MS/MS	By MS/MS	By MS/MS	By MS/MS	By MS/MS	By MS/MS	By MS/MS	By MS/MS	By MS/MS	By MS/MS	By MS/MS	By MS/MS	By MS/MS	By MS/MS	By MS/MS
33.8847	33.8639	33.9235	33.8407	33.8117	34.081	33.7296	33.8552	33.8234	33.8855	33.9337	33.9675	33.9138	33.7378	33.747	33.8385	33.8269	33.9241	33.8898	33.8256	34.0214	33.9272	34.0858	33.9898	34.0481	33.9247	33.881	33.9403	33.8771	33.8753				By MS/MS	By MS/MS	By MS/MS	By MS/MS	By MS/MS	By MS/MS	By MS/MS	By MS/MS	By MS/MS	By MS/MS	By MS/MS	By MS/MS	By MS/MS	By MS/MS	By MS/MS	By MS/MS	By MS/MS
32.4574	32.4141	32.4701	32.3277	32.3333	32.6789	32.4717	32.4869	32.4669	32.4605	32.4934	32.466	32.481	32.2959	32.2939	32.3871	32.4446	32.4593	32.3953	32.3566	32.6843	32.5958	32.755	32.6421	32.6657	32.4761	32.4284	32.4348	32.3511	32.3741				By MS/MS	By MS/MS	By MS/MS	By MS/MS	By MS/MS	By MS/MS	By MS/MS	By MS/MS	By MS/MS	By MS/MS	By MS/MS	By MS/MS	By MS/MS	By MS/MS	By MS/MS	By MS/MS	By MS/MS
30.5903	30.5908	30.6167	30.4555	30.4725	30.6555	30.4949	30.5269	30.585	30.5593	30.65	30.7095	30.5947	30.4978	30.4619	30.5221	30.6388	30.6375	30.5521	30.5181	30.6307	30.5251	30.5102	30.6419	30.6337	30.6947	30.561	30.6343	30.5759	30.5916				By MS/MS	By MS/MS	By MS/MS	By MS/MS	By MS/MS	By MS/MS	By MS/MS	By MS/MS	By MS/MS	By MS/MS	By MS/MS	By MS/MS	By MS/MS	By MS/MS	By MS/MS	By MS/MS	By MS/MS
30.4041	30.4177	30.2409	30.4479	30.4879	30.4679	30.4594	30.5056	30.4553	30.5058	30.4007	30.3992	30.591	30.5639	30.4483	30.526	30.6484	30.4031	30.59	30.5438	30.7655	30.7266	30.7101	30.7222	30.6701	30.6908	30.6182	30.5572	30.4511	30.4123				By MS/MS	By MS/MS	By MS/MS	By MS/MS	By MS/MS	By MS/MS	By MS/MS	By MS/MS	By MS/MS	By MS/MS	By MS/MS	By MS/MS	By MS/MS	By MS/MS	By MS/MS	By MS/MS	By MS/MS
30.0432	29.7922	29.6808	30.0331	30.0414	29.8752	29.8899	30.0275	29.9586	29.919	30.0111	29.9496	29.8689	29.9337	29.9422	29.7388	29.5783	29.5375	29.8576	29.9014	30.0587	29.9799	30.1627	30.0131	30.0427	29.8575	29.8321	29.5743	29.6758	29.8335				By MS/MS	By MS/MS	By MS/MS	By MS/MS	By MS/MS	By MS/MS	By MS/MS	By MS/MS	By MS/MS	By MS/MS	By MS/MS	By MS/MS	By MS/MS	By MS/MS	By MS/MS	By MS/MS	By MS/MS
31.2512	31.1773	31.2043	31.1141	31.1516	31.345	31.2808	31.2888	31.2604	31.2445	31.1992	31.2009	31.2695	31.1559	31.1977	31.324	31.3021	31.331	31.2749	31.3048	31.5254	31.4241	31.5388	31.4616	31.4622	31.3535	31.3468	31.332	31.2218	31.1949				By MS/MS	By MS/MS	By MS/MS	By MS/MS	By MS/MS	By MS/MS	By MS/MS	By MS/MS	By MS/MS	By MS/MS	By MS/MS	By MS/MS	By MS/MS	By MS/MS	By MS/MS	By MS/MS	By MS/MS
32.1408	32.3657	32.2786	32.5652	32.516	32.5033	32.5693	32.5177	32.4768	32.4792	32.4611	32.4306	32.5211	32.5639	32.6405	32.5511	32.5149	32.2889	32.6983	32.6579	32.7268	32.7465	32.9203	32.7299	32.8403	32.1719	32.5419	32.4276	32.4172	32.3526				By MS/MS	By MS/MS	By MS/MS	By MS/MS	By MS/MS	By MS/MS	By MS/MS	By MS/MS	By MS/MS	By MS/MS	By MS/MS	By MS/MS	By MS/MS	By MS/MS	By MS/MS	By MS/MS	By MS/MS
32.1822	32.0176	31.9292	32.0939	31.9257	31.9705	32.0247	31.9947	31.9023	32.0499	32.031	31.9837	32.0635	32.156	32.1252	32.0481	32.078	31.8976	32.0738	32.0584	31.9979	31.8926	31.5858	31.8301	31.8805	32.1126	32.1008	32.0495	31.9805	31.9919				By MS/MS	By MS/MS	By MS/MS	By MS/MS	By MS/MS	By MS/MS	By MS/MS	By MS/MS	By MS/MS	By MS/MS	By MS/MS	By MS/MS	By MS/MS	By MS/MS	By MS/MS	By MS/MS	By MS/MS
28.5882	28.5818	28.6979	28.5644	28.5275	28.353	28.7431	28.5838	28.7017	28.5383	28.6369	28.656	28.6135	28.5142	28.6214	28.5904	28.6116	28.5276	28.4208	28.5016	28.4412	28.2236	28.1562	28.4505	28.379	28.4997	28.5308	28.4488	28.2634	28.377				By MS/MS	By MS/MS	By MS/MS	By MS/MS	By MS/MS	By MS/MS	By MS/MS	By MS/MS	By MS/MS	By MS/MS	By MS/MS	By MS/MS	By MS/MS	By MS/MS	By MS/MS	By MS/MS	By MS/MS
25.9405	25.9632	26.2021	25.7843	25.82	26.3694	25.9223	25.6878	26.1932	26.2438	26.2519	25.822	26.0663	26.0937	25.8002	26.0096	26.0148	25.8308	25.552	25.7047	25.9782	26.2111	26.276	25.899	26.0014	26.4626	26.5285	26.44	26.1183	26.1956				By MS/MS	By MS/MS	By MS/MS	By MS/MS	By MS/MS	By MS/MS	By MS/MS	By MS/MS	By MS/MS	By MS/MS	By MS/MS	By MS/MS	By MS/MS	By MS/MS	By MS/MS	By MS/MS	By MS/MS
28.3047	27.7075	28.5104	27.8413	28.5846	26.7962	28.3551	29.2163	28.9627	28.9021	26.7011	27.891	28.1221	29.3846	29.4005	28.1333	28.3475	26.6185	26.6903	26.706	27.4093	28.4941	28.856	28.8586	29.584	27.3327	28.0605	27.3393	28.2594	28.4423				By MS/MS	By MS/MS	By MS/MS	By MS/MS	By MS/MS	By MS/MS	By MS/MS	By MS/MS	By MS/MS	By MS/MS	By MS/MS	By MS/MS	By MS/MS	By MS/MS	By MS/MS	By MS/MS	By MS/MS
31.5673	31.3725	31.4807	31.5404	31.5256	31.565	31.4456	31.5401	31.4941	31.5559	31.5304	31.5306	31.5832	31.4908	31.5786	31.506	31.4287	31.393	31.4193	31.4336	31.3477	31.3763	31.4819	31.4434	31.4849	31.4658	31.4942	31.4859	31.4143	31.4407				By MS/MS	By MS/MS	By MS/MS	By MS/MS	By MS/MS	By MS/MS	By MS/MS	By MS/MS	By MS/MS	By MS/MS	By MS/MS	By MS/MS	By MS/MS	By MS/MS	By MS/MS	By MS/MS	By MS/MS
[truncated: 1,251 more rows]
[truncated: 106 more columns]

## Sheet: Tables
WT v. Mut in LB (log2fold)	WT v. Mut in H2O2 (log2fold)	WT LB v. H2O2 (log2fold)	Mut LB v. H2O2 (log2fold)	T: Protein IDs	T: Fasta headers
0.00776634	-1.96343	1.94591	-0.0252918	UYC76833.1	UYC76833.1 MBL fold metallo-hydrolase [Acinetobacter baumannii]
[truncated: 2,258 more rows]
